# Supplementary material for: Crystal structure of di­chlorido­bis­(dimethyl N-cyano­dithio­imino­carbonate)cobalt(II)
Source: Acta Crystallogr E Crystallogr Commun. 2016 Jan 1;72(Pt 1):66–8. doi: 10.1107/S2056989015023439 (PMC4704751; doi:10.1107/S2056989015023439)
Supplement: Supplementary file 1 [file e-72-00066-sup1.cif]

##############################################################################
#                                                                            #
# This CIF contains the data in a paper accepted for publication in          #
# Acta Crystallographica Section E. It conforms to the requirements of       #
# Notes for Authors for Acta Crystallographica Section E, and has been       #
# peer reviewed under the auspices of the IUCr Commission on Journals.       #
#                                                                            #
# Full details of the Crystallographic Information File format               #
# are given in the paper "The Crystallographic Information File (CIF):       #
# a New Standard Archive File for Crystallography" by S. R. Hall, F. H.      #
# Allen and I. D. Brown [Acta Cryst. (1991), A47, 655-685].                  #
#                                                                            #
# The current version of the core CIF dictionary is obtainable from          #
# ftp://ftp.iucr.org/pub/cif_core.dic.                                       #
#                                                                            #
# Software is freely available for graphical display of the structure(s)     #
# in this CIF. For information consult the CIF software page                 #
# http://www.iucr.org/resources/cif/software.                                #
#                                                                            #
# This file may be used for bona fide research purposes within the           #
# scientific community so long as proper attribution is given to the journal # 
# article from which it was obtained.                                        #
#                                                                            #
##############################################################################
data_I
_database_code_depnum_ccdc_archive 'CCDC 1440755'
_audit_creation_method     'SHELXL-2014/7'
_journal_date_recd_electronic     2015-12-01
_journal_date_accepted     2015-12-06
_journal_name_full     'Acta Crystallographica, Section E'
_journal_year     2016
_journal_volume     72
_journal_issue      1
_journal_page_first     66
_journal_page_last     68
_journal_paper_category     GM
_journal_paper_doi     10.1107/S2056989015023439
_journal_coeditor_code     WM5249
_publ_contact_author_name     'Mouhamadou Birame Diop'
_publ_contact_author_address
;
Laboratoire de Chimie Min\'erale et Analytique
D\'epartement de Chimie, Facult\'e des Sciences et Techniques,
Universit\'e Cheikh Anta Diop,
Dakar, Senegal
;
_publ_contact_author_email     mouhamadoubdiop@gmail.com
_publ_contact_author_fax     '00221338246318'
_publ_contact_author_phone     '00221338250202'
_publ_section_title
;
Crystal structure of dichloridobis(dimethyl
<i>N</i>-cyanodithioiminocarbonate)cobalt(II)
;
loop_
    _publ_author_name
    _publ_author_footnote
    _publ_author_address
    'Diop, Mouhamadou Birame' .
;
Laboratoire de Chimie Min\'erale et Analytique
D\'epartement de Chimie, Facult\'e des Sciences et Techniques,
Universit\'e Cheikh Anta Diop,
Dakar, Senegal
;
    'Diop, Libasse' .
;
Laboratoire de Chimie Min\'erale et Analytique
D\'epartement de Chimie, Facult\'e des Sciences et Techniques,
Universit\'e Cheikh Anta Diop,
Dakar, Senegal
;
    'Oliver, Allen G.' .
;
Department of Chemistry and Biochemistry, University of Notre Dame, 246
Nieuwland
Science Hall, Notre Dame
IN 46557-5670,
USA
;
_publ_section_synopsis
;
The title cobalt(II) complex consists of a CoCl~2~ moiety linked to the
terminal N atoms of two dimethyl <i>N</i>-cyanodithioiminocarbonate molecules
which leads to an overall distorted tetrahedral configuration around the
Co^II^ atom. Weak C---H...Cl and C---H...S hydrogen-bonding interactions
consolidate the packing of the structure.
;
_chemical_name_systematic
;
Dichloridobis(dimethyl <i>N</i>-cyanodithioiminocarbonate)cobalt(II)
;
_chemical_name_common     ?
_chemical_formula_moiety     'C8 H12 Cl2 Co N4 S4'
_chemical_formula_sum     'C8 H12 Cl2 Co N4 S4'
_chemical_formula_iupac     '[Co Cl2 (C4 H6 N2 S2)2]'
_chemical_formula_weight     422.29
_chemical_melting_point     ?
_shelx_space_group_comment
;
The symmetry employed for this shelxl refinement is uniquely defined
by the following loop, which should always be used as a source of
symmetry information in preference to the above space-group names.
They are only intended as comments.
;
_space_group_crystal_system     triclinic
_space_group_name_H-M_alt     'P -1'
_space_group_name_Hall     '-P 1'
loop_
    _space_group_symop_operation_xyz
    'x, y, z'
    '-x, -y, -z'
_cell_length_a     8.8533(10)
_cell_length_b     8.8722(10)
_cell_length_c     11.2487(14)
_cell_angle_alpha     72.823(3)
_cell_angle_beta     87.281(4)
_cell_angle_gamma     80.072(3)
_cell_volume     831.51(17)
_cell_formula_units_Z     2
_cell_measurement_reflns_used     6476
_cell_measurement_theta_min     2.33
_cell_measurement_theta_max     28.40
_cell_measurement_temperature     120(2)
_exptl_crystal_description     block
_exptl_crystal_colour     blue
_exptl_crystal_size_max     0.166
_exptl_crystal_size_mid     0.153
_exptl_crystal_size_min     0.102
_exptl_crystal_density_diffrn     1.687
_exptl_crystal_density_meas     ?
_exptl_crystal_density_method     ?
_exptl_crystal_F_000     426
_exptl_absorpt_coefficient_mu     1.845
_exptl_absorpt_correction_type     numerical
_exptl_absorpt_process_details
;
(<i>SADABS</i>; Krause <i>et al.</i>, 2015)
;
_shelx_estimated_absorpt_T_min     0.749
_shelx_estimated_absorpt_T_max     0.834
_exptl_absorpt_correction_T_min     0.7574
_exptl_absorpt_correction_T_max     0.9632
_diffrn_ambient_temperature     120(2)
_diffrn_radiation_type     MoK\a
_diffrn_radiation_wavelength     0.71073
_diffrn_radiation_source     'fine-focus sealed tube'
_diffrn_radiation_monochromator     graphite
_diffrn_measurement_device_type     'Bruker Kappa X8 APEXII'
_diffrn_measurement_method     'combination of \w and \f-scans '
_diffrn_detector_area_resol_mean     8.33
_diffrn_reflns_number     12851
_diffrn_reflns_av_R_equivalents     0.0275
_diffrn_reflns_theta_min     1.895
_diffrn_reflns_theta_max     28.397
_diffrn_reflns_theta_full     25.242
_diffrn_measured_fraction_theta_max     0.993
_diffrn_measured_fraction_theta_full     0.998
_diffrn_reflns_limit_h_min     -11
_diffrn_reflns_limit_h_max     11
_diffrn_reflns_limit_k_min     -11
_diffrn_reflns_limit_k_max     11
_diffrn_reflns_limit_l_min     -14
_diffrn_reflns_limit_l_max     7
_refine_special_details     ?
_reflns_number_total     4139
_reflns_number_gt     3566
_reflns_threshold_expression     'I > 2\s(I)'
_refine_ls_structure_factor_coef     Fsqd
_refine_ls_matrix_type     full
_refine_ls_R_factor_all     0.0397
_refine_ls_R_factor_gt     0.0331
_refine_ls_wR_factor_gt     0.0827
_refine_ls_wR_factor_ref     0.0865
_refine_ls_goodness_of_fit_ref     1.090
_refine_ls_restrained_S_all     1.090
_refine_ls_number_reflns     4139
_refine_ls_number_parameters     176
_refine_ls_number_restraints     0
_refine_ls_hydrogen_treatment     constr
_refine_ls_weighting_scheme     calc
_refine_ls_weighting_details
              'w=1/[\s^2^(Fo^2^)+(0.0454P)^2^+0.4168P] where P=(Fo^2^+2Fc^2^)/3'
_atom_sites_solution_hydrogens     geom
_atom_sites_solution_primary     vecmap
_atom_sites_solution_secondary     difmap
_refine_ls_shift/su_max     0.001
_refine_ls_shift/su_mean     0.000
_refine_diff_density_max     1.112
_refine_diff_density_min     -0.496
_refine_ls_extinction_method     none
_refine_ls_extinction_coef     .
loop_
    _atom_type_symbol
    _atom_type_description
    _atom_type_scat_dispersion_real
    _atom_type_scat_dispersion_imag
    _atom_type_scat_source
    'C' 'C' 0.0033 0.0016
                         'International Tables Vol C Tables 4.2.6.8 and 6.1.1.4'
    'H' 'H' 0.0000 0.0000
                         'International Tables Vol C Tables 4.2.6.8 and 6.1.1.4'
    'N' 'N' 0.0061 0.0033
                         'International Tables Vol C Tables 4.2.6.8 and 6.1.1.4'
    'S' 'S' 0.1246 0.1234
                         'International Tables Vol C Tables 4.2.6.8 and 6.1.1.4'
    'Cl' 'Cl' 0.1484 0.1585
                         'International Tables Vol C Tables 4.2.6.8 and 6.1.1.4'
    'Co' 'Co' 0.3494 0.9721
                         'International Tables Vol C Tables 4.2.6.8 and 6.1.1.4'
_computing_data_collection
;
APEX2 (Bruker, 2014)
;
_computing_cell_refinement
;
SAINT (Bruker, 2014)
;
_computing_data_reduction
;
SAINT (Bruker, 2014)
;
_computing_structure_solution
;
SHELXT2014 (Sheldrick, 2015<i>a</i>)
;
_computing_structure_refinement
;
SHELXL2014 (Sheldrick, 2015<i>b</i>)
;
_computing_molecular_graphics
;
XP in SHELXTL (Sheldrick, 2008) and Mercury (Macrae <i>et al.</i>,
2006)
;
_computing_publication_material
;
publCIF (Westrip, 2010)
;
loop_
    _atom_site_type_symbol
    _atom_site_label
    _atom_site_fract_x
    _atom_site_fract_y
    _atom_site_fract_z
    _atom_site_U_iso_or_equiv
    _atom_site_adp_type
    _atom_site_calc_flag
    _atom_site_occupancy
    _atom_site_disorder_assembly
    _atom_site_disorder_group
    Co Co1 0.32319(3) 0.80109(3) 0.23799(3) 0.01930(9) Uani d 1 . .
    Cl Cl1 0.16996(6) 0.61729(6) 0.29242(6) 0.02787(13) Uani d 1 . .
    Cl Cl2 0.23586(6) 1.01243(6) 0.08085(5) 0.02677(13) Uani d 1 . .
    S S1 0.35461(6) 0.94916(6) 0.80748(5) 0.02145(12) Uani d 1 . .
    S S2 0.53818(6) 0.72624(6) 0.68536(5) 0.02235(12) Uani d 1 . .
    S S3 0.83867(6) 0.41595(6) 0.37512(5) 0.02199(12) Uani d 1 . .
    S S4 0.97640(6) 0.27842(6) 0.17733(5) 0.02215(12) Uani d 1 . .
    N N1 0.3446(2) 0.8728(2) 0.38617(18) 0.0247(4) Uani d 1 . .
    N N2 0.3115(2) 0.9569(2) 0.57616(17) 0.0223(4) Uani d 1 . .
    N N3 0.5233(2) 0.6904(2) 0.19638(19) 0.0242(4) Uani d 1 . .
    N N4 0.73672(19) 0.5076(2) 0.14206(18) 0.0220(4) Uani d 1 . .
    C C1 0.3361(2) 0.9056(2) 0.4779(2) 0.0217(4) Uani d 1 . .
    C C2 0.3924(2) 0.8854(2) 0.6783(2) 0.0206(4) Uani d 1 . .
    C C3 0.1932(3) 1.1047(3) 0.7548(2) 0.0266(5) Uani d 1 . .
    H H3A 0.1614 1.1553 0.8205 0.040 Uiso calc 1 . .
    H H3B 0.1081 1.0588 0.7346 0.040 Uiso calc 1 . .
    H H3C 0.2217 1.1849 0.6804 0.040 Uiso calc 1 . .
    C C4 0.6032(2) 0.6665(3) 0.8441(2) 0.0261(4) Uani d 1 . .
    H H4A 0.6846 0.5730 0.8579 0.039 Uiso calc 1 . .
    H H4B 0.5173 0.6391 0.9001 0.039 Uiso calc 1 . .
    H H4C 0.6429 0.7547 0.8608 0.039 Uiso calc 1 . .
    C C5 0.6267(2) 0.6032(2) 0.1776(2) 0.0208(4) Uani d 1 . .
    C C6 0.8401(2) 0.4120(2) 0.2233(2) 0.0201(4) Uani d 1 . .
    C C7 1.0010(3) 0.2699(3) 0.4438(2) 0.0288(5) Uani d 1 . .
    H H7A 1.0052 0.2589 0.5330 0.043 Uiso calc 1 . .
    H H7B 1.0951 0.3042 0.4038 0.043 Uiso calc 1 . .
    H H7C 0.9915 0.1667 0.4323 0.043 Uiso calc 1 . .
    C C8 0.9185(3) 0.3104(3) 0.0198(2) 0.0271(5) Uani d 1 . .
    H H8A 0.9860 0.2358 -0.0163 0.041 Uiso calc 1 . .
    H H8B 0.9255 0.4205 -0.0290 0.041 Uiso calc 1 . .
    H H8C 0.8125 0.2924 0.0188 0.041 Uiso calc 1 . .
loop_
    _atom_site_aniso_label
    _atom_site_aniso_U_11
    _atom_site_aniso_U_22
    _atom_site_aniso_U_33
    _atom_site_aniso_U_12
    _atom_site_aniso_U_13
    _atom_site_aniso_U_23
    Co1 0.01959(14) 0.02016(14) 0.01816(16) 0.00228(10) -0.00075(11)
                                                                    -0.00863(11)
    Cl1 0.0279(3) 0.0291(3) 0.0300(3) -0.0061(2) 0.0048(2) -0.0138(2)
    Cl2 0.0319(3) 0.0244(2) 0.0215(3) 0.00654(19) -0.0057(2) -0.0084(2)
    S1 0.0240(2) 0.0225(2) 0.0175(3) 0.00254(19) -0.00157(19) -0.0087(2)
    S2 0.0242(2) 0.0216(2) 0.0215(3) 0.00096(19) 0.0012(2) -0.0095(2)
    S3 0.0212(2) 0.0245(2) 0.0197(3) 0.00097(18) 0.00047(19) -0.0084(2)
    S4 0.0208(2) 0.0231(2) 0.0210(3) 0.00428(18) 0.00045(19) -0.0086(2)
    N1 0.0309(9) 0.0249(9) 0.0192(9) -0.0058(7) 0.0009(7) -0.0072(7)
    N2 0.0273(9) 0.0222(8) 0.0175(9) -0.0008(7) -0.0002(7) -0.0076(7)
    N3 0.0236(8) 0.0217(8) 0.0266(10) 0.0018(7) -0.0005(7) -0.0088(7)
    N4 0.0210(8) 0.0222(8) 0.0211(9) 0.0025(6) 0.0004(7) -0.0070(7)
    C1 0.0249(10) 0.0194(9) 0.0202(11) -0.0039(7) -0.0002(8) -0.0047(8)
    C2 0.0214(9) 0.0202(9) 0.0208(11) -0.0032(7) 0.0032(8) -0.0077(8)
    C3 0.0295(11) 0.0250(10) 0.0239(11) 0.0063(8) -0.0046(9) -0.0105(9)
    C4 0.0246(10) 0.0272(10) 0.0259(12) 0.0043(8) -0.0055(9) -0.0109(9)
    C5 0.0231(9) 0.0195(9) 0.0190(10) -0.0020(7) -0.0014(8) -0.0049(8)
    C6 0.0198(9) 0.0197(9) 0.0203(10) -0.0013(7) 0.0020(8) -0.0067(8)
    C7 0.0282(11) 0.0317(11) 0.0235(12) 0.0036(9) -0.0040(9) -0.0077(9)
    C8 0.0295(11) 0.0309(11) 0.0199(11) 0.0046(9) -0.0007(9) -0.0113(9)
_geom_special_details
;
 All esds (except the esd in the dihedral angle between two l.s. planes)
 are estimated using the full covariance matrix.  The cell esds are taken
 into account individually in the estimation of esds in distances, angles
 and torsion angles; correlations between esds in cell parameters are only
 used when they are defined by crystal symmetry.  An approximate (isotropic)
 treatment of cell esds is used for estimating esds involving l.s. planes.
;
loop_
    _geom_bond_atom_site_label_1
    _geom_bond_atom_site_label_2
    _geom_bond_site_symmetry_2
    _geom_bond_distance
    _geom_bond_publ_flag
    Co1 N3 . 1.9788(18) y
    Co1 N1 . 1.9791(19) y
    Co1 Cl2 . 2.2159(6) y
    Co1 Cl1 . 2.2291(6) y
    S1 C2 . 1.708(2) ?
    S1 C3 . 1.793(2) ?
    S2 C2 . 1.726(2) ?
    S2 C4 . 1.798(2) ?
    S3 C6 . 1.718(2) ?
    S3 C7 . 1.793(2) ?
    S4 C6 . 1.714(2) ?
    S4 C8 . 1.795(2) ?
    N1 C1 . 1.148(3) ?
    N2 C1 . 1.310(3) ?
    N2 C2 . 1.314(3) ?
    N3 C5 . 1.147(3) ?
    N4 C5 . 1.306(3) ?
    N4 C6 . 1.321(3) ?
    C3 H3A . 0.9800 ?
    C3 H3B . 0.9800 ?
    C3 H3C . 0.9800 ?
    C4 H4A . 0.9800 ?
    C4 H4B . 0.9800 ?
    C4 H4C . 0.9800 ?
    C7 H7A . 0.9800 ?
    C7 H7B . 0.9800 ?
    C7 H7C . 0.9800 ?
    C8 H8A . 0.9800 ?
    C8 H8B . 0.9800 ?
    C8 H8C . 0.9800 ?
loop_
    _geom_angle_atom_site_label_1
    _geom_angle_atom_site_label_2
    _geom_angle_atom_site_label_3
    _geom_angle_site_symmetry_1
    _geom_angle_site_symmetry_3
    _geom_angle
    _geom_angle_publ_flag
    N3 Co1 N1 . . 110.03(8) y
    N3 Co1 Cl2 . . 110.81(6) y
    N1 Co1 Cl2 . . 108.76(6) y
    N3 Co1 Cl1 . . 106.16(6) y
    N1 Co1 Cl1 . . 106.68(6) y
    Cl2 Co1 Cl1 . . 114.28(2) y
    C2 S1 C3 . . 100.97(10) ?
    C2 S2 C4 . . 103.59(10) ?
    C6 S3 C7 . . 103.88(10) ?
    C6 S4 C8 . . 101.50(10) ?
    C1 N1 Co1 . . 169.31(18) y
    C1 N2 C2 . . 120.71(18) ?
    C5 N3 Co1 . . 167.94(18) y
    C5 N4 C6 . . 120.10(19) ?
    N1 C1 N2 . . 172.7(2) ?
    N2 C2 S1 . . 120.19(15) ?
    N2 C2 S2 . . 121.18(16) ?
    S1 C2 S2 . . 118.63(13) ?
    S1 C3 H3A . . 109.5 ?
    S1 C3 H3B . . 109.5 ?
    H3A C3 H3B . . 109.5 ?
    S1 C3 H3C . . 109.5 ?
    H3A C3 H3C . . 109.5 ?
    H3B C3 H3C . . 109.5 ?
    S2 C4 H4A . . 109.5 ?
    S2 C4 H4B . . 109.5 ?
    H4A C4 H4B . . 109.5 ?
    S2 C4 H4C . . 109.5 ?
    H4A C4 H4C . . 109.5 ?
    H4B C4 H4C . . 109.5 ?
    N3 C5 N4 . . 172.7(2) ?
    N4 C6 S4 . . 119.43(16) ?
    N4 C6 S3 . . 121.39(15) ?
    S4 C6 S3 . . 119.16(12) ?
    S3 C7 H7A . . 109.5 ?
    S3 C7 H7B . . 109.5 ?
    H7A C7 H7B . . 109.5 ?
    S3 C7 H7C . . 109.5 ?
    H7A C7 H7C . . 109.5 ?
    H7B C7 H7C . . 109.5 ?
    S4 C8 H8A . . 109.5 ?
    S4 C8 H8B . . 109.5 ?
    H8A C8 H8B . . 109.5 ?
    S4 C8 H8C . . 109.5 ?
    H8A C8 H8C . . 109.5 ?
    H8B C8 H8C . . 109.5 ?
loop_
    _geom_torsion_atom_site_label_1
    _geom_torsion_atom_site_label_2
    _geom_torsion_atom_site_label_3
    _geom_torsion_atom_site_label_4
    _geom_torsion_site_symmetry_1
    _geom_torsion_site_symmetry_2
    _geom_torsion_site_symmetry_3
    _geom_torsion_site_symmetry_4
    _geom_torsion
    _geom_torsion_publ_flag
    C1 N2 C2 S1 . . . . -177.67(16) ?
    C1 N2 C2 S2 . . . . 2.3(3) ?
    C3 S1 C2 N2 . . . . 2.6(2) ?
    C3 S1 C2 S2 . . . . -177.38(13) ?
    C4 S2 C2 N2 . . . . -176.86(18) ?
    C4 S2 C2 S1 . . . . 3.11(15) ?
    C5 N4 C6 S4 . . . . 175.87(16) ?
    C5 N4 C6 S3 . . . . -2.8(3) ?
    C8 S4 C6 N4 . . . . -3.5(2) ?
    C8 S4 C6 S3 . . . . 175.25(13) ?
    C7 S3 C6 N4 . . . . -178.88(18) ?
    C7 S3 C6 S4 . . . . 2.43(16) ?
loop_
    _geom_hbond_atom_site_label_D
    _geom_hbond_atom_site_label_H
    _geom_hbond_atom_site_label_A
    _geom_hbond_site_symmetry_A
    _geom_hbond_distance_DH
    _geom_hbond_distance_HA
    _geom_hbond_distance_DA
    _geom_hbond_angle_DHA
    C3 H3A Cl2 1_556 0.98 2.88 3.538(2) 124.9
    C4 H4A Cl1 2_666 0.98 2.85 3.602(2) 134.7
    C4 H4C Cl2 2_676 0.98 2.74 3.714(2) 176.5
    C7 H7A Cl1 2_666 0.98 2.80 3.592(3) 137.8
    C7 H7B Cl1 1_655 0.98 2.87 3.590(3) 131.2
    C8 H8A Cl2 1_645 0.98 2.73 3.450(2) 130.7
    C8 H8B S4 2_765 0.98 2.95 3.910(2) 166.5
    C8 H8C S1 2_666 0.98 2.99 3.709(3) 131.0
_shelx_hkl_file
;
  -1   0   0    9.82    0.38
  -1   0   0    9.72    0.38
  -1   0   0   10.02    0.38
  -1   0   0   10.26    0.38
  -1   0   0   10.31    0.39
   1   0   0    9.49    0.38
   1   0   0   10.27    0.38
   1   0   0    9.83    0.38
   1   0   0    9.76    0.39
   1   0   0   10.61    0.39
   1   0   0    9.96    0.38
  -2   0   0   38.57    1.44
  -2   0   0   39.19    1.44
  -2   0   0   40.32    1.45
  -2   0   0   36.55    1.44
   2   0   0   38.39    1.45
   2   0   0   37.53    1.44
   2   0   0   36.97    1.44
  -3   0   0   22.28    0.86
  -3   0   0   23.45    0.87
  -3   0   0   23.04    0.88
  -3   0   0   22.06    0.87
   3   0   0   22.29    0.87
   3   0   0   22.53    0.88
   3   0   0   22.16    0.87
  -4   0   0    2.17    0.14
  -4   0   0    1.75    0.10
  -4   0   0    1.77    0.11
  -4   0   0    1.91    0.13
   4   0   0    1.81    0.13
   4   0   0    1.86    0.11
   4   0   0    1.77    0.13
  -5   0   0    1.33    0.11
  -5   0   0    1.77    0.15
  -5   0   0    1.85    0.13
  -5   0   0    1.52    0.12
   5   0   0    1.78    0.12
   5   0   0    1.84    0.14
  -6   0   0   83.50    3.28
  -6   0   0   87.18    3.33
  -6   0   0   86.98    3.30
  -6   0   0   90.27    3.31
   6   0   0   86.83    3.31
   6   0   0   88.27    3.29
  -7   0   0    0.22    0.09
  -7   0   0    0.19    0.07
  -7   0   0    0.24    0.11
  -7   0   0    0.17    0.08
   7   0   0    0.13    0.10
   7   0   0    0.15    0.08
  -8   0   0    1.13    0.13
  -8   0   0    1.04    0.14
  -8   0   0    1.08    0.17
   8   0   0    1.27    0.15
   8   0   0    1.10    0.13
  -9   0   0    1.14    0.16
  -9   0   0    0.88    0.15
  -9   0   0    1.29    0.20
   9   0   0    1.14    0.17
   9   0   0    0.95    0.14
 -10   0   0    5.35    0.33
  10   0   0    5.32    0.35
  10   0   0    5.49    0.33
 -11   0   0   -0.05    0.15
  11   0   0    0.16    0.14
  11   0   0    0.17    0.16
  11  -1   0    0.05    0.16
  11  -1   0    0.04    0.14
 -11   1   0    0.09    0.15
  10  -1   0    6.29    0.34
  10  -1   0    6.03    0.37
 -10   1   0    5.20    0.35
   9  -1   0   25.48    1.00
   9  -1   0   24.38    1.02
  -9   1   0   24.18    1.00
   8  -1   0    1.94    0.17
   8  -1   0    1.45    0.17
  -8   1   0    1.44    0.15
  -8   1   0    1.76    0.21
   7  -1   0   76.49    2.83
   7  -1   0   74.20    2.84
  -7   1   0   76.60    2.83
  -7   1   0   72.72    2.82
  -7   1   0   71.49    2.86
   6  -1   0    9.15    0.39
   6  -1   0    8.83    0.40
  -6   1   0    9.03    0.38
  -6   1   0    9.19    0.40
  -6   1   0    9.12    0.43
  -6   1   0    9.22    0.39
   5  -1   0   26.22    1.04
   5  -1   0   27.04    1.05
  -5   1   0   27.00    1.07
  -5   1   0   26.95    1.04
  -5   1   0   28.27    1.05
  -5   1   0   25.71    1.04
   4  -1   0   54.51    2.08
   4  -1   0   54.61    2.09
  -4   1   0   55.61    2.10
  -4   1   0   55.71    2.08
  -4   1   0   53.80    2.08
  -4   1   0   55.24    2.08
   3  -1   0  112.04    4.22
   3  -1   0  111.78    4.22
   3  -1   0  111.93    4.23
  -3   1   0  115.85    4.23
  -3   1   0  110.66    4.22
  -3   1   0  111.14    4.22
  -3   1   0  112.96    4.22
   2  -1   0   38.55    1.43
   2  -1   0   36.37    1.42
   2  -1   0   37.23    1.42
  -2   1   0   39.04    1.43
  -2   1   0   37.34    1.42
  -2   1   0   36.48    1.42
   1  -1   0  304.11   11.31
   1  -1   0  306.50   11.27
   1  -1   0  299.35   11.27
   1  -1   0  300.75   11.27
  -1   1   0  293.38   11.27
  -1   1   0  303.50   11.31
  -1   1   0  302.01   11.29
   0  -1   0    4.75    0.18
   0  -1   0    4.40    0.18
   0   1   0    4.51    0.18
   0   1   0    4.42    0.18
  -1  -1   0   11.69    0.49
  -1  -1   0   12.07    0.49
  -1  -1   0   11.04    0.48
  -1  -1   0   12.46    0.49
   1   1   0    9.60    0.48
   1   1   0   10.49    0.49
   1   1   0   12.12    0.49
   1   1   0   11.15    0.48
  -2  -1   0   17.05    0.65
  -2  -1   0   17.52    0.65
  -2  -1   0   16.71    0.65
   2   1   0   17.45    0.65
   2   1   0   16.85    0.64
   2   1   0   15.43    0.65
  -3  -1   0   90.83    3.27
  -3  -1   0   83.47    3.26
  -3  -1   0   88.66    3.27
   3   1   0   86.85    3.26
   3   1   0   84.46    3.27
   3   1   0   86.96    3.27
  -4  -1   0   65.54    2.43
  -4  -1   0   64.44    2.42
  -4  -1   0   67.23    2.44
   4   1   0   63.44    2.42
   4   1   0   61.80    2.44
   4   1   0   62.96    2.43
  -5  -1   0   74.92    2.77
  -5  -1   0   74.67    2.78
  -5  -1   0   71.87    2.76
   5   1   0   72.02    2.77
   5   1   0   71.94    2.76
  -6  -1   0    1.11    0.13
  -6  -1   0    0.86    0.10
  -6  -1   0    1.14    0.12
   6   1   0    1.11    0.12
   6   1   0    1.09    0.11
  -7  -1   0   -0.05    0.08
  -7  -1   0    0.07    0.10
  -7  -1   0    0.03    0.07
   7   1   0    0.05    0.08
   7   1   0    0.04    0.07
  -8  -1   0    7.92    0.36
  -8  -1   0    7.47    0.38
  -8  -1   0    6.91    0.40
   8   1   0    7.65    0.36
   8   1   0    7.25    0.37
  -9  -1   0    9.52    0.47
  -9  -1   0    8.37    0.49
  -9  -1   0    9.56    0.45
   9   1   0   10.21    0.45
   9   1   0   10.41    0.48
 -10  -1   0    5.97    0.37
 -10  -1   0    6.13    0.35
  10   1   0    6.71    0.38
  10   1   0    6.40    0.35
 -11  -1   0    8.35    0.48
 -11  -1   0    8.52    0.46
  11   1   0    9.18    0.49
  11  -2   0    0.35    0.16
  11  -2   0    0.31    0.16
 -11   2   0    0.29    0.16
  10  -2   0    9.82    0.49
  10  -2   0   10.03    0.51
 -10   2   0   10.10    0.49
   9  -2   0    4.89    0.30
   9  -2   0    4.71    0.32
  -9   2   0    5.05    0.30
   8  -2   0   46.41    1.71
   8  -2   0   45.03    1.73
  -8   2   0   40.80    1.75
  -8   2   0   41.91    1.71
  -8   2   0   46.11    1.71
   7  -2   0    0.96    0.12
   7  -2   0    1.20    0.14
  -7   2   0    0.94    0.15
  -7   2   0    1.21    0.12
  -7   2   0    1.07    0.12
   6  -2   0    6.46    0.32
   6  -2   0    6.74    0.31
  -6   2   0    6.81    0.31
  -6   2   0    7.15    0.31
  -6   2   0    6.08    0.34
   5  -2   0    7.97    0.35
   5  -2   0    8.17    0.37
  -5   2   0    8.58    0.39
  -5   2   0    8.55    0.36
  -5   2   0    8.37    0.36
   4  -2   0   97.45    3.65
   4  -2   0   96.33    3.65
  -4   2   0   97.83    3.65
  -4   2   0   97.45    3.67
  -4   2   0   94.96    3.65
   3  -2   0   38.86    1.50
   3  -2   0   39.57    1.52
   3  -2   0   39.14    1.50
  -3   2   0   39.68    1.50
  -3   2   0   40.41    1.52
  -3   2   0   38.45    1.50
   2  -2   0   31.45    1.18
   2  -2   0   29.94    1.17
   2  -2   0   30.23    1.17
   2  -2   0   31.38    1.17
  -2   2   0   31.15    1.17
  -2   2   0   30.87    1.18
  -2   2   0   29.75    1.17
   1  -2   0    0.68    0.07
   1  -2   0    0.74    0.06
   1  -2   0    0.57    0.05
  -1   2   0    0.70    0.07
  -1   2   0    0.57    0.05
  -1   2   0    0.58    0.06
   0  -2   0    8.21    0.31
   0  -2   0    8.17    0.31
   0  -2   0    7.51    0.31
   0   2   0    7.80    0.31
   0   2   0    7.48    0.32
  -1  -2   0    2.92    0.13
  -1  -2   0    2.94    0.13
  -1  -2   0    3.04    0.14
   1   2   0    2.44    0.13
   1   2   0    2.71    0.13
   1   2   0    2.47    0.13
  -2  -2   0  935.06   35.12
  -2  -2   0 1000.00   35.14
  -2  -2   0  924.62   35.08
  -2  -2   0  904.25   35.12
   2   2   0  960.52   35.09
   2   2   0  992.66   35.10
   2   2   0  866.80   35.08
   2   2   0  920.73   35.08
  -3  -2   0    1.86    0.11
  -3  -2   0    1.80    0.12
  -3  -2   0    1.78    0.11
  -3  -2   0    1.91    0.12
   3   2   0    1.55    0.11
   3   2   0    1.66    0.12
   3   2   0    1.83    0.11
  -4  -2   0   24.45    0.92
  -4  -2   0   23.81    0.91
  -4  -2   0   23.37    0.92
   4   2   0   22.70    0.92
   4   2   0   23.24    0.92
   4   2   0   24.29    0.91
  -5  -2   0    1.90    0.13
  -5  -2   0    2.40    0.16
  -5  -2   0    2.45    0.16
   5   2   0    2.35    0.15
   5   2   0    2.39    0.14
   5   2   0    1.85    0.14
  -6  -2   0   13.93    0.56
  -6  -2   0   13.97    0.59
  -6  -2   0   13.67    0.58
   6   2   0   13.80    0.56
   6   2   0   13.70    0.58
  -7  -2   0    4.74    0.26
  -7  -2   0    5.10    0.28
  -7  -2   0    5.37    0.29
   7   2   0    4.77    0.25
   7   2   0    5.02    0.27
  -8  -2   0    4.47    0.28
  -8  -2   0    4.31    0.25
  -8  -2   0    4.25    0.29
   8   2   0    4.50    0.25
   8   2   0    4.10    0.27
  -9  -2   0    3.11    0.29
  -9  -2   0    3.02    0.26
  -9  -2   0    3.63    0.24
   9   2   0    3.74    0.27
   9   2   0    3.43    0.24
 -10  -2   0    0.00    0.12
 -10  -2   0    0.04    0.14
  10   2   0    0.09    0.14
  10   2   0    0.06    0.13
 -11  -2   0    2.11    0.23
 -11  -2   0    1.96    0.24
  11   2   0    2.09    0.22
  11   2   0    1.55    0.22
  10  -3   0    5.29    0.36
  10  -3   0    4.85    0.33
 -10   3   0    5.71    0.35
   9  -3   0    3.76    0.27
   9  -3   0    3.57    0.29
  -9   3   0    3.97    0.27
   8  -3   0    5.33    0.31
   8  -3   0    5.63    0.30
  -8   3   0    4.87    0.29
  -8   3   0    5.01    0.30
   7  -3   0    5.31    0.30
   7  -3   0    5.52    0.28
  -7   3   0    4.90    0.32
  -7   3   0    5.54    0.29
  -7   3   0    5.44    0.29
   6  -3   0    0.06    0.07
   6  -3   0    0.18    0.09
  -6   3   0    0.12    0.08
  -6   3   0    0.11    0.09
  -6   3   0   -0.01    0.10
   5  -3   0   52.54    2.03
   5  -3   0   52.84    2.04
  -5   3   0   53.25    2.07
  -5   3   0   54.99    2.04
  -5   3   0   53.12    2.04
   4  -3   0   66.29    2.52
   4  -3   0   66.24    2.53
  -4   3   0   67.24    2.55
  -4   3   0   67.70    2.53
  -4   3   0   65.71    2.53
   3  -3   0   53.67    2.00
   3  -3   0   51.69    2.01
   3  -3   0   52.44    2.01
  -3   3   0   52.67    2.01
  -3   3   0   53.91    2.03
  -3   3   0   52.89    2.01
   2  -3   0   10.53    0.41
   2  -3   0   10.29    0.43
   2  -3   0    9.77    0.41
  -2   3   0   10.02    0.42
  -2   3   0    9.93    0.41
  -2   3   0   10.42    0.43
   1  -3   0    7.13    0.31
   1  -3   0    7.34    0.30
   1  -3   0    7.42    0.30
  -1   3   0    7.17    0.30
  -1   3   0    6.96    0.31
   0  -3   0   32.81    1.27
   0  -3   0   32.02    1.28
   0  -3   0   35.50    1.28
   0   3   0   33.45    1.27
   0   3   0   33.94    1.28
  -1  -3   0   46.47    1.73
  -1  -3   0   46.98    1.74
  -1  -3   0   45.81    1.73
   1   3   0   45.28    1.73
   1   3   0   44.50    1.74
  -2  -3   0   18.67    0.71
  -2  -3   0   18.95    0.72
  -2  -3   0   19.05    0.71
  -2  -3   0   19.95    0.72
   2   3   0   16.27    0.71
   2   3   0   18.60    0.71
   2   3   0   17.51    0.71
  -3  -3   0    4.76    0.22
  -3  -3   0    4.61    0.21
  -3  -3   0    4.43    0.22
  -3  -3   0    4.39    0.21
   3   3   0    4.52    0.20
   3   3   0    4.22    0.21
   3   3   0    4.44    0.21
  -4  -3   0   15.90    0.58
  -4  -3   0   14.43    0.58
  -4  -3   0   14.60    0.59
  -4  -3   0   14.50    0.57
   4   3   0   13.54    0.58
   4   3   0   14.55    0.57
   4   3   0   13.82    0.58
  -5  -3   0    0.34    0.08
  -5  -3   0    0.24    0.07
  -5  -3   0    0.37    0.08
   5   3   0    0.38    0.08
   5   3   0    0.19    0.06
   5   3   0    0.15    0.06
  -6  -3   0    8.69    0.41
  -6  -3   0    9.59    0.41
  -6  -3   0    8.68    0.39
   6   3   0    8.99    0.41
   6   3   0    9.36    0.39
  -7  -3   0    1.57    0.16
  -7  -3   0    1.54    0.14
  -7  -3   0    1.46    0.16
   7   3   0    1.74    0.14
   7   3   0    1.60    0.16
  -8  -3   0    4.23    0.29
  -8  -3   0    3.84    0.25
  -8  -3   0    3.84    0.26
   8   3   0    4.65    0.27
   8   3   0    4.06    0.25
  -9  -3   0    0.28    0.12
  -9  -3   0    0.17    0.13
  -9  -3   0    0.18    0.15
   9   3   0    0.25    0.13
   9   3   0    0.22    0.11
 -10  -3   0   18.78    0.81
 -10  -3   0   18.03    0.84
 -10  -3   0   18.89    0.86
  10   3   0   19.93    0.83
  10   3   0   19.80    0.81
 -11  -3   0    0.14    0.16
 -11  -3   0    0.36    0.17
  11   3   0    0.19    0.17
  11   3   0    0.10    0.15
  10  -4   0    0.15    0.16
  10  -4   0    0.12    0.14
 -10   4   0    0.11    0.15
   9  -4   0    4.01    0.28
   9  -4   0    3.63    0.30
  -9   4   0    3.91    0.29
   8  -4   0    1.33    0.16
   8  -4   0    1.17    0.17
  -8   4   0    1.09    0.16
  -8   4   0    1.06    0.15
   7  -4   0    6.92    0.34
   7  -4   0    6.15    0.34
  -7   4   0    6.49    0.35
  -7   4   0    7.02    0.34
  -7   4   0    6.76    0.39
   6  -4   0   29.86    1.20
   6  -4   0   31.02    1.19
  -6   4   0   30.76    1.19
  -6   4   0   30.12    1.23
  -6   4   0   29.96    1.20
   5  -4   0    7.05    0.32
  -5   4   0    6.48    0.32
  -5   4   0    7.09    0.34
  -5   4   0    7.04    0.36
   4  -4   0   15.30    0.63
   4  -4   0   16.10    0.64
  -4   4   0   16.02    0.65
  -4   4   0   15.86    0.64
  -4   4   0   16.39    0.67
   3  -4   0    7.60    0.34
   3  -4   0    7.89    0.34
  -3   4   0    8.04    0.35
  -3   4   0    8.16    0.36
  -3   4   0    7.80    0.34
   2  -4   0    7.53    0.33
   2  -4   0    8.12    0.33
  -2   4   0    7.67    0.34
  -2   4   0    7.58    0.33
   1  -4   0   11.53    0.47
   1  -4   0   11.87    0.48
   1  -4   0   11.67    0.48
  -1   4   0   11.63    0.47
  -1   4   0   12.24    0.49
   0  -4   0    4.79    0.23
   0  -4   0    4.94    0.23
   0  -4   0    5.65    0.24
   0   4   0    5.17    0.23
   0   4   0    5.31    0.24
  -1  -4   0   24.06    0.92
  -1  -4   0   23.89    0.91
  -1  -4   0   24.31    0.92
   1   4   0   23.56    0.92
   1   4   0   22.98    0.92
  -2  -4   0    1.78    0.13
  -2  -4   0    1.78    0.12
   2   4   0    1.61    0.12
   2   4   0    1.54    0.11
   2   4   0    1.50    0.11
  -3  -4   0   31.19    1.18
  -3  -4   0   32.70    1.19
  -3  -4   0   30.71    1.19
   3   4   0   30.28    1.18
   3   4   0   30.17    1.18
   3   4   0   29.49    1.18
  -4  -4   0  115.01    4.11
  -4  -4   0  109.96    4.10
  -4  -4   0  107.96    4.11
  -4  -4   0  105.63    4.10
   4   4   0  106.58    4.10
   4   4   0  110.83    4.10
   4   4   0  106.46    4.10
  -5  -4   0    0.66    0.09
  -5  -4   0    0.54    0.10
  -5  -4   0    0.43    0.08
  -5  -4   0    0.60    0.09
   5   4   0    0.52    0.09
   5   4   0    0.57    0.08
   5   4   0    0.49    0.08
  -6  -4   0    1.80    0.16
  -6  -4   0    2.09    0.17
  -6  -4   0    2.11    0.16
   6   4   0    1.97    0.17
   6   4   0    1.96    0.16
  -7  -4   0   11.80    0.53
  -7  -4   0   11.77    0.54
  -7  -4   0   12.16    0.51
   7   4   0   12.25    0.51
   7   4   0   12.14    0.53
  -8  -4   0    1.62    0.18
  -8  -4   0    1.94    0.19
  -8  -4   0    1.94    0.17
   8   4   0    1.90    0.17
   8   4   0    1.95    0.19
  -9  -4   0   20.22    0.86
  -9  -4   0   21.47    0.95
  -9  -4   0   18.89    0.88
   9   4   0   21.84    0.88
   9   4   0   21.34    0.85
 -10  -4   0   -0.04    0.12
 -10  -4   0    0.30    0.15
  10   4   0    0.08    0.13
  10   4   0    0.06    0.15
 -11  -4   0    0.09    0.15
 -11  -4   0    0.17    0.17
  11   4   0    0.07    0.14
  11   4   0    0.30    0.16
   9  -5   0    0.43    0.15
  -9   5   0    0.39    0.15
   8  -5   0    6.96    0.37
  -8   5   0    6.79    0.39
  -8   5   0    7.07    0.38
   7  -5   0    0.03    0.10
  -7   5   0    0.06    0.11
  -7   5   0    0.14    0.13
   6  -5   0    0.49    0.11
  -6   5   0    0.50    0.13
  -6   5   0    0.30    0.13
  -6   5   0    0.32    0.10
   5  -5   0    3.10    0.19
   5  -5   0    2.74    0.18
  -5   5   0    2.48    0.19
  -5   5   0    2.89    0.22
  -5   5   0    2.68    0.23
   4  -5   0   25.93    1.01
   4  -5   0   25.43    1.01
  -4   5   0   25.62    1.01
  -4   5   0   25.58    1.03
  -4   5   0   25.86    1.04
   3  -5   0    3.60    0.19
   3  -5   0    3.76    0.20
  -3   5   0    3.42    0.19
  -3   5   0    3.35    0.21
   2  -5   0   50.98    1.92
   2  -5   0   51.37    1.93
  -2   5   0   49.96    1.92
  -2   5   0   49.41    1.94
   1  -5   0   -0.01    0.06
   1  -5   0   -0.03    0.06
   1  -5   0    0.03    0.05
  -1   5   0    0.07    0.06
  -1   5   0    0.19    0.07
   0  -5   0    9.99    0.40
   0  -5   0    9.10    0.39
   0  -5   0    8.83    0.39
   0   5   0    9.30    0.39
   0   5   0    9.06    0.40
  -1  -5   0    2.16    0.14
  -1  -5   0    2.46    0.15
  -1  -5   0    2.28    0.14
   1   5   0    2.15    0.15
   1   5   0    2.24    0.14
  -2  -5   0   89.54    3.42
  -2  -5   0   93.92    3.43
  -2  -5   0   92.13    3.44
   2   5   0   89.30    3.43
   2   5   0   88.76    3.42
  -3  -5   0    0.11    0.07
  -3  -5   0    0.08    0.06
  -3  -5   0   -0.01    0.07
   3   5   0   -0.03    0.06
   3   5   0    0.06    0.06
   3   5   0    0.04    0.06
  -4  -5   0    0.88    0.11
  -4  -5   0    1.12    0.12
  -4  -5   0    0.87    0.10
   4   5   0    0.82    0.09
   4   5   0    0.78    0.09
   4   5   0    0.92    0.11
  -5  -5   0    8.65    0.38
  -5  -5   0    8.45    0.36
  -5  -5   0    7.40    0.35
  -5  -5   0    8.25    0.38
   5   5   0    7.59    0.36
   5   5   0    8.54    0.36
  -6  -5   0   23.98    1.00
  -6  -5   0   25.88    1.00
  -6  -5   0   24.77    1.02
   6   5   0   25.83    1.01
   6   5   0   26.05    1.00
  -7  -5   0    0.40    0.12
  -7  -5   0    0.54    0.13
  -7  -5   0    0.37    0.10
   7   5   0    0.40    0.11
   7   5   0    0.45    0.12
  -8  -5   0    0.71    0.15
  -8  -5   0    0.86    0.13
   8   5   0    0.98    0.14
   8   5   0    1.00    0.16
  -9  -5   0   -0.18    0.12
  -9  -5   0   -0.16    0.12
   9   5   0    0.07    0.14
   9   5   0   -0.03    0.11
 -10  -5   0    0.15    0.15
 -10  -5   0    0.00    0.13
  10   5   0   -0.06    0.13
  10   5   0    0.08    0.16
 -11  -5   0    1.23    0.21
 -11  -5   0    1.46    0.20
  11   5   0    1.49    0.23
  11   5   0    1.49    0.19
   8  -6   0    6.16    0.36
  -8   6   0    6.58    0.37
  -8   6   0    5.45    0.38
   7  -6   0   27.97    1.11
  -7   6   0   28.91    1.11
  -7   6   0   24.97    1.12
   6  -6   0    0.77    0.13
  -6   6   0    0.63    0.15
  -6   6   0    0.66    0.13
   5  -6   0    2.39    0.19
   5  -6   0    2.80    0.20
  -5   6   0    2.41    0.19
  -5   6   0    2.42    0.21
   4  -6   0    3.59    0.21
   4  -6   0    3.38    0.21
  -4   6   0    3.58    0.25
  -4   6   0    3.27    0.22
   3  -6   0    2.72    0.18
   3  -6   0    2.96    0.19
  -3   6   0    3.04    0.19
  -3   6   0    2.85    0.22
   2  -6   0    0.23    0.08
   2  -6   0    0.14    0.08
  -2   6   0    0.28    0.10
  -2   6   0    0.21    0.08
   1  -6   0   35.03    1.35
   1  -6   0   35.69    1.36
  -1   6   0   34.52    1.37
  -1   6   0   34.72    1.35
   0  -6   0    4.69    0.24
   0  -6   0    4.79    0.24
   0  -6   0    4.86    0.25
   0   6   0    4.64    0.26
   0   6   0    4.86    0.24
  -1  -6   0    9.25    0.42
  -1  -6   0   10.06    0.41
  -1  -6   0    9.23    0.40
  -1  -6   0    9.68    0.40
   1   6   0    9.51    0.41
   1   6   0    9.63    0.42
  -2  -6   0   25.53    1.01
  -2  -6   0   26.48    0.99
  -2  -6   0   24.73    0.98
  -2  -6   0   24.96    0.99
   2   6   0   24.54    1.00
   2   6   0   25.42    0.99
  -3  -6   0    2.15    0.17
  -3  -6   0    2.16    0.17
  -3  -6   0    1.92    0.14
   3   6   0    2.14    0.16
   3   6   0    1.98    0.15
  -4  -6   0    4.38    0.23
  -4  -6   0    4.56    0.25
  -4  -6   0    4.07    0.25
   4   6   0    4.40    0.24
   4   6   0    4.45    0.23
   4   6   0    4.43    0.23
  -5  -6   0   29.40    1.13
  -5  -6   0   28.84    1.15
  -5  -6   0   28.18    1.15
   5   6   0   28.17    1.13
   5   6   0   29.49    1.13
  -6  -6   0   41.74    1.66
  -6  -6   0   42.70    1.65
  -6  -6   0   41.12    1.64
   6   6   0   42.14    1.63
   6   6   0   43.15    1.64
  -7  -6   0    7.32    0.40
  -7  -6   0    7.53    0.37
   7   6   0    7.44    0.38
   7   6   0    7.75    0.37
  -8  -6   0    1.31    0.19
  -8  -6   0    1.43    0.17
   8   6   0    1.33    0.18
   8   6   0    1.59    0.17
  -9  -6   0    0.19    0.15
  -9  -6   0    0.01    0.12
   9   6   0    0.17    0.13
   9   6   0    0.25    0.15
 -10  -6   0    0.02    0.16
 -10  -6   0    0.01    0.14
  10   6   0    0.03    0.15
  10   6   0   -0.10    0.13
   7  -7   0    0.18    0.13
  -7   7   0   -0.15    0.13
  -7   7   0   -0.08    0.15
   6  -7   0    0.02    0.11
  -6   7   0   -0.03    0.12
  -6   7   0   -0.02    0.14
   5  -7   0    9.75    0.44
   5  -7   0    8.58    0.45
  -5   7   0    9.87    0.45
  -5   7   0    9.28    0.47
   4  -7   0   -0.01    0.09
   4  -7   0   -0.10    0.10
  -4   7   0   -0.19    0.11
  -4   7   0   -0.08    0.09
   3  -7   0   16.75    0.69
   3  -7   0   16.53    0.68
  -3   7   0   16.61    0.71
  -3   7   0   15.94    0.68
   2  -7   0   48.43    1.87
   2  -7   0   48.57    1.88
  -2   7   0   48.58    1.87
  -2   7   0   48.32    1.89
   1  -7   0    5.96    0.29
   1  -7   0    5.84    0.31
  -1   7   0    5.96    0.29
  -1   7   0    5.98    0.32
   0  -7   0    3.30    0.20
   0  -7   0    3.14    0.21
   0   7   0    3.25    0.20
   0   7   0    2.99    0.22
  -1  -7   0    4.32    0.26
  -1  -7   0    4.68    0.25
   1   7   0    4.59    0.25
   1   7   0    5.04    0.27
  -2  -7   0    0.15    0.10
  -2  -7   0    0.36    0.08
  -2  -7   0    0.31    0.09
  -2  -7   0    0.22    0.09
   2   7   0    0.31    0.09
   2   7   0    0.34    0.10
  -3  -7   0    9.19    0.40
  -3  -7   0    8.30    0.41
  -3  -7   0    8.80    0.39
   3   7   0    8.33    0.39
   3   7   0    8.35    0.40
  -4  -7   0   44.92    1.65
  -4  -7   0   42.40    1.64
  -4  -7   0   39.53    1.65
   4   7   0   41.72    1.64
   4   7   0   42.97    1.64
  -5  -7   0    3.86    0.26
  -5  -7   0    3.47    0.25
  -5  -7   0    3.49    0.23
   5   7   0    3.47    0.23
   5   7   0    3.58    0.23
  -6  -7   0    1.96    0.20
  -6  -7   0    1.79    0.19
  -6  -7   0    2.40    0.19
   6   7   0    2.17    0.19
   6   7   0    2.09    0.18
  -7  -7   0    2.09    0.19
  -7  -7   0    2.18    0.22
   7   7   0    1.85    0.20
   7   7   0    2.42    0.20
  -8  -7   0    1.70    0.19
  -8  -7   0    1.69    0.21
   8   7   0    1.41    0.17
   8   7   0    1.53    0.19
  -9  -7   0    0.79    0.19
  -9  -7   0    0.65    0.15
   9   7   0    0.82    0.18
   9   7   0    0.84    0.15
 -10  -7   0    0.07    0.14
 -10  -7   0    0.01    0.17
  10   7   0    0.12    0.14
  10   7   0    0.04    0.17
   6  -8   0   14.48    0.62
  -6   8   0   12.59    0.64
  -6   8   0   13.44    0.62
   5  -8   0   14.17    0.63
  -5   8   0   13.71    0.66
  -5   8   0   14.82    0.63
   4  -8   0    7.80    0.38
   4  -8   0    6.83    0.38
  -4   8   0    7.09    0.41
  -4   8   0    7.31    0.38
   3  -8   0   10.93    0.50
   3  -8   0   10.70    0.51
  -3   8   0   11.20    0.53
  -3   8   0   10.95    0.50
   2  -8   0    8.24    0.40
   2  -8   0    8.14    0.38
  -2   8   0    8.21    0.39
  -2   8   0    7.50    0.42
   1  -8   0    0.74    0.14
   1  -8   0    0.73    0.12
  -1   8   0    0.86    0.13
  -1   8   0    1.03    0.16
   0  -8   0    0.34    0.12
   0  -8   0    0.33    0.10
   0   8   0    0.38    0.13
   0   8   0    0.45    0.11
  -1  -8   0    2.45    0.19
  -1  -8   0    2.87    0.22
   1   8   0    2.76    0.23
   1   8   0    2.56    0.20
  -2  -8   0    9.27    0.43
  -2  -8   0   10.02    0.43
  -2  -8   0    8.59    0.45
   2   8   0    9.76    0.45
   2   8   0    9.12    0.42
  -3  -8   0    4.74    0.30
  -3  -8   0    4.85    0.29
  -3  -8   0    5.28    0.28
   3   8   0    5.06    0.28
   3   8   0    5.15    0.29
  -4  -8   0    1.61    0.19
  -4  -8   0    1.78    0.17
  -4  -8   0    1.72    0.18
   4   8   0    1.69    0.16
   4   8   0    1.72    0.17
  -5  -8   0    0.62    0.13
  -5  -8   0    0.53    0.15
  -5  -8   0    0.38    0.13
   5   8   0    0.40    0.11
   5   8   0    0.45    0.12
   5   8   0    0.55    0.11
  -6  -8   0   -0.01    0.11
  -6  -8   0   -0.04    0.12
  -6  -8   0    0.02    0.14
   6   8   0   -0.12    0.12
   6   8   0   -0.14    0.10
  -7  -8   0    1.11    0.19
  -7  -8   0    1.07    0.16
   7   8   0    1.06    0.17
   7   8   0    1.02    0.15
  -8  -8   0   15.02    0.66
  -8  -8   0   14.21    0.70
   8   8   0   15.34    0.66
  -9  -8   0    0.38    0.15
  -9  -8   0    0.24    0.18
   9   8   0    0.44    0.18
   9   8   0    0.55    0.16
   5  -9   0    1.14    0.18
  -5   9   0    0.91    0.17
  -5   9   0    0.67    0.19
   4  -9   0   -0.07    0.18
   4  -9   0    0.22    0.13
  -4   9   0    0.20    0.14
  -4   9   0    0.24    0.16
   3  -9   0    1.15    0.16
   3  -9   0    1.02    0.17
  -3   9   0    0.97    0.18
  -3   9   0    0.92    0.16
   2  -9   0    3.53    0.26
   2  -9   0    2.50    0.23
  -2   9   0    3.09    0.23
  -2   9   0    3.30    0.29
   1  -9   0    5.19    0.30
   1  -9   0    4.57    0.32
  -1   9   0    5.42    0.34
  -1   9   0    4.99    0.30
   0  -9   0    6.06    0.34
   0  -9   0    5.56    0.36
   0   9   0    6.93    0.34
   0   9   0    6.31    0.37
  -1  -9   0   10.65    0.48
  -1  -9   0    9.60    0.50
   1   9   0   10.52    0.50
   1   9   0   10.24    0.47
  -2  -9   0    3.27    0.27
   2   9   0    4.22    0.25
   2   9   0    3.56    0.27
  -3  -9   0    0.66    0.13
  -3  -9   0    0.33    0.14
   3   9   0    0.44    0.12
   3   9   0    0.37    0.13
  -4  -9   0    0.74    0.16
  -4  -9   0    0.75    0.15
  -4  -9   0    0.85    0.17
   4   9   0    0.81    0.14
   4   9   0    1.11    0.15
  -5  -9   0   -0.04    0.14
  -5  -9   0   -0.11    0.13
  -5  -9   0   -0.08    0.12
   5   9   0   -0.01    0.11
   5   9   0    0.03    0.11
  -6  -9   0    1.37    0.21
  -6  -9   0    1.06    0.18
  -6  -9   0    1.14    0.17
   6   9   0    1.35    0.17
  -7  -9   0    3.66    0.29
  -7  -9   0    3.45    0.30
  -7  -9   0    3.81    0.32
   7   9   0    3.61    0.28
  -8  -9   0    0.18    0.19
  -8  -9   0    0.05    0.15
   8   9   0   -0.09    0.14
   3 -10   0    1.03    0.19
   3 -10   0    1.09    0.18
  -3  10   0    1.00    0.20
  -3  10   0    1.02    0.18
   2 -10   0    1.32    0.21
   2 -10   0    1.16    0.18
  -2  10   0    0.90    0.19
  -2  10   0    1.18    0.18
   1 -10   0    0.36    0.14
   1 -10   0   -0.09    0.15
  -1  10   0    0.29    0.14
  -1  10   0    0.14    0.15
   0 -10   0   10.21    0.55
   0 -10   0   11.47    0.52
   0  10   0   10.62    0.51
   0  10   0   11.33    0.55
  -1 -10   0    0.02    0.14
  -1 -10   0    0.18    0.13
   1  10   0   -0.07    0.12
   1  10   0    0.12    0.14
  -2 -10   0    4.78    0.36
   2  10   0    5.73    0.36
   2  10   0    5.73    0.32
  -3 -10   0    0.45    0.14
  -3 -10   0    0.01    0.15
   3  10   0    0.34    0.14
   3  10   0    0.40    0.14
  -4 -10   0    0.14    0.13
  -4 -10   0    0.10    0.15
   4  10   0    0.13    0.13
   4  10   0    0.17    0.13
  -5 -10   0    0.21    0.17
  -5 -10   0    0.45    0.15
   5  10   0    0.40    0.14
   5  10   0    0.32    0.14
  -6 -10   0    0.01    0.15
  -6 -10   0    0.11    0.16
   6  10   0    0.26    0.14
  -7 -10   0    0.32    0.17
  -7 -10   0    0.20    0.17
  -7 -10   0    0.24    0.19
   7  10   0    0.06    0.14
   0 -11   0    0.28    0.16
   0 -11   0    0.04    0.18
   0  11   0    0.13    0.16
   0  11   0    0.03    0.14
  -1 -11   0    0.98    0.18
  -1 -11   0    0.60    0.19
   1  11   0    0.78    0.17
   1  11   0    0.53    0.17
  -2 -11   0    0.05    0.17
   2  11   0   -0.16    0.14
   2  11   0    0.26    0.16
  -3 -11   0    0.40    0.16
  -3 -11   0    0.12    0.16
   3  11   0    0.48    0.16
   3  11   0    0.79    0.18
  -4 -11   0    9.89    0.52
  -4 -11   0    9.75    0.56
   4  11   0   10.30    0.51
   4  11   0   11.23    0.53
   3  11  -1    0.03    0.15
  -3 -11   1    0.04    0.16
   2  11  -1    0.11    0.16
   2  11  -1   -0.11    0.14
  -2 -11   1   -0.05    0.17
   1  11  -1    7.31    0.39
   1  11  -1    7.40    0.43
  -1 -11   1    5.57    0.43
   6  10  -1    0.38    0.15
  -6 -10   1    0.40    0.18
   5  10  -1    1.60    0.19
   5  10  -1    1.88    0.28
  -5 -10   1    1.63    0.21
  -5 -10   1    1.22    0.22
   4  10  -1    2.66    0.23
   4  10  -1    2.15    0.21
  -4 -10   1    1.97    0.24
  -4 -10   1    2.67    0.23
   3  10  -1    2.01    0.20
   3  10  -1    2.19    0.22
  -3 -10   1    2.12    0.21
  -3 -10   1    2.00    0.24
   2  10  -1   18.00    0.76
   2  10  -1   18.36    0.79
  -2 -10   1   17.18    0.80
   1  10  -1    1.36    0.20
   1  10  -1    1.60    0.18
  -1 -10   1    1.39    0.18
  -1 -10   1    1.19    0.21
   0  10  -1    0.19    0.14
   0  10  -1    0.24    0.16
   0 -10   1    0.41    0.15
   0 -10   1    0.51    0.17
  -1  10  -1    0.23    0.16
  -1  10  -1   -0.04    0.13
   1 -10   1    0.06    0.14
   1 -10   1   -0.06    0.15
  -2  10  -1    0.59    0.16
  -2  10  -1    0.66    0.19
   2 -10   1    0.66    0.19
   2 -10   1    0.85    0.17
  -3  10  -1   -0.01    0.14
  -3  10  -1   -0.02    0.17
   3 -10   1   -0.11    0.15
   8   9  -1    0.36    0.15
  -8  -9   1    0.17    0.19
   7   9  -1    0.43    0.14
  -7  -9   1    0.60    0.19
  -7  -9   1    0.52    0.17
   6   9  -1    1.43    0.17
  -6  -9   1    1.28    0.20
  -6  -9   1    1.09    0.20
  -6  -9   1    1.09    0.17
   5   9  -1    7.62    0.40
   5   9  -1    7.94    0.39
  -5  -9   1    7.64    0.40
  -5  -9   1    7.31    0.43
   4   9  -1   11.27    0.51
   4   9  -1   11.20    0.52
  -4  -9   1   10.16    0.54
  -4  -9   1   12.19    0.52
   3   9  -1    1.82    0.19
   3   9  -1    2.35    0.20
  -3  -9   1    1.71    0.20
  -3  -9   1    2.03    0.19
   2   9  -1    4.00    0.29
   2   9  -1    3.88    0.25
  -2  -9   1    3.46    0.29
   1   9  -1    1.69    0.21
   1   9  -1    1.77    0.17
  -1  -9   1    1.46    0.19
  -1  -9   1    1.62    0.17
   0   9  -1    4.01    0.30
   0   9  -1    4.33    0.27
   0  -9   1    3.78    0.30
   0  -9   1    4.46    0.28
  -1   9  -1    7.95    0.39
  -1   9  -1    7.71    0.43
   1  -9   1    7.26    0.42
   1  -9   1    7.36    0.39
  -2   9  -1   -0.02    0.12
  -2   9  -1    0.01    0.14
   2  -9   1   -0.25    0.14
   2  -9   1    0.04    0.12
  -3   9  -1    0.37    0.14
  -3   9  -1    0.38    0.17
   3  -9   1    0.41    0.14
   3  -9   1    0.24    0.15
  -4   9  -1    0.37    0.14
  -4   9  -1    0.28    0.18
   4  -9   1    0.37    0.15
  -5   9  -1    0.03    0.18
  -5   9  -1    0.11    0.14
   5  -9   1   -0.07    0.14
   9   8  -1    6.28    0.38
   9   8  -1    7.57    0.43
  -9  -8   1    6.34    0.44
   8   8  -1    0.48    0.16
   8   8  -1    0.41    0.14
  -8  -8   1    0.45    0.18
  -8  -8   1    0.78    0.16
   7   8  -1    2.15    0.19
   7   8  -1    1.93    0.21
  -7  -8   1    1.76    0.22
  -7  -8   1    2.16    0.20
   6   8  -1    3.28    0.24
   6   8  -1    3.21    0.25
  -6  -8   1    3.09    0.24
  -6  -8   1    2.83    0.25
  -6  -8   1    3.26    0.28
   5   8  -1   -0.21    0.11
   5   8  -1   -0.02    0.10
   5   8  -1    0.02    0.10
  -5  -8   1   -0.05    0.12
  -5  -8   1   -0.16    0.12
  -5  -8   1    0.01    0.11
   4   8  -1   -0.16    0.10
   4   8  -1    0.07    0.10
   4   8  -1    0.04    0.10
  -4  -8   1    0.10    0.12
  -4  -8   1    0.07    0.10
  -4  -8   1    0.17    0.12
   3   8  -1    3.36    0.24
   3   8  -1    3.27    0.23
   3   8  -1    3.46    0.23
  -3  -8   1    3.65    0.26
  -3  -8   1    3.64    0.24
  -3  -8   1    3.94    0.27
   2   8  -1    0.28    0.11
   2   8  -1    0.15    0.10
  -2  -8   1    0.19    0.12
   1   8  -1    0.07    0.11
   1   8  -1    0.15    0.09
  -1  -8   1    0.09    0.10
  -1  -8   1    0.05    0.11
   0   8  -1   21.23    0.88
   0   8  -1   21.71    0.86
   0  -8   1   20.06    0.88
   0  -8   1   21.55    0.86
  -1   8  -1    0.83    0.13
  -1   8  -1    1.05    0.16
   1  -8   1    0.50    0.14
   1  -8   1    0.69    0.12
  -2   8  -1    2.92    0.22
  -2   8  -1    2.71    0.24
   2  -8   1    2.98    0.22
   2  -8   1    3.08    0.24
  -3   8  -1    1.55    0.20
  -3   8  -1    1.71    0.17
   3  -8   1    1.54    0.18
   3  -8   1    2.06    0.18
  -4   8  -1   14.53    0.64
  -4   8  -1   14.61    0.68
   4  -8   1   14.71    0.64
  -5   8  -1    0.17    0.13
  -5   8  -1    0.01    0.15
   5  -8   1    0.18    0.12
  -6   8  -1    0.81    0.16
  -6   8  -1    0.75    0.19
   6  -8   1    0.85    0.16
  10   7  -1    1.47    0.22
  10   7  -1    1.09    0.18
 -10  -7   1    1.49    0.23
   9   7  -1    0.23    0.13
   9   7  -1    0.08    0.17
  -9  -7   1    0.32    0.15
  -9  -7   1    0.23    0.17
   8   7  -1    1.35    0.19
   8   7  -1    1.66    0.18
  -8  -7   1    1.23    0.17
  -8  -7   1    1.41    0.20
   7   7  -1   11.62    0.53
   7   7  -1   12.64    0.55
  -7  -7   1   11.56    0.54
  -7  -7   1   11.94    0.57
   6   7  -1    1.09    0.15
   6   7  -1    1.21    0.15
  -6  -7   1    1.04    0.16
  -6  -7   1    0.76    0.16
  -6  -7   1    1.19    0.15
   5   7  -1    5.05    0.28
   5   7  -1    4.52    0.26
   5   7  -1    4.52    0.26
  -5  -7   1    4.89    0.29
  -5  -7   1    4.66    0.27
  -5  -7   1    4.30    0.29
   4   7  -1    1.24    0.13
   4   7  -1    1.29    0.14
   4   7  -1    1.43    0.14
  -4  -7   1    1.31    0.15
  -4  -7   1    1.40    0.16
  -4  -7   1    1.12    0.14
   3   7  -1    0.16    0.09
   3   7  -1    0.52    0.10
   3   7  -1    0.14    0.09
  -3  -7   1    0.28    0.10
  -3  -7   1    0.02    0.09
  -3  -7   1    0.40    0.10
   2   7  -1    8.41    0.38
   2   7  -1    9.17    0.40
   2   7  -1    8.31    0.38
  -2  -7   1    8.29    0.38
  -2  -7   1    8.71    0.39
  -2  -7   1    8.04    0.40
   1   7  -1    0.32    0.10
   1   7  -1    0.36    0.09
  -1  -7   1    0.35    0.09
  -1  -7   1    0.35    0.11
   0   7  -1    0.27    0.10
   0   7  -1    0.22    0.09
   0  -7   1    0.33    0.11
   0  -7   1    0.34    0.09
  -1   7  -1    5.70    0.29
  -1   7  -1    5.52    0.31
   1  -7   1    5.58    0.30
   1  -7   1    5.71    0.29
  -2   7  -1    0.52    0.11
  -2   7  -1    0.60    0.13
   2  -7   1    0.57    0.11
   2  -7   1    0.47    0.12
  -3   7  -1    0.27    0.10
  -3   7  -1    0.24    0.12
   3  -7   1    0.29    0.10
   3  -7   1    0.33    0.12
  -4   7  -1    1.38    0.15
  -4   7  -1    1.28    0.18
   4  -7   1    1.22    0.15
   4  -7   1    1.36    0.15
  -5   7  -1    3.17    0.25
  -5   7  -1    3.08    0.27
   5  -7   1    3.10    0.24
  -6   7  -1    3.19    0.24
  -6   7  -1    2.64    0.27
   6  -7   1    3.41    0.26
  -7   7  -1   -0.12    0.16
  -7   7  -1   -0.04    0.13
   7  -7   1   -0.11    0.13
  10   6  -1    0.18    0.13
  10   6  -1   -0.01    0.16
 -10  -6   1   -0.05    0.16
 -10  -6   1    0.06    0.15
   9   6  -1   -0.11    0.15
   9   6  -1   -0.08    0.12
  -9  -6   1    0.06    0.15
  -9  -6   1    0.02    0.12
   8   6  -1    5.94    0.33
   8   6  -1    6.27    0.35
  -8  -6   1    5.21    0.35
  -8  -6   1    6.03    0.33
   7   6  -1    2.66    0.22
   7   6  -1    3.05    0.22
  -7  -6   1    2.68    0.22
  -7  -6   1    2.42    0.20
   6   6  -1    0.22    0.11
   6   6  -1    0.21    0.09
  -6  -6   1    0.11    0.10
  -6  -6   1    0.23    0.12
   5   6  -1   12.44    0.53
   5   6  -1   11.74    0.52
  -5  -6   1   12.19    0.52
  -5  -6   1   12.64    0.54
  -5  -6   1   11.59    0.53
   4   6  -1    2.15    0.17
   4   6  -1    2.59    0.17
   4   6  -1    2.24    0.18
  -4  -6   1    2.56    0.19
  -4  -6   1    2.36    0.19
  -4  -6   1    2.22    0.16
   3   6  -1    4.31    0.24
   3   6  -1    4.48    0.23
   3   6  -1    4.28    0.24
  -3  -6   1    4.46    0.25
  -3  -6   1    4.74    0.24
  -3  -6   1    4.75    0.24
   2   6  -1   15.44    0.62
   2   6  -1   14.79    0.63
   2   6  -1   15.76    0.62
  -2  -6   1   15.60    0.62
  -2  -6   1   14.86    0.64
  -2  -6   1   14.89    0.62
   1   6  -1    3.39    0.20
   1   6  -1    3.54    0.20
   1   6  -1    3.79    0.22
  -1  -6   1    3.63    0.20
  -1  -6   1    3.55    0.22
   0   6  -1    0.20    0.07
   0   6  -1    0.49    0.10
   0  -6   1    0.26    0.08
   0  -6   1    0.37    0.08
   0  -6   1    0.34    0.09
  -1   6  -1    7.91    0.38
  -1   6  -1    8.13    0.36
   1  -6   1    8.10    0.36
   1  -6   1    8.43    0.37
  -2   6  -1    0.99    0.11
  -2   6  -1    0.71    0.12
   2  -6   1    0.99    0.11
   2  -6   1    0.97    0.12
  -3   6  -1    5.93    0.33
  -3   6  -1    6.30    0.31
   3  -6   1    6.52    0.31
   3  -6   1    6.35    0.31
  -4   6  -1    0.92    0.13
  -4   6  -1    1.10    0.15
   4  -6   1    1.00    0.12
   4  -6   1    1.25    0.13
  -5   6  -1   20.58    0.86
  -5   6  -1   20.37    0.87
  -5   6  -1   20.26    0.84
   5  -6   1   20.47    0.84
  -6   6  -1   18.23    0.82
  -6   6  -1   19.75    0.80
   6  -6   1   19.09    0.79
  -7   6  -1    2.44    0.24
  -7   6  -1    2.42    0.21
   7  -6   1    2.68    0.22
  -8   6  -1    1.38    0.22
  -8   6  -1    1.55    0.19
   8  -6   1    1.57    0.19
  11   5  -1    0.93    0.18
  11   5  -1    0.96    0.20
 -11  -5   1    0.74    0.20
 -11  -5   1    1.00    0.21
  10   5  -1   -0.04    0.12
  10   5  -1    0.07    0.15
 -10  -5   1    0.18    0.15
 -10  -5   1    0.05    0.14
   9   5  -1    2.91    0.22
   9   5  -1    2.67    0.24
  -9  -5   1    2.54    0.22
  -9  -5   1    2.33    0.23
   8   5  -1    0.01    0.12
   8   5  -1    0.04    0.10
  -8  -5   1   -0.10    0.12
  -8  -5   1    0.03    0.10
   7   5  -1    0.66    0.14
   7   5  -1    0.60    0.11
  -7  -5   1    0.71    0.14
  -7  -5   1    0.82    0.12
   6   5  -1   14.93    0.60
   6   5  -1   14.12    0.61
  -6  -5   1   14.40    0.62
  -6  -5   1   13.98    0.60
   5   5  -1    0.06    0.07
   5   5  -1    0.01    0.08
  -5  -5   1    0.03    0.08
  -5  -5   1    0.08    0.08
  -5  -5   1    0.05    0.08
   4   5  -1   13.83    0.55
   4   5  -1   13.10    0.56
   4   5  -1   12.32    0.55
  -4  -5   1   14.79    0.57
  -4  -5   1   13.77    0.57
  -4  -5   1   13.55    0.55
   3   5  -1    1.40    0.12
   3   5  -1    1.44    0.12
   3   5  -1    1.32    0.11
  -3  -5   1    1.50    0.13
  -3  -5   1    1.17    0.11
  -3  -5   1    1.62    0.12
   2   5  -1   11.96    0.49
   2   5  -1   11.91    0.50
   2   5  -1   11.70    0.49
  -2  -5   1   12.22    0.49
  -2  -5   1   12.44    0.51
   1   5  -1    1.94    0.13
   1   5  -1    1.89    0.15
  -1  -5   1    2.07    0.15
  -1  -5   1    2.12    0.14
   0   5  -1   50.56    1.91
   0   5  -1   49.58    1.92
   0  -5   1   48.40    1.91
   0  -5   1   51.52    1.92
   0  -5   1   50.68    1.91
  -1   5  -1   44.77    1.74
  -1   5  -1   44.59    1.72
   1  -5   1   46.83    1.73
   1  -5   1   44.57    1.72
   1  -5   1   44.76    1.73
  -2   5  -1    2.57    0.16
  -2   5  -1    3.12    0.19
   2  -5   1    2.85    0.17
   2  -5   1    2.83    0.17
  -3   5  -1    3.52    0.20
  -3   5  -1    3.64    0.22
  -3   5  -1    3.29    0.22
   3  -5   1    3.73    0.20
   3  -5   1    3.62    0.20
  -4   5  -1    5.62    0.30
  -4   5  -1    5.81    0.31
  -4   5  -1    5.47    0.28
   4  -5   1    5.74    0.28
   4  -5   1    5.16    0.27
  -5   5  -1    0.71    0.14
  -5   5  -1    0.68    0.11
  -5   5  -1    0.82    0.13
   5  -5   1    0.81    0.12
  -6   5  -1    0.21    0.10
  -6   5  -1    0.17    0.12
  -6   5  -1    0.15    0.12
   6  -5   1    0.16    0.10
  -7   5  -1   16.83    0.71
  -7   5  -1   16.19    0.73
   7  -5   1   16.94    0.71
  -8   5  -1    1.12    0.18
  -8   5  -1    1.55    0.18
   8  -5   1    0.88    0.16
  -9   5  -1    4.84    0.33
   9  -5   1    4.29    0.32
  11   4  -1    0.76    0.20
  11   4  -1    0.47    0.15
 -11  -4   1    0.81    0.18
 -11  -4   1    0.67    0.19
  10   4  -1    3.31    0.25
  10   4  -1    3.96    0.31
 -10  -4   1    3.12    0.26
 -10  -4   1    3.46    0.29
   9   4  -1    9.76    0.46
   9   4  -1    8.58    0.42
  -9  -4   1    8.45    0.43
  -9  -4   1    8.56    0.46
   8   4  -1    2.62    0.22
   8   4  -1    2.43    0.19
  -8  -4   1    2.21    0.19
  -8  -4   1    2.29    0.22
   7   4  -1    2.03    0.18
   7   4  -1    1.72    0.15
  -7  -4   1    1.57    0.17
  -7  -4   1    1.83    0.15
  -7  -4   1    1.99    0.19
   6   4  -1    1.67    0.14
   6   4  -1    2.07    0.17
   6   4  -1    1.51    0.17
  -6  -4   1    1.85    0.16
  -6  -4   1    1.76    0.15
  -6  -4   1    1.74    0.14
   5   4  -1    0.09    0.05
   5   4  -1   -0.03    0.07
   5   4  -1   -0.01    0.06
  -5  -4   1   -0.03    0.07
  -5  -4   1    0.11    0.08
  -5  -4   1   -0.02    0.06
   4   4  -1    7.76    0.35
   4   4  -1    8.25    0.37
   4   4  -1    8.65    0.36
  -4  -4   1    8.70    0.38
  -4  -4   1    9.31    0.38
  -4  -4   1    8.79    0.37
   3   4  -1  102.32    3.96
   3   4  -1  100.61    3.95
   3   4  -1  106.18    3.96
  -3  -4   1  105.50    3.96
  -3  -4   1  109.73    3.97
  -3  -4   1  106.47    3.96
   2   4  -1   17.80    0.72
   2   4  -1   18.34    0.72
   2   4  -1   18.18    0.73
  -2  -4   1   19.24    0.74
  -2  -4   1   18.99    0.72
   1   4  -1    1.48    0.11
   1   4  -1    1.59    0.13
  -1  -4   1    1.43    0.11
  -1  -4   1    1.44    0.12
   0   4  -1  146.10    5.49
   0   4  -1  142.17    5.50
   0  -4   1  148.65    5.50
   0  -4   1  147.38    5.49
   0  -4   1  146.85    5.49
  -1   4  -1   12.52    0.51
  -1   4  -1   12.19    0.52
   1  -4   1   13.37    0.51
   1  -4   1   12.90    0.52
   1  -4   1   12.44    0.51
  -2   4  -1   22.61    0.90
  -2   4  -1   22.64    0.88
  -2   4  -1   22.11    0.90
   2  -4   1   22.57    0.90
   2  -4   1   22.54    0.88
   2  -4   1   23.81    0.88
  -3   4  -1   35.86    1.39
  -3   4  -1   36.25    1.37
  -3   4  -1   36.11    1.38
   3  -4   1   35.26    1.37
   3  -4   1   34.72    1.36
  -4   4  -1    3.66    0.20
  -4   4  -1    4.08    0.24
  -4   4  -1    4.29    0.23
   4  -4   1    3.64    0.20
  -5   4  -1   -0.06    0.08
  -5   4  -1    0.06    0.09
  -5   4  -1   -0.05    0.07
   5  -4   1    0.12    0.07
  -6   4  -1   11.37    0.52
  -6   4  -1   11.61    0.50
  -6   4  -1   11.48    0.55
   6  -4   1   12.04    0.50
  -7   4  -1    6.27    0.31
  -7   4  -1    5.54    0.33
  -7   4  -1    5.55    0.36
   7  -4   1    5.79    0.31
  -8   4  -1    1.62    0.20
  -8   4  -1    1.34    0.16
   8  -4   1    1.37    0.17
  -9   4  -1    3.78    0.29
   9  -4   1    3.44    0.27
 -10   4  -1   -0.22    0.14
  10  -4   1    0.08    0.15
  11   3  -1    2.35    0.25
  11   3  -1    2.26    0.23
 -11  -3   1    2.30    0.23
 -11  -3   1    2.10    0.25
  10   3  -1    6.62    0.36
  10   3  -1    7.32    0.40
 -10  -3   1    6.70    0.36
 -10  -3   1    5.59    0.39
   9   3  -1   -0.04    0.10
   9   3  -1    0.01    0.13
  -9  -3   1    0.17    0.11
  -9  -3   1   -0.03    0.13
  -9  -3   1    0.00    0.13
   8   3  -1    2.77    0.20
   8   3  -1    2.61    0.23
  -8  -3   1    2.61    0.20
  -8  -3   1    3.05    0.24
  -8  -3   1    2.04    0.20
   7   3  -1   58.04    2.21
   7   3  -1   58.75    2.23
  -7  -3   1   60.70    2.23
  -7  -3   1   53.56    2.23
  -7  -3   1   58.29    2.22
   6   3  -1    0.14    0.07
   6   3  -1    0.31    0.09
  -6  -3   1    0.17    0.08
  -6  -3   1    0.13    0.08
  -6  -3   1    0.09    0.07
   5   3  -1    7.01    0.29
   5   3  -1    6.37    0.31
   5   3  -1    5.87    0.29
  -5  -3   1    7.01    0.30
  -5  -3   1    6.97    0.30
  -5  -3   1    6.66    0.31
   4   3  -1  102.37    3.71
   4   3  -1   98.13    3.72
   4   3  -1   97.91    3.71
  -4  -3   1   91.29    3.71
  -4  -3   1  102.82    3.72
  -4  -3   1   99.46    3.73
   3   3  -1    2.12    0.12
   3   3  -1    2.42    0.13
   3   3  -1    2.36    0.15
  -3  -3   1    2.46    0.15
  -3  -3   1    2.79    0.15
  -3  -3   1    2.43    0.13
   2   3  -1    0.37    0.06
   2   3  -1    0.36    0.06
   2   3  -1    0.37    0.06
  -2  -3   1    0.37    0.06
  -2  -3   1    0.48    0.06
  -2  -3   1    0.54    0.07
   1   3  -1   79.83    3.11
   1   3  -1   82.23    3.11
  -1  -3   1   82.82    3.11
  -1  -3   1   80.76    3.10
  -1  -3   1   87.46    3.11
   0   3  -1   13.39    0.54
   0   3  -1   13.45    0.53
   0  -3   1   13.56    0.53
   0  -3   1   14.29    0.54
   0  -3   1   13.21    0.53
  -1   3  -1   10.26    0.41
  -1   3  -1    9.54    0.41
  -1   3  -1   10.65    0.42
   1  -3   1   10.40    0.41
   1  -3   1    9.67    0.41
   1  -3   1   10.59    0.41
  -2   3  -1   98.18    3.63
  -2   3  -1   95.49    3.62
  -2   3  -1   94.53    3.63
   2  -3   1   97.27    3.62
   2  -3   1   95.73    3.63
   2  -3   1   96.30    3.62
  -3   3  -1   26.00    1.04
  -3   3  -1   26.51    1.03
  -3   3  -1   27.56    1.05
   3  -3   1   26.64    1.03
  -4   3  -1    5.73    0.28
  -4   3  -1    5.10    0.25
  -4   3  -1    5.31    0.26
   4  -3   1    5.26    0.25
  -5   3  -1   22.89    0.92
  -5   3  -1   22.69    0.94
  -5   3  -1   22.95    0.91
   5  -3   1   23.06    0.90
   5  -3   1   23.26    0.92
  -6   3  -1    0.06    0.11
  -6   3  -1    0.07    0.07
  -6   3  -1    0.10    0.09
   6  -3   1    0.04    0.08
   6  -3   1    0.12    0.08
  -7   3  -1    4.77    0.26
  -7   3  -1    4.14    0.30
  -7   3  -1    4.70    0.28
   7  -3   1    4.80    0.26
   7  -3   1    4.55    0.28
  -8   3  -1    0.17    0.12
  -8   3  -1    0.03    0.10
   8  -3   1    0.15    0.11
   8  -3   1    0.19    0.13
  -9   3  -1    1.26    0.17
   9  -3   1    1.22    0.19
   9  -3   1    0.89    0.16
 -10   3  -1    0.83    0.17
  10  -3   1    0.78    0.16
  10  -3   1    0.68    0.18
  11   2  -1    6.03    0.36
  11   2  -1    5.81    0.39
 -11  -2   1    5.60    0.37
 -11  -2   1    5.29    0.38
  10   2  -1    1.13    0.16
  10   2  -1    1.20    0.19
 -10  -2   1    0.95    0.18
 -10  -2   1    1.06    0.16
 -10  -2   1    1.05    0.23
   9   2  -1   -0.12    0.11
   9   2  -1    0.06    0.10
  -9  -2   1    0.06    0.13
  -9  -2   1    0.03    0.11
  -9  -2   1    0.04    0.12
   8   2  -1   50.85    1.97
   8   2  -1   52.70    1.95
  -8  -2   1   46.66    1.97
  -8  -2   1   52.05    1.98
  -8  -2   1   50.45    1.95
   7   2  -1   20.84    0.85
   7   2  -1   21.58    0.83
  -7  -2   1   21.34    0.86
  -7  -2   1   20.42    0.83
  -7  -2   1   19.90    0.85
   6   2  -1    0.79    0.09
   6   2  -1    0.79    0.11
  -6  -2   1    0.75    0.10
  -6  -2   1    0.83    0.09
  -6  -2   1    0.85    0.11
   5   2  -1   32.23    1.24
   5   2  -1   28.73    1.23
   5   2  -1   32.99    1.23
  -5  -2   1   32.11    1.24
  -5  -2   1   32.76    1.24
  -5  -2   1   32.89    1.23
   4   2  -1    5.51    0.26
   4   2  -1    6.04    0.27
   4   2  -1    6.21    0.26
  -4  -2   1    6.14    0.27
  -4  -2   1    5.77    0.26
  -4  -2   1    6.08    0.26
   3   2  -1   16.14    0.61
   3   2  -1   15.25    0.62
   3   2  -1   15.68    0.61
  -3  -2   1   16.10    0.61
  -3  -2   1   16.05    0.62
  -3  -2   1   15.44    0.61
   2   2  -1   61.59    2.46
   2   2  -1   61.72    2.47
   2   2  -1   67.49    2.46
  -2  -2   1   65.45    2.47
  -2  -2   1   72.10    2.47
  -2  -2   1   64.87    2.46
   1   2  -1  102.02    3.98
   1   2  -1  106.08    3.98
   1   2  -1  102.97    3.98
  -1  -2   1  105.27    3.98
  -1  -2   1  112.54    3.99
  -1  -2   1  107.82    3.98
   0   2  -1    2.74    0.13
   0   2  -1    2.85    0.14
   0   2  -1    2.32    0.12
   0  -2   1    2.59    0.12
   0  -2   1    3.07    0.14
   0  -2   1    2.67    0.13
  -1   2  -1   19.33    0.72
  -1   2  -1   17.96    0.72
  -1   2  -1   18.35    0.71
   1  -2   1   19.53    0.71
   1  -2   1   17.98    0.71
   1  -2   1   18.13    0.72
  -2   2  -1   93.37    3.63
  -2   2  -1   97.74    3.64
  -2   2  -1   97.36    3.63
   2  -2   1   96.48    3.64
   2  -2   1   97.70    3.63
  -3   2  -1    1.32    0.10
  -3   2  -1    1.49    0.11
  -3   2  -1    1.48    0.13
   3  -2   1    1.32    0.11
   3  -2   1    1.31    0.11
   3  -2   1    1.29    0.10
  -4   2  -1   41.00    1.59
  -4   2  -1   43.66    1.62
  -4   2  -1   40.90    1.60
   4  -2   1   42.26    1.60
   4  -2   1   40.82    1.59
  -5   2  -1    0.05    0.06
  -5   2  -1    0.09    0.06
  -5   2  -1    0.14    0.08
   5  -2   1    0.10    0.06
   5  -2   1    0.03    0.07
  -6   2  -1   44.27    1.69
  -6   2  -1   43.70    1.73
  -6   2  -1   44.86    1.70
   6  -2   1   43.30    1.71
   6  -2   1   44.38    1.69
  -7   2  -1   -0.01    0.09
  -7   2  -1    0.04    0.11
  -7   2  -1    0.01    0.08
   7  -2   1    0.02    0.09
   7  -2   1    0.03    0.08
  -8   2  -1    0.07    0.10
  -8   2  -1   -0.04    0.10
  -8   2  -1   -0.08    0.12
   8  -2   1    0.06    0.12
   8  -2   1    0.11    0.10
  -9   2  -1    0.60    0.14
   9  -2   1    0.81    0.14
   9  -2   1    0.98    0.17
 -10   2  -1    0.45    0.15
  10  -2   1    0.43    0.15
  10  -2   1    0.37    0.16
 -11   2  -1    0.65    0.18
  11  -2   1    0.51    0.17
  11  -2   1    0.71    0.17
  11   1  -1    2.21    0.22
  11   1  -1    2.14    0.25
 -11  -1   1    2.38    0.23
  10   1  -1    0.15    0.15
  10   1  -1    0.13    0.12
 -10  -1   1    0.02    0.13
 -10  -1   1    0.05    0.14
   9   1  -1   -0.08    0.10
   9   1  -1    0.13    0.12
  -9  -1   1   -0.14    0.11
  -9  -1   1   -0.05    0.10
  -9  -1   1    0.01    0.13
   8   1  -1    9.38    0.42
   8   1  -1    9.74    0.44
  -8  -1   1    9.71    0.46
  -8  -1   1    8.61    0.44
  -8  -1   1    9.13    0.42
   7   1  -1    3.05    0.19
   7   1  -1    2.77    0.20
  -7  -1   1    3.09    0.21
  -7  -1   1    2.67    0.23
  -7  -1   1    2.83    0.19
   6   1  -1   18.13    0.74
   6   1  -1   18.06    0.73
  -6  -1   1   18.71    0.74
  -6  -1   1   17.93    0.73
  -6  -1   1   18.70    0.75
   5   1  -1  109.83    4.15
   5   1  -1  105.32    4.16
  -5  -1   1  112.11    4.16
  -5  -1   1  109.92    4.15
  -5  -1   1  114.20    4.17
   4   1  -1   40.66    1.54
   4   1  -1   40.16    1.55
   4   1  -1   39.89    1.55
  -4  -1   1   40.48    1.55
  -4  -1   1   41.29    1.54
  -4  -1   1   40.97    1.55
   3   1  -1   62.45    2.41
   3   1  -1   65.10    2.40
   3   1  -1   62.17    2.40
  -3  -1   1   65.08    2.40
  -3  -1   1   63.34    2.41
  -3  -1   1   64.10    2.41
   2   1  -1   89.48    3.47
   2   1  -1   92.22    3.46
   2   1  -1   98.00    3.46
  -2  -1   1   85.16    3.46
  -2  -1   1   96.12    3.46
  -2  -1   1   92.88    3.47
   1   1  -1   16.88    0.66
   1   1  -1   16.19    0.66
   1   1  -1   16.64    0.66
   1   1  -1   17.92    0.66
  -1  -1   1   19.60    0.67
  -1  -1   1   16.57    0.66
  -1  -1   1   17.24    0.66
   0   1  -1    0.75    0.06
   0   1  -1    0.87    0.06
   0  -1   1    0.79    0.05
   0  -1   1    0.90    0.06
  -1   1  -1   41.16    1.55
  -1   1  -1   41.96    1.55
  -1   1  -1   39.43    1.54
   1  -1   1   41.64    1.55
   1  -1   1   40.12    1.54
  -2   1  -1    9.71    0.40
  -2   1  -1   11.13    0.42
  -2   1  -1   10.45    0.41
   2  -1   1   10.43    0.42
   2  -1   1    9.65    0.40
   2  -1   1    9.83    0.41
  -3   1  -1   23.87    0.90
  -3   1  -1   24.25    0.91
  -3   1  -1   23.04    0.89
  -3   1  -1   22.41    0.89
   3  -1   1   23.27    0.90
   3  -1   1   23.24    0.91
   3  -1   1   22.80    0.89
  -4   1  -1    0.93    0.11
  -4   1  -1    0.77    0.08
  -4   1  -1    0.75    0.07
  -4   1  -1    0.65    0.07
   4  -1   1    0.74    0.07
   4  -1   1    0.64    0.08
  -5   1  -1    2.61    0.18
  -5   1  -1    2.27    0.15
  -5   1  -1    2.46    0.14
  -5   1  -1    2.33    0.14
   5  -1   1    2.14    0.14
   5  -1   1    2.20    0.16
  -6   1  -1    0.54    0.11
  -6   1  -1    0.66    0.09
  -6   1  -1    0.70    0.09
  -6   1  -1    0.67    0.09
   6  -1   1    0.76    0.09
   6  -1   1    0.66    0.10
  -7   1  -1    0.39    0.09
  -7   1  -1    0.44    0.10
  -7   1  -1    0.41    0.12
  -7   1  -1    0.40    0.09
   7  -1   1    0.37    0.11
   7  -1   1    0.33    0.09
  -8   1  -1   10.52    0.47
  -8   1  -1   10.54    0.47
  -8   1  -1   10.58    0.48
  -8   1  -1    9.57    0.52
   8  -1   1   11.27    0.50
   8  -1   1   10.98    0.47
  -9   1  -1    2.12    0.19
   9  -1   1    1.87    0.20
   9  -1   1    2.22    0.19
 -10   1  -1   12.69    0.59
  10  -1   1   13.00    0.58
  10  -1   1   12.79    0.61
 -11   1  -1    1.48    0.20
  11  -1   1    1.49    0.20
  11  -1   1    1.35    0.21
  11   0  -1    2.11    0.24
  11   0  -1    1.65    0.21
 -11   0   1    1.79    0.22
  10   0  -1    1.52    0.18
  10   0  -1    1.29    0.19
 -10   0   1    1.71    0.19
   9   0  -1    3.15    0.22
   9   0  -1    3.02    0.26
  -9   0   1    2.87    0.22
  -9   0   1    3.14    0.29
   8   0  -1    1.11    0.15
   8   0  -1    1.24    0.14
  -8   0   1    1.25    0.15
  -8   0   1    1.19    0.17
  -8   0   1    1.27    0.14
   7   0  -1    0.20    0.08
   7   0  -1    0.26    0.09
  -7   0   1    0.03    0.08
  -7   0   1    0.37    0.09
  -7   0   1    0.27    0.11
   6   0  -1   67.09    2.57
   6   0  -1   65.88    2.56
  -6   0   1   67.46    2.56
  -6   0   1   67.88    2.57
  -6   0   1   69.13    2.59
   5   0  -1    0.19    0.07
   5   0  -1    0.24    0.06
  -5   0   1    0.12    0.08
  -5   0   1    0.19    0.05
  -5   0   1    0.06    0.06
   4   0  -1   14.52    0.59
   4   0  -1   14.28    0.60
   4   0  -1   14.78    0.58
  -4   0   1   15.00    0.58
  -4   0   1   15.20    0.59
  -4   0   1   14.99    0.60
   3   0  -1    1.22    0.09
   3   0  -1    1.27    0.10
   3   0  -1    1.36    0.11
  -3   0   1    1.35    0.10
  -3   0   1    1.47    0.09
  -3   0   1    1.20    0.11
   2   0  -1   26.97    1.04
   2   0  -1   27.28    1.04
   2   0  -1   27.94    1.03
  -2   0   1   27.70    1.04
  -2   0   1   27.57    1.03
  -2   0   1   26.71    1.04
   1   0  -1    6.72    0.25
   1   0  -1    6.62    0.26
   1   0  -1    6.74    0.25
   1   0  -1    6.35    0.26
  -1   0   1    6.77    0.25
  -1   0   1    6.29    0.26
   0   0  -1    0.67    0.05
  -1   0  -1    0.87    0.06
  -1   0  -1    0.79    0.06
  -1   0  -1    0.70    0.05
   1   0   1    0.75    0.06
   1   0   1    0.70    0.05
   1   0   1    0.82    0.06
   1   0   1    0.88    0.05
  -2   0  -1    8.50    0.34
  -2   0  -1    9.15    0.35
  -2   0  -1    9.43    0.36
  -2   0  -1    8.22    0.34
   2   0   1    8.51    0.34
   2   0   1    8.15    0.35
   2   0   1    8.76    0.35
  -3   0  -1   17.95    0.68
  -3   0  -1   17.04    0.66
  -3   0  -1   17.51    0.66
  -3   0  -1   16.27    0.66
   3   0   1   16.75    0.66
   3   0   1   16.78    0.67
   3   0   1   16.42    0.67
  -4   0  -1    4.01    0.19
  -4   0  -1    4.25    0.20
  -4   0  -1    4.24    0.22
  -4   0  -1    3.94    0.19
   4   0   1    3.82    0.20
   4   0   1    3.77    0.20
   4   0   1    4.05    0.19
  -5   0  -1    0.39    0.07
  -5   0  -1    0.35    0.06
  -5   0  -1    0.23    0.06
  -5   0  -1    0.40    0.08
   5   0   1    0.30    0.08
   5   0   1    0.30    0.06
  -6   0  -1    0.08    0.08
  -6   0  -1    0.08    0.07
  -6   0  -1    0.08    0.06
  -6   0  -1    0.08    0.06
   6   0   1    0.06    0.08
   6   0   1    0.04    0.06
  -7   0  -1   23.28    0.97
  -7   0  -1   25.20    0.94
  -7   0  -1   23.10    0.93
  -7   0  -1   22.33    0.92
   7   0   1   23.40    0.94
   7   0   1   23.29    0.93
  -8   0  -1   26.19    1.05
  -8   0  -1   24.28    1.08
  -8   0  -1   26.60    1.04
  -8   0  -1   25.76    1.03
   8   0   1   26.18    1.03
   8   0   1   26.75    1.05
  -9   0  -1   10.51    0.57
  -9   0  -1   11.29    0.50
  -9   0  -1   10.77    0.51
   9   0   1   11.54    0.50
   9   0   1   11.03    0.52
 -10   0  -1    1.65    0.19
 -10   0  -1    1.48    0.18
  10   0   1    1.31    0.20
  10   0   1    1.51    0.18
 -11   0  -1   -0.10    0.14
  11   0   1    0.11    0.16
  11   0   1    0.26    0.15
  11  -1  -1    6.70    0.41
  11  -1  -1    6.83    0.38
 -11   1   1    6.39    0.39
  10  -1  -1   -0.01    0.12
  10  -1  -1    0.05    0.13
 -10   1   1    0.12    0.14
   9  -1  -1    0.38    0.12
   9  -1  -1    0.35    0.13
  -9   1   1    0.29    0.12
   8  -1  -1    0.55    0.12
   8  -1  -1    0.69    0.12
  -8   1   1    0.57    0.11
  -8   1   1    0.55    0.15
   7  -1  -1    4.88    0.24
   7  -1  -1    5.04    0.27
   7  -1  -1    5.32    0.26
  -7   1   1    4.82    0.26
  -7   1   1    4.56    0.30
   6  -1  -1    2.55    0.17
   6  -1  -1    2.38    0.15
  -6   1   1    2.14    0.19
  -6   1   1    2.28    0.16
   5  -1  -1    7.30    0.32
   5  -1  -1    7.57    0.31
  -5   1   1    7.32    0.31
  -5   1   1    7.74    0.34
  -5   1   1    6.49    0.30
   4  -1  -1    3.73    0.19
   4  -1  -1    3.68    0.18
  -4   1   1    3.75    0.18
   3  -1  -1   52.43    2.01
   3  -1  -1   53.12    2.01
   3  -1  -1   55.41    2.03
  -3   1   1   52.17    2.01
  -3   1   1   51.88    2.01
  -3   1   1   54.46    2.03
   2  -1  -1  157.95    5.67
   2  -1  -1  150.67    5.66
   2  -1  -1  147.36    5.66
   2  -1  -1  150.33    5.66
  -2   1   1  154.06    5.67
  -2   1   1  146.22    5.66
  -2   1   1  151.26    5.66
   1  -1  -1   15.58    0.59
   1  -1  -1   14.95    0.58
   1  -1  -1   15.28    0.59
  -1   1   1   16.10    0.59
  -1   1   1   14.93    0.58
   0  -1  -1    1.23    0.06
   0  -1  -1    1.09    0.06
   0  -1  -1    1.20    0.06
   0   1   1    1.07    0.06
   0   1   1    1.16    0.06
  -1  -1  -1   12.57    0.48
  -1  -1  -1   12.35    0.47
  -1  -1  -1   12.20    0.47
  -1  -1  -1   12.70    0.48
   1   1   1   11.97    0.47
   1   1   1   12.47    0.47
   1   1   1   12.41    0.48
  -2  -1  -1  148.56    5.36
  -2  -1  -1  135.69    5.35
  -2  -1  -1  152.00    5.37
   2   1   1  137.89    5.35
   2   1   1  147.15    5.36
   2   1   1  136.86    5.36
  -3  -1  -1    1.01    0.08
  -3  -1  -1    0.91    0.07
  -3  -1  -1    1.09    0.09
   3   1   1    1.07    0.09
   3   1   1    0.97    0.09
   3   1   1    1.05    0.07
  -4  -1  -1    2.85    0.15
  -4  -1  -1    3.26    0.17
  -4  -1  -1    3.06    0.17
   4   1   1    2.69    0.16
   4   1   1    2.92    0.15
   4   1   1    2.68    0.16
  -5  -1  -1    0.25    0.06
  -5  -1  -1    0.44    0.09
  -5  -1  -1    0.28    0.07
  -5  -1  -1    0.24    0.06
   5   1   1    0.34    0.06
   5   1   1    0.19    0.07
  -6  -1  -1   17.38    0.71
  -6  -1  -1   17.77    0.70
  -6  -1  -1   17.73    0.73
  -6  -1  -1   17.88    0.70
   6   1   1   17.36    0.71
   6   1   1   17.33    0.70
  -7  -1  -1    1.12    0.11
  -7  -1  -1    1.12    0.15
  -7  -1  -1    1.17    0.12
  -7  -1  -1    1.14    0.13
   7   1   1    1.14    0.13
   7   1   1    1.16    0.12
  -8  -1  -1   10.97    0.53
  -8  -1  -1   11.36    0.48
  -8  -1  -1   11.04    0.50
  -8  -1  -1   10.67    0.48
   8   1   1   11.12    0.48
   8   1   1   10.95    0.50
  -9  -1  -1    0.24    0.11
  -9  -1  -1    0.27    0.12
  -9  -1  -1    0.28    0.15
   9   1   1    0.21    0.13
   9   1   1    0.20    0.11
 -10  -1  -1    0.82    0.15
 -10  -1  -1    0.57    0.15
  10   1   1    0.58    0.16
  10   1   1    1.00    0.16
 -11  -1  -1    0.14    0.15
 -11  -1  -1   -0.10    0.15
  11   1   1    0.18    0.14
  11   1   1    0.02    0.16
  11  -2  -1    0.99    0.20
  11  -2  -1    0.52    0.17
 -11   2   1    0.48    0.17
  10  -2  -1    0.64    0.16
  10  -2  -1    0.84    0.16
 -10   2   1    0.66    0.16
   9  -2  -1    8.50    0.40
   9  -2  -1    7.91    0.42
  -9   2   1    7.82    0.40
   8  -2  -1    0.81    0.12
   8  -2  -1    0.76    0.13
  -8   2   1    0.90    0.17
  -8   2   1    0.85    0.13
   7  -2  -1    7.73    0.37
   7  -2  -1    7.72    0.36
  -7   2   1    7.84    0.36
  -7   2   1    7.63    0.40
   6  -2  -1    7.25    0.31
   6  -2  -1    7.08    0.33
   6  -2  -1    6.97    0.32
  -6   2   1    6.76    0.32
  -6   2   1    7.52    0.32
  -6   2   1    7.00    0.36
   5  -2  -1   28.82    1.13
   5  -2  -1   28.71    1.13
   5  -2  -1   29.98    1.14
  -5   2   1   29.86    1.16
  -5   2   1   29.69    1.13
  -5   2   1   28.69    1.13
   4  -2  -1   20.11    0.78
   4  -2  -1   19.78    0.78
   4  -2  -1   19.78    0.77
  -4   2   1   19.63    0.78
  -4   2   1   20.46    0.81
  -4   2   1   20.20    0.78
   3  -2  -1    0.00    0.05
   3  -2  -1    0.11    0.06
   3  -2  -1    0.08    0.04
   3  -2  -1    0.16    0.05
  -3   2   1    0.42    0.06
  -3   2   1    0.09    0.04
  -3   2   1    0.10    0.06
   2  -2  -1    7.46    0.31
   2  -2  -1    7.06    0.29
   2  -2  -1    7.15    0.30
  -2   2   1    7.40    0.31
  -2   2   1    7.50    0.30
  -2   2   1    6.98    0.29
   1  -2  -1   70.92    2.62
   1  -2  -1   71.45    2.61
   1  -2  -1   69.03    2.61
  -1   2   1   66.65    2.61
  -1   2   1   69.42    2.61
   0  -2  -1   25.88    0.96
   0  -2  -1   25.81    0.96
   0  -2  -1   24.90    0.96
   0   2   1   25.58    0.96
   0   2   1   24.29    0.96
  -1  -2  -1   67.53    2.41
  -1  -2  -1   65.60    2.40
  -1  -2  -1   67.70    2.41
  -1  -2  -1   57.43    2.41
   1   2   1   60.01    2.41
   1   2   1   65.53    2.40
  -2  -2  -1   77.41    2.88
  -2  -2  -1   80.90    2.87
  -2  -2  -1   73.78    2.87
  -2  -2  -1   78.41    2.88
   2   2   1   75.41    2.87
   2   2   1   71.54    2.87
   2   2   1   77.89    2.88
  -3  -2  -1    5.11    0.23
  -3  -2  -1    5.20    0.23
  -3  -2  -1    5.46    0.22
  -3  -2  -1    4.96    0.22
   3   2   1    4.67    0.22
   3   2   1    4.58    0.23
   3   2   1    4.68    0.22
  -4  -2  -1    6.95    0.31
  -4  -2  -1    7.24    0.31
  -4  -2  -1    6.94    0.29
   4   2   1    6.56    0.30
   4   2   1    6.34    0.30
   4   2   1    7.13    0.29
  -5  -2  -1   54.63    2.12
  -5  -2  -1   57.85    2.14
  -5  -2  -1   57.74    2.14
   5   2   1   54.26    2.13
   5   2   1   55.05    2.12
  -6  -2  -1   10.39    0.45
  -6  -2  -1   11.27    0.49
  -6  -2  -1   11.23    0.47
   6   2   1   10.67    0.47
   6   2   1   10.87    0.45
  -7  -2  -1   11.54    0.52
  -7  -2  -1   11.90    0.54
  -7  -2  -1   11.56    0.49
  -7  -2  -1   11.92    0.50
   7   2   1   11.72    0.50
   7   2   1   11.92    0.51
  -8  -2  -1    1.13    0.13
  -8  -2  -1    1.49    0.19
  -8  -2  -1    1.02    0.15
   8   2   1    1.38    0.16
   8   2   1    1.48    0.14
  -9  -2  -1    4.95    0.32
  -9  -2  -1    5.18    0.35
  -9  -2  -1    5.06    0.30
   9   2   1    5.63    0.33
   9   2   1    5.28    0.30
 -10  -2  -1    5.18    0.32
 -10  -2  -1    4.61    0.34
  10   2   1    5.44    0.35
  10   2   1    5.31    0.32
 -11  -2  -1    6.36    0.41
 -11  -2  -1    6.50    0.39
  11   2   1    7.39    0.43
  11   2   1    7.35    0.40
  10  -3  -1    2.26    0.22
  10  -3  -1    2.52    0.24
 -10   3   1    2.98    0.25
   9  -3  -1    1.22    0.16
   9  -3  -1    0.94    0.17
  -9   3   1    0.80    0.15
   8  -3  -1   14.06    0.62
   8  -3  -1   14.25    0.61
  -8   3   1   14.24    0.61
   7  -3  -1    2.47    0.20
   7  -3  -1    2.85    0.19
  -7   3   1    2.54    0.24
  -7   3   1    2.25    0.19
  -7   3   1    2.83    0.19
   6  -3  -1    6.39    0.29
   6  -3  -1    6.53    0.31
   6  -3  -1    6.57    0.30
  -6   3   1    6.35    0.30
  -6   3   1    6.20    0.30
  -6   3   1    6.44    0.34
   5  -3  -1   46.61    1.80
   5  -3  -1   46.92    1.80
   5  -3  -1   46.40    1.79
  -5   3   1   47.79    1.80
  -5   3   1   47.42    1.83
  -5   3   1   47.16    1.80
   4  -3  -1    8.26    0.36
   4  -3  -1    8.38    0.36
   4  -3  -1    8.31    0.35
  -4   3   1    8.77    0.39
  -4   3   1    8.40    0.36
  -4   3   1    8.53    0.36
   3  -3  -1    9.99    0.42
   3  -3  -1   10.01    0.42
   3  -3  -1   10.42    0.42
  -3   3   1   10.53    0.44
  -3   3   1   10.59    0.43
  -3   3   1   10.38    0.42
   2  -3  -1  127.31    4.71
   2  -3  -1  127.67    4.70
   2  -3  -1  121.94    4.69
  -2   3   1  124.49    4.69
  -2   3   1  123.79    4.70
   1  -3  -1   53.67    2.05
   1  -3  -1   53.65    2.04
   1  -3  -1   56.23    2.04
  -1   3   1   53.87    2.05
  -1   3   1   52.78    2.04
   0  -3  -1   13.14    0.50
   0  -3  -1   12.78    0.49
   0  -3  -1   12.22    0.49
   0   3   1   12.14    0.50
   0   3   1   12.24    0.49
  -1  -3  -1    1.74    0.11
  -1  -3  -1    1.68    0.10
  -1  -3  -1    1.64    0.10
   1   3   1    1.54    0.11
   1   3   1    1.68    0.10
  -2  -3  -1    1.25    0.10
  -2  -3  -1    1.42    0.09
  -2  -3  -1    1.28    0.10
  -2  -3  -1    1.29    0.10
   2   3   1    1.25    0.10
   2   3   1    1.32    0.10
  -3  -3  -1    3.11    0.16
  -3  -3  -1    3.49    0.17
  -3  -3  -1    3.66    0.18
  -3  -3  -1    3.25    0.18
   3   3   1    3.38    0.17
   3   3   1    3.34    0.17
   3   3   1    3.67    0.17
  -4  -3  -1  152.28    5.78
  -4  -3  -1  156.15    5.78
  -4  -3  -1  166.18    5.77
  -4  -3  -1  150.74    5.77
   4   3   1  145.94    5.78
   4   3   1  155.26    5.77
   4   3   1  149.41    5.77
  -5  -3  -1    1.56    0.14
  -5  -3  -1    1.48    0.12
  -5  -3  -1    1.90    0.15
   5   3   1    1.67    0.14
   5   3   1    1.87    0.13
  -6  -3  -1    6.09    0.30
  -6  -3  -1    5.84    0.28
  -6  -3  -1    5.82    0.30
   6   3   1    5.81    0.28
   6   3   1    6.21    0.30
  -7  -3  -1   -0.11    0.08
  -7  -3  -1   -0.02    0.07
  -7  -3  -1    0.02    0.10
   7   3   1   -0.03    0.09
   7   3   1    0.09    0.08
  -8  -3  -1    0.71    0.15
  -8  -3  -1    0.62    0.12
  -8  -3  -1    0.55    0.13
   8   3   1    0.64    0.14
   8   3   1    0.65    0.12
  -9  -3  -1    0.16    0.11
  -9  -3  -1    0.12    0.14
  -9  -3  -1    0.13    0.12
   9   3   1    0.18    0.13
   9   3   1    0.09    0.11
 -10  -3  -1    4.44    0.30
 -10  -3  -1    4.41    0.33
  10   3   1    5.03    0.31
  10   3   1    4.93    0.34
 -11  -3  -1    1.67    0.24
 -11  -3  -1    1.97    0.21
  11   3   1    2.20    0.25
  11   3   1    1.98    0.21
  10  -4  -1   -0.13    0.13
  10  -4  -1   -0.01    0.15
 -10   4   1   -0.01    0.15
   9  -4  -1   13.79    0.63
   9  -4  -1   13.69    0.62
  -9   4   1   14.00    0.63
   8  -4  -1    1.36    0.17
   8  -4  -1    1.48    0.16
  -8   4   1    1.75    0.17
   7  -4  -1    0.10    0.09
   7  -4  -1    0.12    0.10
  -7   4   1    0.06    0.10
  -7   4   1    0.00    0.11
  -7   4   1    0.07    0.10
   6  -4  -1   18.94    0.75
   6  -4  -1   18.61    0.76
   6  -4  -1   18.40    0.76
  -6   4   1   18.81    0.77
  -6   4   1   18.31    0.76
  -6   4   1   19.25    0.81
   5  -4  -1   14.32    0.58
   5  -4  -1   13.97    0.59
   5  -4  -1   14.26    0.59
  -5   4   1   14.71    0.60
  -5   4   1   14.63    0.63
  -5   4   1   14.24    0.59
   4  -4  -1    0.06    0.06
   4  -4  -1    0.07    0.06
   4  -4  -1    0.05    0.05
  -4   4   1    0.10    0.06
  -4   4   1    0.15    0.08
  -4   4   1    0.06    0.07
   3  -4  -1  105.09    3.87
   3  -4  -1  100.98    3.87
  -3   4   1  102.23    3.87
  -3   4   1  102.52    3.88
   2  -4  -1   44.05    1.63
   2  -4  -1   41.81    1.63
  -2   4   1   42.06    1.63
  -2   4   1   43.51    1.64
   1  -4  -1   30.37    1.18
   1  -4  -1   31.93    1.17
   1  -4  -1   30.54    1.16
   1  -4  -1   30.10    1.16
  -1   4   1   29.61    1.16
  -1   4   1   29.72    1.17
   0  -4  -1   15.77    0.61
   0  -4  -1   15.65    0.62
   0  -4  -1   15.37    0.61
   0   4   1   15.68    0.61
   0   4   1   15.13    0.62
  -1  -4  -1   22.34    0.85
  -1  -4  -1   22.20    0.85
  -1  -4  -1   21.91    0.85
   1   4   1   22.22    0.85
   1   4   1   20.83    0.85
  -2  -4  -1    2.26    0.14
  -2  -4  -1    2.59    0.14
  -2  -4  -1    2.38    0.14
   2   4   1    2.26    0.13
   2   4   1    1.93    0.14
  -3  -4  -1   51.30    1.99
  -3  -4  -1   52.80    1.99
  -3  -4  -1   52.67    2.00
  -3  -4  -1   54.35    2.00
   3   4   1   50.64    1.98
  -4  -4  -1    3.84    0.19
  -4  -4  -1    3.64    0.19
  -4  -4  -1    3.56    0.20
  -4  -4  -1    3.68    0.19
   4   4   1    3.57    0.18
   4   4   1    3.46    0.19
   4   4   1    3.32    0.18
  -5  -4  -1    0.80    0.11
  -5  -4  -1    0.85    0.10
  -5  -4  -1    0.77    0.10
  -5  -4  -1    0.68    0.09
   5   4   1    0.77    0.09
   5   4   1    0.77    0.10
  -6  -4  -1    0.19    0.10
  -6  -4  -1    0.01    0.08
  -6  -4  -1    0.12    0.07
   6   4   1    0.17    0.08
   6   4   1    0.09    0.08
  -7  -4  -1    3.77    0.25
  -7  -4  -1    3.79    0.25
  -7  -4  -1    4.00    0.22
   7   4   1    3.62    0.22
   7   4   1    3.71    0.25
  -8  -4  -1   15.46    0.72
  -8  -4  -1   16.37    0.69
  -8  -4  -1   17.08    0.73
   8   4   1   17.13    0.69
   8   4   1   17.25    0.71
  -9  -4  -1    2.70    0.24
  -9  -4  -1    2.70    0.22
  -9  -4  -1    2.79    0.28
   9   4   1    3.32    0.27
   9   4   1    3.04    0.23
 -10  -4  -1    2.38    0.21
 -10  -4  -1    2.32    0.25
 -10  -4  -1    2.06    0.28
  10   4   1    2.51    0.24
  10   4   1    2.51    0.22
 -11  -4  -1    0.15    0.16
 -11  -4  -1    0.03    0.14
  11   4   1    0.11    0.14
  11   4   1    0.05    0.16
   9  -5  -1    0.10    0.14
  -9   5   1    0.15    0.14
   8  -5  -1    0.29    0.12
   8  -5  -1    0.34    0.13
  -8   5   1    0.21    0.21
  -8   5   1    0.19    0.13
   7  -5  -1    0.09    0.10
  -7   5   1    0.18    0.11
  -7   5   1    0.00    0.11
   6  -5  -1   14.31    0.60
   6  -5  -1   14.78    0.61
  -6   5   1   14.52    0.61
  -6   5   1   14.17    0.65
  -6   5   1   14.52    0.63
   5  -5  -1    1.07    0.11
   5  -5  -1    1.12    0.11
  -5   5   1    0.81    0.11
  -5   5   1    1.04    0.14
   4  -5  -1   22.10    0.90
   4  -5  -1   23.26    0.90
  -4   5   1   22.73    0.90
  -4   5   1   22.77    0.91
   3  -5  -1    9.54    0.39
   3  -5  -1    8.63    0.38
  -3   5   1    9.14    0.39
  -3   5   1    8.88    0.41
   2  -5  -1    1.66    0.13
   2  -5  -1    1.56    0.12
   2  -5  -1    1.50    0.11
  -2   5   1    1.53    0.12
  -2   5   1    1.65    0.14
   1  -5  -1   11.24    0.46
   1  -5  -1   11.85    0.47
   1  -5  -1   11.21    0.45
  -1   5   1   11.11    0.46
  -1   5   1   11.08    0.48
   0  -5  -1   45.94    1.71
   0  -5  -1   43.20    1.71
   0  -5  -1   44.29    1.70
   0  -5  -1   46.16    1.70
   0   5   1   44.84    1.72
   0   5   1   43.85    1.70
  -1  -5  -1   58.02    2.25
  -1  -5  -1   59.27    2.26
  -1  -5  -1   60.75    2.25
   1   5   1   58.88    2.26
   1   5   1   59.39    2.25
  -2  -5  -1    1.16    0.10
  -2  -5  -1    1.35    0.11
  -2  -5  -1    1.26    0.10
  -2  -5  -1    1.25    0.11
   2   5   1    1.34    0.10
   2   5   1    1.10    0.11
  -3  -5  -1   36.80    1.44
  -3  -5  -1   38.40    1.45
  -3  -5  -1   38.36    1.44
  -3  -5  -1   39.73    1.46
   3   5   1   34.52    1.44
   3   5   1   37.86    1.44
  -4  -5  -1    6.24    0.29
  -4  -5  -1    6.48    0.31
  -4  -5  -1    6.20    0.30
  -4  -5  -1    6.20    0.29
   4   5   1    6.28    0.29
  -5  -5  -1    0.11    0.09
  -5  -5  -1    0.20    0.08
  -5  -5  -1    0.14    0.08
  -5  -5  -1    0.10    0.08
   5   5   1    0.03    0.07
   5   5   1    0.14    0.08
  -6  -5  -1   24.29    0.93
  -6  -5  -1   23.08    0.92
  -6  -5  -1   23.78    0.94
  -6  -5  -1   22.71    0.94
   6   5   1   22.88    0.93
   6   5   1   22.56    0.92
  -7  -5  -1    7.07    0.35
  -7  -5  -1    7.71    0.37
  -7  -5  -1    6.85    0.38
   7   5   1    7.49    0.37
   7   5   1    7.21    0.35
  -8  -5  -1    0.27    0.11
  -8  -5  -1    0.24    0.13
  -8  -5  -1    0.31    0.13
   8   5   1    0.16    0.11
   8   5   1    0.23    0.13
  -9  -5  -1    8.15    0.47
  -9  -5  -1    9.31    0.45
   9   5   1   10.43    0.48
   9   5   1    9.68    0.45
 -10  -5  -1    0.27    0.14
 -10  -5  -1    0.42    0.16
  10   5   1    0.20    0.13
  10   5   1    0.37    0.16
 -11  -5  -1    0.98    0.19
 -11  -5  -1    1.38    0.22
  11   5   1    1.42    0.20
  11   5   1    1.28    0.21
   8  -6  -1    0.16    0.13
  -8   6   1   -0.04    0.13
  -8   6   1    0.01    0.16
   7  -6  -1    7.73    0.38
  -7   6   1    7.59    0.39
  -7   6   1    6.87    0.39
   6  -6  -1   15.22    0.66
   6  -6  -1   16.60    0.67
  -6   6   1   15.99    0.69
  -6   6   1   15.60    0.67
   5  -6  -1    0.37    0.10
   5  -6  -1    0.35    0.10
  -5   6   1    0.25    0.10
  -5   6   1    0.29    0.12
   4  -6  -1    2.07    0.17
   4  -6  -1    1.95    0.15
  -4   6   1    1.95    0.16
  -4   6   1    2.13    0.18
   3  -6  -1    0.51    0.09
   3  -6  -1    0.55    0.10
  -3   6   1    0.69    0.10
  -3   6   1    0.40    0.10
   2  -6  -1    0.46    0.09
   2  -6  -1    0.36    0.08
  -2   6   1    0.61    0.09
  -2   6   1    0.65    0.10
   1  -6  -1   20.46    0.81
   1  -6  -1   20.84    0.83
   1  -6  -1   20.81    0.80
  -1   6   1   20.64    0.81
  -1   6   1   20.04    0.83
   0  -6  -1   80.91    3.05
   0  -6  -1   78.80    3.04
   0  -6  -1   83.02    3.04
   0   6   1   79.36    3.05
   0   6   1   79.29    3.04
  -1  -6  -1   11.32    0.47
  -1  -6  -1   10.79    0.45
  -1  -6  -1   10.47    0.45
   1   6   1   10.83    0.45
   1   6   1   10.65    0.47
  -2  -6  -1    7.39    0.32
  -2  -6  -1    6.94    0.32
  -2  -6  -1    7.12    0.33
   2   6   1    6.74    0.31
   2   6   1    6.80    0.33
  -3  -6  -1    0.21    0.07
  -3  -6  -1    0.12    0.08
  -3  -6  -1    0.17    0.08
  -3  -6  -1    0.22    0.07
   3   6   1    0.19    0.07
   3   6   1    0.13    0.08
  -4  -6  -1    0.59    0.09
  -4  -6  -1    0.56    0.11
  -4  -6  -1    0.76    0.10
  -4  -6  -1    0.73    0.11
   4   6   1    0.65    0.10
  -5  -6  -1    0.70    0.12
  -5  -6  -1    0.56    0.10
  -5  -6  -1    0.62    0.10
  -5  -6  -1    0.57    0.12
   5   6   1    0.67    0.11
   5   6   1    0.73    0.11
  -6  -6  -1    1.08    0.16
  -6  -6  -1    1.25    0.14
  -6  -6  -1    1.02    0.14
  -6  -6  -1    1.12    0.13
   6   6   1    1.11    0.14
   6   6   1    0.89    0.12
  -7  -6  -1    1.38    0.15
  -7  -6  -1    1.58    0.18
   7   6   1    1.49    0.15
   7   6   1    1.43    0.16
  -8  -6  -1   11.37    0.58
  -8  -6  -1   11.69    0.55
   8   6   1   13.42    0.57
   8   6   1   13.21    0.55
  -9  -6  -1   -0.13    0.12
  -9  -6  -1   -0.15    0.14
   9   6   1    0.07    0.14
   9   6   1   -0.11    0.12
 -10  -6  -1    1.00    0.19
 -10  -6  -1    0.80    0.16
  10   6   1    1.05    0.19
  10   6   1    0.84    0.16
 -11  -6  -1    0.23    0.18
 -11  -6  -1    0.20    0.16
  11   6   1    0.33    0.16
  11   6   1    0.20    0.17
   8  -7  -1    6.81    0.38
  -8   7   1    5.83    0.47
   7  -7  -1    4.51    0.29
  -7   7   1    4.08    0.30
  -7   7   1    4.01    0.33
   6  -7  -1    0.99    0.15
  -6   7   1    1.02    0.17
  -6   7   1    1.06    0.16
   5  -7  -1    7.39    0.38
   5  -7  -1    7.72    0.38
  -5   7   1    8.05    0.39
  -5   7   1    7.73    0.41
   4  -7  -1    0.91    0.13
   4  -7  -1    1.01    0.13
  -4   7   1    0.88    0.15
  -4   7   1    0.73    0.12
   3  -7  -1    0.02    0.08
   3  -7  -1    0.01    0.09
  -3   7   1    0.06    0.10
  -3   7   1   -0.02    0.09
   2  -7  -1    0.04    0.09
   2  -7  -1    0.14    0.08
  -2   7   1    0.12    0.08
  -2   7   1    0.06    0.10
   1  -7  -1    3.48    0.20
   1  -7  -1    3.42    0.22
  -1   7   1    3.34    0.21
  -1   7   1    3.18    0.23
   0  -7  -1    0.07    0.07
   0  -7  -1    0.07    0.07
   0  -7  -1    0.07    0.09
   0   7   1    0.14    0.09
   0   7   1    0.02    0.07
  -1  -7  -1    7.92    0.36
  -1  -7  -1    7.38    0.34
  -1  -7  -1    7.50    0.34
   1   7   1    7.38    0.36
   1   7   1    7.63    0.35
  -2  -7  -1    5.60    0.30
  -2  -7  -1    5.91    0.28
  -2  -7  -1    5.99    0.29
   2   7   1    5.90    0.28
   2   7   1    5.58    0.30
  -3  -7  -1    5.68    0.28
  -3  -7  -1    5.21    0.30
  -3  -7  -1    5.71    0.30
  -3  -7  -1    5.92    0.29
   3   7   1    5.68    0.30
   3   7   1    6.21    0.29
  -4  -7  -1   20.94    0.84
  -4  -7  -1   19.20    0.85
  -4  -7  -1   21.87    0.88
  -4  -7  -1   21.62    0.86
   4   7   1   20.03    0.84
   4   7   1   21.27    0.84
  -5  -7  -1   41.65    1.69
  -5  -7  -1   43.84    1.69
  -5  -7  -1   41.86    1.68
   5   7   1   45.63    1.68
  -6  -7  -1    0.06    0.11
  -6  -7  -1    0.06    0.10
  -6  -7  -1   -0.18    0.11
   6   7   1    0.29    0.10
   6   7   1    0.00    0.10
  -7  -7  -1   12.47    0.57
  -7  -7  -1   12.54    0.59
  -7  -7  -1   12.21    0.56
   7   7   1   12.82    0.56
  -8  -7  -1    3.53    0.31
  -8  -7  -1    3.46    0.26
   8   7   1    3.82    0.26
   8   7   1    3.59    0.28
  -9  -7  -1    0.05    0.13
  -9  -7  -1    0.05    0.16
   9   7   1   -0.10    0.14
   9   7   1    0.15    0.13
 -10  -7  -1    0.92    0.17
 -10  -7  -1    0.86    0.20
  10   7   1    1.03    0.20
  10   7   1    1.15    0.18
   7  -8  -1    0.00    0.14
  -7   8   1    0.09    0.15
  -7   8   1    0.18    0.17
   6  -8  -1    8.46    0.43
  -6   8   1    7.83    0.45
  -6   8   1    8.48    0.43
   5  -8  -1   -0.17    0.11
   5  -8  -1   -0.10    0.13
  -5   8   1   -0.20    0.13
  -5   8   1    0.20    0.12
   4  -8  -1    9.67    0.44
   4  -8  -1    8.63    0.44
  -4   8   1    9.67    0.44
  -4   8   1    8.98    0.47
   3  -8  -1    6.05    0.31
   3  -8  -1    5.82    0.33
  -3   8   1    5.53    0.34
  -3   8   1    5.95    0.32
   2  -8  -1    1.62    0.15
   2  -8  -1    1.88    0.18
  -2   8   1    1.77    0.16
  -2   8   1    1.22    0.17
   1  -8  -1    3.81    0.25
   1  -8  -1    3.49    0.23
  -1   8   1    3.50    0.26
  -1   8   1    3.63    0.23
   0  -8  -1   27.61    1.12
   0  -8  -1   27.10    1.10
   0   8   1   28.42    1.12
   0   8   1   27.58    1.10
  -1  -8  -1    0.58    0.12
  -1  -8  -1    0.68    0.11
  -1  -8  -1    0.68    0.11
   1   8   1    0.57    0.12
   1   8   1    0.41    0.11
  -2  -8  -1   20.54    0.90
  -2  -8  -1   23.05    0.88
  -2  -8  -1   21.54    0.88
   2   8   1   21.44    0.89
   2   8   1   21.84    0.87
  -3  -8  -1    0.71    0.14
  -3  -8  -1    0.77    0.14
  -3  -8  -1    0.84    0.12
   3   8   1    0.80    0.13
   3   8   1    0.82    0.13
  -4  -8  -1   13.77    0.60
  -4  -8  -1   12.82    0.61
  -4  -8  -1   14.64    0.61
   4   8   1   14.30    0.60
   4   8   1   14.03    0.61
  -5  -8  -1    3.22    0.26
  -5  -8  -1    3.67    0.26
  -5  -8  -1    2.73    0.22
   5   8   1    3.53    0.23
  -6  -8  -1   11.19    0.51
  -6  -8  -1   10.47    0.52
  -6  -8  -1   10.55    0.53
   6   8   1   11.62    0.50
  -7  -8  -1    0.03    0.15
  -7  -8  -1    0.06    0.12
  -7  -8  -1    0.01    0.13
   7   8   1   -0.01    0.13
   7   8   1    0.09    0.12
  -8  -8  -1    0.32    0.14
  -8  -8  -1    0.17    0.17
   8   8   1    0.16    0.15
   8   8   1    0.33    0.14
  -9  -8  -1    4.32    0.32
  -9  -8  -1    4.66    0.37
   9   8   1    4.72    0.32
   9   8   1    5.01    0.35
   5  -9  -1    2.69    0.24
  -5   9   1    2.91    0.25
  -5   9   1    2.84    0.26
   4  -9  -1   15.91    0.67
   4  -9  -1   14.04    0.67
  -4   9   1   14.63    0.69
  -4   9   1   15.72    0.67
   3  -9  -1   26.16    1.05
   3  -9  -1   24.04    1.06
  -3   9   1   26.90    1.05
  -3   9   1   25.88    1.08
   2  -9  -1    2.90    0.22
   2  -9  -1    2.83    0.24
  -2   9   1    2.79    0.26
  -2   9   1    2.74    0.22
   1  -9  -1   13.08    0.57
   1  -9  -1   12.95    0.59
  -1   9   1   13.03    0.60
  -1   9   1   12.68    0.57
   0  -9  -1    1.46    0.16
   0  -9  -1    1.11    0.17
   0   9   1    1.24    0.16
   0   9   1    1.59    0.19
  -1  -9  -1    0.42    0.12
  -1  -9  -1    0.43    0.13
   1   9   1    0.49    0.14
   1   9   1    0.46    0.12
  -2  -9  -1    3.73    0.28
  -2  -9  -1    4.25    0.26
   2   9   1    4.01    0.25
   2   9   1    3.13    0.27
  -3  -9  -1   11.17    0.51
  -3  -9  -1   10.38    0.52
  -3  -9  -1   10.73    0.50
   3   9   1   11.00    0.52
   3   9   1   11.69    0.50
  -4  -9  -1   11.49    0.58
  -4  -9  -1   12.19    0.56
  -4  -9  -1   13.32    0.58
   4   9   1   13.05    0.56
   4   9   1   12.44    0.57
  -5  -9  -1    0.79    0.17
  -5  -9  -1    1.04    0.17
  -5  -9  -1    1.13    0.16
   5   9   1    1.15    0.16
  -6  -9  -1    6.77    0.41
  -6  -9  -1    6.90    0.40
  -6  -9  -1    6.33    0.37
   6   9   1    7.26    0.37
  -7  -9  -1    6.26    0.40
  -7  -9  -1    6.84    0.39
  -7  -9  -1    7.34    0.43
   7   9   1    7.33    0.38
  -8  -9  -1    0.41    0.19
  -8  -9  -1    0.32    0.15
   8   9   1    0.26    0.16
   4 -10  -1   16.74    0.83
   4 -10  -1   20.05    0.80
  -4  10   1   17.68    0.83
  -4  10   1   18.57    0.80
   3 -10  -1    0.35    0.17
   3 -10  -1    0.23    0.14
  -3  10   1    0.17    0.15
  -3  10   1    0.33    0.16
   2 -10  -1   -0.11    0.14
   2 -10  -1   -0.15    0.13
  -2  10   1    0.14    0.15
  -2  10   1    0.11    0.13
   1 -10  -1    5.66    0.33
   1 -10  -1    5.51    0.36
  -1  10   1    5.38    0.34
  -1  10   1    6.48    0.38
   0 -10  -1    0.03    0.12
   0 -10  -1   -0.06    0.14
   0  10   1    0.09    0.14
   0  10   1    0.10    0.13
  -1 -10  -1   11.21    0.52
  -1 -10  -1   10.39    0.55
   1  10   1   11.70    0.52
   1  10   1   11.04    0.55
  -2 -10  -1   18.40    0.86
   2  10   1   20.18    0.82
   2  10   1   20.34    0.85
  -3 -10  -1    3.71    0.27
  -3 -10  -1    3.70    0.30
   3  10   1    3.92    0.30
   3  10   1    3.59    0.27
  -4 -10  -1    1.47    0.21
  -4 -10  -1    1.56    0.19
   4  10   1    1.32    0.18
   4  10   1    1.75    0.20
  -5 -10  -1    0.22    0.14
  -5 -10  -1   -0.14    0.14
  -5 -10  -1    0.22    0.17
   5  10   1    0.06    0.13
  -6 -10  -1    0.64    0.18
  -6 -10  -1    0.81    0.20
  -6 -10  -1    0.44    0.16
   6  10   1    0.56    0.16
  -7 -10  -1    2.87    0.28
  -7 -10  -1    3.21    0.30
  -7 -10  -1    3.32    0.27
   7  10   1    3.41    0.26
   1 -11  -1    8.88    0.45
   1 -11  -1    6.95    0.46
  -1  11   1    8.20    0.44
  -1  11   1    8.69    0.47
   0 -11  -1    6.06    0.37
   0 -11  -1    5.52    0.40
   0  11   1    6.24    0.40
   0  11   1    5.60    0.36
  -1 -11  -1    5.51    0.41
  -1 -11  -1    6.52    0.37
   1  11   1    6.83    0.41
   1  11   1    6.14    0.37
  -2 -11  -1    0.56    0.18
   2  11   1    1.02    0.19
   2  11   1    0.75    0.17
  -3 -11  -1    0.04    0.17
  -3 -11  -1    0.12    0.14
   3  11   1    0.18    0.14
   3  11   1    0.22    0.15
  -4 -11  -1    0.18    0.16
  -4 -11  -1   -0.01    0.14
   4  11   1    0.11    0.14
   4  11   1    0.09    0.14
  -5 -11  -1    0.13    0.15
  -5 -11  -1    0.50    0.18
   5  11   1    0.45    0.15
   5  10  -2    1.19    0.17
  -5 -10   2    1.32    0.22
   4  10  -2    0.84    0.17
   4  10  -2    0.87    0.15
  -4 -10   2    0.79    0.18
   3  10  -2    0.19    0.13
   3  10  -2    0.16    0.14
  -3 -10   2   -0.01    0.15
   2  10  -2    1.07    0.19
   2  10  -2    0.89    0.16
  -2 -10   2    0.69    0.17
   1  10  -2    0.09    0.15
   1  10  -2   -0.04    0.13
  -1 -10   2   -0.06    0.15
   0  10  -2    2.15    0.21
   0  10  -2    2.00    0.24
   0 -10   2    1.75    0.23
  -1  10  -2    3.37    0.27
  -1  10  -2    3.97    0.33
   1 -10   2    3.67    0.30
  -2  10  -2   -0.06    0.14
  -2  10  -2   -0.14    0.16
   2 -10   2   -0.11    0.18
   7   9  -2    0.89    0.19
   7   9  -2    1.17    0.17
   6   9  -2    2.37    0.21
   6   9  -2    1.89    0.22
   5   9  -2    0.58    0.13
   5   9  -2    0.75    0.16
  -5  -9   2    0.75    0.17
   4   9  -2    0.06    0.13
   4   9  -2    0.02    0.11
   4   9  -2    0.00    0.12
  -4  -9   2   -0.02    0.14
   3   9  -2    0.55    0.17
   3   9  -2    0.73    0.13
   3   9  -2    0.67    0.15
  -3  -9   2    0.68    0.14
  -3  -9   2    0.49    0.16
   2   9  -2    5.67    0.34
   2   9  -2    5.50    0.31
  -2  -9   2    5.09    0.35
   1   9  -2    8.11    0.43
   1   9  -2    8.07    0.39
  -1  -9   2    8.01    0.40
  -1  -9   2    7.20    0.42
   0   9  -2   15.62    0.71
   0   9  -2   16.35    0.68
   0  -9   2   16.55    0.69
   0  -9   2   14.41    0.70
  -1   9  -2    5.92    0.33
  -1   9  -2    5.65    0.37
   1  -9   2    5.26    0.35
   1  -9   2    5.75    0.33
  -2   9  -2    0.74    0.15
  -2   9  -2    0.69    0.18
   2  -9   2    0.64    0.16
   2  -9   2    0.99    0.18
  -3   9  -2    1.22    0.22
  -3   9  -2    1.40    0.18
  -4   9  -2    0.48    0.18
  -4   9  -2    0.96    0.17
   9   8  -2    2.12    0.25
  -9  -8   2    1.89    0.26
   8   8  -2    1.16    0.20
   8   8  -2    0.98    0.16
  -8  -8   2    1.32    0.21
   7   8  -2    4.74    0.33
   7   8  -2    4.31    0.29
  -7  -8   2    5.47    0.35
   6   8  -2    0.11    0.11
   6   8  -2    0.12    0.14
  -6  -8   2    0.31    0.15
  -6  -8   2    0.23    0.14
   5   8  -2    0.11    0.10
   5   8  -2    0.12    0.11
   5   8  -2    0.10    0.13
  -5  -8   2    0.13    0.13
  -5  -8   2    0.06    0.11
  -5  -8   2    0.08    0.13
   4   8  -2    2.06    0.19
   4   8  -2    2.08    0.20
   4   8  -2    2.49    0.19
  -4  -8   2    2.36    0.22
  -4  -8   2    1.91    0.18
   3   8  -2   20.44    0.83
   3   8  -2   20.53    0.83
   3   8  -2   21.10    0.85
  -3  -8   2   19.27    0.86
  -3  -8   2   20.23    0.83
   2   8  -2   14.68    0.62
   2   8  -2   14.57    0.60
   2   8  -2   13.57    0.60
  -2  -8   2   12.91    0.62
   1   8  -2    0.96    0.14
   1   8  -2    1.17    0.16
   1   8  -2    1.32    0.14
  -1  -8   2    1.11    0.15
  -1  -8   2    1.08    0.16
   0   8  -2    1.83    0.17
   0   8  -2    1.78    0.19
   0  -8   2    1.65    0.18
   0  -8   2    2.22    0.18
  -1   8  -2    0.00    0.12
  -1   8  -2    0.17    0.11
   1  -8   2    0.16    0.11
   1  -8   2    0.10    0.12
  -2   8  -2    0.18    0.11
  -2   8  -2    0.05    0.13
   2  -8   2    0.10    0.11
   2  -8   2    0.12    0.14
  -3   8  -2   19.80    0.84
  -3   8  -2   19.42    0.80
   3  -8   2   17.67    0.80
   3  -8   2   19.21    0.80
  -4   8  -2   -0.21    0.14
  -4   8  -2    0.15    0.12
   4  -8   2   -0.07    0.12
  -5   8  -2    0.98    0.21
  -5   8  -2    1.47    0.18
   5  -8   2    1.33    0.18
  -6   8  -2    1.51    0.19
  -6   8  -2    1.09    0.22
   9   7  -2    0.00    0.16
   9   7  -2    0.08    0.13
  -9  -7   2    0.15    0.18
   8   7  -2    7.77    0.40
   8   7  -2    8.22    0.44
  -8  -7   2    8.42    0.46
   7   7  -2    9.23    0.44
   7   7  -2    8.03    0.41
  -7  -7   2    8.63    0.43
  -7  -7   2    8.44    0.45
   6   7  -2    0.27    0.11
   6   7  -2    0.17    0.13
  -6  -7   2    0.22    0.13
  -6  -7   2    0.14    0.12
   5   7  -2    0.24    0.10
   5   7  -2    0.13    0.12
   5   7  -2    0.18    0.09
  -5  -7   2    0.31    0.11
  -5  -7   2    0.25    0.12
  -5  -7   2    0.21    0.13
   4   7  -2   25.90    1.02
   4   7  -2   25.58    1.02
   4   7  -2   26.57    1.03
  -4  -7   2   23.02    1.04
  -4  -7   2   26.69    1.03
  -4  -7   2   25.93    1.02
   3   7  -2    0.09    0.09
   3   7  -2   -0.06    0.08
   3   7  -2   -0.04    0.09
  -3  -7   2   -0.08    0.09
  -3  -7   2   -0.01    0.09
  -3  -7   2    0.07    0.10
   2   7  -2    1.19    0.13
   2   7  -2    1.47    0.14
   2   7  -2    1.49    0.16
  -2  -7   2    1.25    0.15
   1   7  -2    0.71    0.11
   1   7  -2    0.88    0.12
   1   7  -2    0.74    0.13
  -1  -7   2    0.66    0.11
  -1  -7   2    0.61    0.13
   0   7  -2    8.75    0.43
   0   7  -2    8.90    0.40
   0  -7   2    8.47    0.42
   0  -7   2    9.13    0.40
  -1   7  -2    2.42    0.21
  -1   7  -2    2.53    0.18
   1  -7   2    2.09    0.17
   1  -7   2    2.40    0.20
  -2   7  -2   57.95    2.25
  -2   7  -2   59.87    2.28
   2  -7   2   58.30    2.26
   2  -7   2   58.63    2.25
  -3   7  -2    7.51    0.36
  -3   7  -2    7.45    0.40
   3  -7   2    6.86    0.36
   3  -7   2    6.98    0.35
  -4   7  -2    0.58    0.16
  -4   7  -2    0.56    0.12
   4  -7   2    0.56    0.13
  -5   7  -2    0.34    0.13
  -5   7  -2    0.38    0.16
   5  -7   2    0.56    0.13
  -6   7  -2    0.26    0.16
  -6   7  -2    0.01    0.13
   6  -7   2    0.01    0.13
  -7   7  -2    0.46    0.15
  -7   7  -2    0.06    0.17
   7  -7   2    0.14    0.18
  10   6  -2    0.04    0.17
  10   6  -2    0.13    0.13
 -10  -6   2    0.13    0.17
   9   6  -2    0.01    0.12
   9   6  -2   -0.03    0.15
  -9  -6   2    0.03    0.15
   8   6  -2    2.03    0.19
   8   6  -2    2.01    0.21
  -8  -6   2    1.92    0.19
  -8  -6   2    1.64    0.21
   7   6  -2   13.31    0.59
   7   6  -2   14.09    0.61
  -7  -6   2   13.16    0.59
  -7  -6   2   13.94    0.62
   6   6  -2    1.32    0.14
   6   6  -2    1.39    0.17
  -6  -6   2    1.45    0.16
  -6  -6   2    1.24    0.15
   5   6  -2   36.25    1.40
   5   6  -2   33.39    1.37
   5   6  -2   34.80    1.38
  -5  -6   2   37.47    1.40
  -5  -6   2   35.62    1.39
   4   6  -2    0.10    0.07
   4   6  -2    0.00    0.08
   4   6  -2    0.03    0.09
  -4  -6   2    0.03    0.08
  -4  -6   2   -0.05    0.08
  -4  -6   2    0.08    0.09
   3   6  -2   17.69    0.71
   3   6  -2   16.92    0.70
   3   6  -2   17.39    0.70
  -3  -6   2   16.20    0.71
  -3  -6   2   17.61    0.70
  -3  -6   2   17.68    0.70
   2   6  -2   -0.03    0.07
   2   6  -2   -0.01    0.08
   2   6  -2    0.07    0.08
  -2  -6   2   -0.01    0.08
   1   6  -2   26.57    1.04
   1   6  -2   26.10    1.02
   1   6  -2   25.74    1.03
  -1  -6   2   25.45    1.04
  -1  -6   2   26.61    1.02
   0   6  -2    8.77    0.39
   0   6  -2    8.48    0.37
   0  -6   2    7.88    0.37
   0  -6   2    8.16    0.38
  -1   6  -2   10.83    0.48
  -1   6  -2   10.22    0.45
   1  -6   2   10.43    0.46
   1  -6   2   10.63    0.45
  -2   6  -2    0.47    0.09
  -2   6  -2    0.19    0.10
   2  -6   2    0.23    0.09
   2  -6   2    0.27    0.09
  -3   6  -2   21.18    0.85
  -3   6  -2   20.85    0.88
   3  -6   2   20.92    0.85
   3  -6   2   21.64    0.85
  -4   6  -2    0.23    0.12
  -4   6  -2    0.25    0.11
  -4   6  -2    0.12    0.10
   4  -6   2    0.03    0.09
  -5   6  -2    4.59    0.31
  -5   6  -2    4.34    0.27
  -5   6  -2    4.26    0.30
   5  -6   2    4.47    0.27
  -6   6  -2    9.54    0.51
  -6   6  -2   11.03    0.49
   6  -6   2   10.55    0.49
  -7   6  -2    2.53    0.22
  -7   6  -2    2.41    0.25
   7  -6   2    2.45    0.22
  -8   6  -2    0.08    0.13
  -8   6  -2    0.08    0.17
   8  -6   2    0.01    0.14
  10   5  -2   -0.03    0.13
  10   5  -2   -0.14    0.16
 -10  -5   2   -0.12    0.15
   9   5  -2    0.98    0.16
   9   5  -2    0.79    0.18
  -9  -5   2    0.73    0.15
  -9  -5   2    0.77    0.17
   8   5  -2   11.14    0.49
   8   5  -2    9.54    0.46
  -8  -5   2    9.49    0.49
  -8  -5   2    9.83    0.46
   7   5  -2    1.19    0.14
   7   5  -2    0.83    0.15
  -7  -5   2    1.09    0.14
  -7  -5   2    0.80    0.14
   6   5  -2   44.09    1.80
   6   5  -2   48.28    1.82
  -6  -5   2   46.64    1.82
  -6  -5   2   48.48    1.81
   5   5  -2   24.67    0.99
   5   5  -2   23.23    0.97
  -5  -5   2   24.83    0.98
  -5  -5   2   26.04    0.99
   4   5  -2    7.70    0.37
   4   5  -2    8.19    0.36
   4   5  -2    7.50    0.35
  -4  -5   2    8.64    0.37
  -4  -5   2    8.82    0.36
  -4  -5   2    7.67    0.37
   3   5  -2    3.14    0.17
   3   5  -2    2.81    0.17
   3   5  -2    2.65    0.18
  -3  -5   2    2.75    0.17
  -3  -5   2    2.74    0.19
  -3  -5   2    2.68    0.17
   2   5  -2   23.10    0.92
   2   5  -2   23.83    0.91
   2   5  -2   23.55    0.92
  -2  -5   2   23.40    0.93
  -2  -5   2   22.70    0.91
   1   5  -2   13.97    0.59
   1   5  -2   14.50    0.58
  -1  -5   2   14.65    0.59
  -1  -5   2   14.26    0.58
   0   5  -2   10.43    0.44
   0   5  -2   10.89    0.46
   0  -5   2   10.68    0.46
   0  -5   2   10.87    0.44
  -1   5  -2    4.44    0.24
  -1   5  -2    4.21    0.21
   1  -5   2    4.30    0.21
   1  -5   2    3.93    0.21
   1  -5   2    4.34    0.22
  -2   5  -2    3.65    0.22
  -2   5  -2    3.31    0.19
  -2   5  -2    3.39    0.20
   2  -5   2    3.07    0.19
   2  -5   2    3.30    0.19
  -3   5  -2    0.35    0.10
  -3   5  -2    0.52    0.09
  -3   5  -2    0.50    0.11
   3  -5   2    0.62    0.09
   3  -5   2    0.52    0.09
  -4   5  -2   26.93    1.07
  -4   5  -2   25.96    1.09
  -4   5  -2   27.98    1.10
   4  -5   2   27.78    1.07
  -5   5  -2    0.37    0.10
  -5   5  -2    0.34    0.12
  -5   5  -2    0.34    0.12
   5  -5   2    0.37    0.10
  -6   5  -2    1.11    0.17
  -6   5  -2    0.89    0.16
  -6   5  -2    1.01    0.14
   6  -5   2    1.05    0.14
  -7   5  -2   12.04    0.59
  -7   5  -2   12.92    0.57
   7  -5   2   13.40    0.57
  -8   5  -2   11.02    0.59
  -8   5  -2   13.29    0.57
   8  -5   2   12.56    0.57
  -9   5  -2    0.35    0.18
  -9   5  -2    0.44    0.15
   9  -5   2    0.30    0.16
  11   4  -2    0.91    0.17
  11   4  -2    0.58    0.18
 -11  -4   2    0.90    0.21
  10   4  -2    0.08    0.12
  10   4  -2    0.35    0.17
 -10  -4   2    0.14    0.15
 -10  -4   2    0.27    0.16
   9   4  -2   22.76    0.99
   9   4  -2   27.95    1.04
  -9  -4   2   23.22    1.03
  -9  -4   2   24.75    1.01
   8   4  -2    1.61    0.15
   8   4  -2    1.51    0.18
  -8  -4   2    1.43    0.18
  -8  -4   2    1.49    0.16
   7   4  -2    5.49    0.29
   7   4  -2    5.86    0.32
  -7  -4   2    5.22    0.31
  -7  -4   2    5.82    0.29
   6   4  -2    1.51    0.13
   6   4  -2    1.61    0.16
  -6  -4   2    1.56    0.15
  -6  -4   2    1.43    0.14
  -6  -4   2    1.58    0.14
   5   4  -2    2.20    0.15
   5   4  -2    1.93    0.17
  -5  -4   2    2.22    0.16
  -5  -4   2    2.15    0.17
   4   4  -2    0.51    0.07
   4   4  -2    0.66    0.08
   4   4  -2    0.51    0.09
  -4  -4   2    0.51    0.08
  -4  -4   2    0.64    0.09
   3   4  -2   19.68    0.79
   3   4  -2   19.73    0.80
   3   4  -2   20.81    0.80
  -3  -4   2   20.49    0.81
  -3  -4   2   20.70    0.80
  -3  -4   2   20.74    0.80
   2   4  -2   33.33    1.26
   2   4  -2   32.19    1.26
   2   4  -2   32.86    1.26
  -2  -4   2   32.43    1.25
  -2  -4   2   33.03    1.27
   1   4  -2   90.02    3.40
   1   4  -2   91.36    3.41
  -1  -4   2   89.16    3.41
  -1  -4   2   90.73    3.40
   0   4  -2   18.79    0.75
   0   4  -2   19.16    0.76
   0  -4   2   18.57    0.75
   0  -4   2   19.80    0.75
  -1   4  -2    0.71    0.08
  -1   4  -2    0.84    0.09
  -1   4  -2    0.80    0.08
   1  -4   2    0.94    0.09
   1  -4   2    0.77    0.08
   1  -4   2    0.64    0.08
  -2   4  -2    7.76    0.32
  -2   4  -2    7.69    0.34
  -2   4  -2    7.39    0.33
   2  -4   2    7.66    0.32
   2  -4   2    6.85    0.33
   2  -4   2    7.80    0.32
  -3   4  -2    2.05    0.16
  -3   4  -2    1.96    0.13
  -3   4  -2    1.94    0.16
   3  -4   2    1.75    0.13
  -4   4  -2   14.96    0.63
  -4   4  -2   14.79    0.61
  -4   4  -2   15.31    0.64
   4  -4   2   15.09    0.61
  -5   4  -2   41.96    1.64
  -5   4  -2   41.15    1.62
  -5   4  -2   41.05    1.60
   5  -4   2   41.76    1.60
  -6   4  -2    7.22    0.38
  -6   4  -2    7.28    0.35
  -6   4  -2    7.23    0.39
   6  -4   2    7.24    0.35
  -7   4  -2    2.97    0.29
  -7   4  -2    2.79    0.24
  -7   4  -2    2.98    0.23
   7  -4   2    3.05    0.22
  -8   4  -2   12.98    0.58
  -8   4  -2   12.41    0.60
   8  -4   2   12.75    0.57
  -9   4  -2    0.65    0.16
  -9   4  -2    0.71    0.18
   9  -4   2    0.51    0.16
  11   3  -2    0.78    0.19
  11   3  -2    0.64    0.16
 -11  -3   2    0.56    0.18
  10   3  -2   10.64    0.51
  10   3  -2   12.76    0.56
 -10  -3   2   10.57    0.52
 -10  -3   2   10.22    0.55
   9   3  -2    2.27    0.20
   9   3  -2    2.75    0.24
  -9  -3   2    2.61    0.24
  -9  -3   2    2.69    0.22
   8   3  -2    2.60    0.20
   8   3  -2    2.74    0.24
  -8  -3   2    2.28    0.22
  -8  -3   2    2.44    0.19
  -8  -3   2    2.89    0.23
   7   3  -2   16.05    0.67
   7   3  -2   16.07    0.65
  -7  -3   2   15.62    0.66
  -7  -3   2   14.78    0.67
  -7  -3   2   16.10    0.65
   6   3  -2    0.06    0.07
   6   3  -2    0.08    0.08
   6   3  -2    0.08    0.08
  -6  -3   2    0.01    0.07
  -6  -3   2    0.02    0.08
  -6  -3   2    0.12    0.07
   5   3  -2    8.05    0.37
   5   3  -2    8.74    0.39
   5   3  -2    8.84    0.37
  -5  -3   2    9.06    0.39
  -5  -3   2    9.25    0.38
  -5  -3   2    8.93    0.37
   4   3  -2   38.36    1.48
   4   3  -2   38.46    1.49
  -4  -3   2   38.67    1.49
  -4  -3   2   39.48    1.48
   3   3  -2    3.20    0.18
   3   3  -2    3.59    0.17
  -3  -3   2    3.09    0.18
  -3  -3   2    3.51    0.17
   2   3  -2   50.22    1.87
   2   3  -2   48.78    1.87
   2   3  -2   47.85    1.88
  -2  -3   2   49.09    1.87
  -2  -3   2   49.08    1.87
  -2  -3   2   51.26    1.88
   1   3  -2    4.01    0.18
   1   3  -2    3.91    0.19
  -1  -3   2    4.08    0.18
  -1  -3   2    4.35    0.20
   0   3  -2    6.79    0.29
   0   3  -2    6.64    0.30
   0  -3   2    7.05    0.29
   0  -3   2    7.19    0.30
  -1   3  -2   36.18    1.37
  -1   3  -2   33.91    1.37
  -1   3  -2   36.90    1.38
   1  -3   2   34.73    1.37
   1  -3   2   36.51    1.36
   1  -3   2   37.12    1.37
  -2   3  -2    4.77    0.23
  -2   3  -2    4.90    0.23
  -2   3  -2    4.57    0.21
   2  -3   2    4.66    0.21
   2  -3   2    4.45    0.22
  -3   3  -2   73.90    2.73
  -3   3  -2   69.29    2.71
  -3   3  -2   72.00    2.73
   3  -3   2   71.73    2.71
  -4   3  -2   15.06    0.62
  -4   3  -2   14.68    0.60
  -4   3  -2   13.96    0.58
   4  -3   2   14.39    0.58
  -5   3  -2   24.01    0.95
  -5   3  -2   23.96    0.97
  -5   3  -2   23.18    0.93
   5  -3   2   23.72    0.93
  -6   3  -2    1.32    0.15
  -6   3  -2    1.20    0.13
  -6   3  -2    1.32    0.17
   6  -3   2    1.10    0.12
  -7   3  -2    0.22    0.10
  -7   3  -2    0.37    0.12
  -7   3  -2    0.14    0.13
   7  -3   2    0.16    0.09
  -8   3  -2    2.56    0.20
  -8   3  -2    2.24    0.22
   8  -3   2    2.65    0.20
  -9   3  -2   25.96    1.04
  -9   3  -2   24.00    1.05
   9  -3   2   25.69    1.03
 -10   3  -2    8.52    0.45
  10  -3   2    7.91    0.43
  11   2  -2    0.44    0.17
  11   2  -2    0.30    0.14
  10   2  -2    2.84    0.26
  10   2  -2    2.96    0.23
 -10  -2   2    2.45    0.24
 -10  -2   2    2.73    0.23
   9   2  -2   11.64    0.53
   9   2  -2   12.73    0.56
  -9  -2   2   11.83    0.54
  -9  -2   2   11.11    0.55
  -9  -2   2   12.20    0.57
   8   2  -2    2.94    0.23
   8   2  -2    2.88    0.21
  -8  -2   2    2.60    0.21
  -8  -2   2    2.74    0.24
  -8  -2   2    2.90    0.23
   7   2  -2    4.56    0.26
   7   2  -2    4.26    0.23
  -7  -2   2    4.01    0.23
  -7  -2   2    4.07    0.26
  -7  -2   2    3.95    0.25
   6   2  -2    8.66    0.38
   6   2  -2    8.99    0.40
  -6  -2   2    9.36    0.38
  -6  -2   2    8.80    0.40
  -6  -2   2    8.68    0.40
   5   2  -2    0.01    0.06
   5   2  -2   -0.01    0.07
   5   2  -2   -0.02    0.05
  -5  -2   2    0.09    0.06
  -5  -2   2    0.08    0.06
  -5  -2   2   -0.01    0.05
   4   2  -2   15.89    0.65
   4   2  -2   15.16    0.63
   4   2  -2   17.35    0.64
  -4  -2   2   15.90    0.64
  -4  -2   2   16.89    0.64
  -4  -2   2   16.35    0.65
   3   2  -2   -0.05    0.04
   3   2  -2    0.09    0.06
  -3  -2   2   -0.04    0.05
  -3  -2   2    0.03    0.04
   2   2  -2   75.09    2.72
   2   2  -2   68.42    2.72
   2   2  -2   71.24    2.71
  -2  -2   2   71.15    2.72
  -2  -2   2   75.31    2.72
   1   2  -2   16.13    0.63
   1   2  -2   15.77    0.64
  -1  -2   2   17.58    0.64
   0   2  -2   65.65    2.49
   0   2  -2   66.46    2.50
   0  -2   2   65.16    2.49
   0  -2   2   67.47    2.49
  -1   2  -2   46.42    1.71
  -1   2  -2   45.33    1.70
  -1   2  -2   43.56    1.71
   1  -2   2   43.76    1.71
   1  -2   2   44.66    1.70
   1  -2   2   46.63    1.70
  -2   2  -2  135.46    5.06
  -2   2  -2  135.45    5.06
  -2   2  -2  135.46    5.05
   2  -2   2  132.21    5.06
   2  -2   2  134.17    5.05
  -3   2  -2    6.53    0.29
  -3   2  -2    7.13    0.30
  -3   2  -2    7.12    0.31
   3  -2   2    6.67    0.28
   3  -2   2    6.26    0.30
  -4   2  -2   61.60    2.38
  -4   2  -2   65.65    2.42
  -4   2  -2   63.96    2.40
   4  -2   2   60.75    2.38
  -5   2  -2   40.75    1.55
  -5   2  -2   39.78    1.53
  -5   2  -2   40.27    1.57
   5  -2   2   38.73    1.53
   5  -2   2   40.14    1.55
  -6   2  -2    6.36    0.34
  -6   2  -2    6.26    0.29
  -6   2  -2    5.78    0.30
   6  -2   2    5.69    0.29
   6  -2   2    6.23    0.31
  -7   2  -2    7.49    0.36
  -7   2  -2    6.76    0.39
  -7   2  -2    7.37    0.35
   7  -2   2    6.93    0.36
   7  -2   2    7.56    0.34
  -8   2  -2   12.34    0.54
  -8   2  -2   10.98    0.61
  -8   2  -2   12.54    0.55
   8  -2   2   12.71    0.57
   8  -2   2   13.00    0.54
  -9   2  -2    1.01    0.16
  -9   2  -2    0.71    0.16
   9  -2   2    0.67    0.16
   9  -2   2    0.77    0.15
 -10   2  -2    2.26    0.22
  10  -2   2    2.13    0.21
  10  -2   2    1.72    0.23
  11   1  -2    1.48    0.19
  11   1  -2    1.54    0.22
  10   1  -2    2.46    0.24
  10   1  -2    2.81    0.22
 -10  -1   2    2.80    0.23
   9   1  -2    0.25    0.12
   9   1  -2    0.19    0.11
  -9  -1   2    0.19    0.12
  -9  -1   2    0.25    0.14
  -9  -1   2    0.17    0.11
   8   1  -2    0.37    0.12
   8   1  -2    0.49    0.10
  -8  -1   2    0.33    0.13
  -8  -1   2    0.24    0.11
  -8  -1   2    0.45    0.11
   7   1  -2    9.94    0.45
   7   1  -2    9.69    0.43
  -7  -1   2   10.12    0.43
  -7  -1   2    9.57    0.45
  -7  -1   2   10.29    0.46
   6   1  -2    1.99    0.14
   6   1  -2    1.87    0.16
  -6  -1   2    1.81    0.14
  -6  -1   2    1.91    0.16
  -6  -1   2    1.94    0.17
   5   1  -2  137.54    5.53
   5   1  -2  144.78    5.53
   5   1  -2  147.93    5.51
  -5  -1   2  151.43    5.52
  -5  -1   2  150.25    5.53
  -5  -1   2  148.99    5.53
   4   1  -2    8.64    0.35
   4   1  -2    8.31    0.36
   4   1  -2    8.67    0.37
  -4  -1   2    8.62    0.35
  -4  -1   2    8.69    0.37
  -4  -1   2    8.93    0.37
   3   1  -2    2.89    0.14
   3   1  -2    3.03    0.16
   3   1  -2    3.11    0.14
  -3  -1   2    3.10    0.16
  -3  -1   2    2.71    0.15
  -3  -1   2    2.95    0.14
   2   1  -2    0.53    0.07
   2   1  -2    0.57    0.05
  -2  -1   2    0.72    0.05
  -2  -1   2    0.53    0.06
   1   1  -2   10.11    0.40
   1   1  -2   10.22    0.39
   1   1  -2   10.80    0.39
  -1  -1   2    9.18    0.39
   0   1  -2    3.85    0.17
   0  -1   2    4.11    0.17
  -1   1  -2   52.20    2.03
  -1   1  -2   56.09    2.04
  -1   1  -2   53.50    2.04
   1  -1   2   54.70    2.04
   1  -1   2   53.52    2.03
  -2   1  -2   19.06    0.69
  -2   1  -2   16.54    0.67
  -2   1  -2   17.81    0.68
   2  -1   2   16.68    0.67
   2  -1   2   17.00    0.68
  -3   1  -2    1.76    0.13
  -3   1  -2    1.70    0.11
  -3   1  -2    1.55    0.10
   3  -1   2    1.60    0.12
   3  -1   2    1.49    0.11
   3  -1   2    1.33    0.10
  -4   1  -2   41.17    1.55
  -4   1  -2   42.95    1.57
  -4   1  -2   39.37    1.54
   4  -1   2   39.15    1.54
   4  -1   2   39.39    1.55
  -5   1  -2   32.60    1.27
  -5   1  -2   31.46    1.24
  -5   1  -2   32.64    1.25
  -5   1  -2   33.04    1.24
   5  -1   2   31.63    1.25
   5  -1   2   31.35    1.24
  -6   1  -2    0.34    0.09
  -6   1  -2    0.27    0.10
  -6   1  -2    0.13    0.07
  -6   1  -2    0.20    0.07
   6  -1   2    0.28    0.09
   6  -1   2    0.27    0.07
  -7   1  -2   26.38    1.02
  -7   1  -2   24.39    1.06
  -7   1  -2   25.50    1.03
  -7   1  -2   26.38    1.02
   7  -1   2   26.39    1.04
   7  -1   2   25.77    1.02
  -8   1  -2    7.03    0.34
  -8   1  -2    5.61    0.38
  -8   1  -2    6.41    0.33
  -8   1  -2    6.70    0.34
   8  -1   2    6.58    0.36
   8  -1   2    7.21    0.33
  -9   1  -2    2.09    0.22
  -9   1  -2    2.52    0.20
   9  -1   2    2.07    0.21
   9  -1   2    2.34    0.19
 -10   1  -2    2.57    0.23
  10  -1   2    2.18    0.21
  10  -1   2    2.38    0.25
 -11   1  -2    3.09    0.27
  11  -1   2    3.39    0.30
  11  -1   2    2.90    0.25
  11   0  -2    1.38    0.21
  11   0  -2    1.24    0.18
 -11   0   2    1.35    0.23
  10   0  -2    2.53    0.21
  10   0  -2    2.61    0.24
 -10   0   2    2.58    0.22
   9   0  -2    5.51    0.32
   9   0  -2    5.81    0.30
  -9   0   2    5.54    0.31
  -9   0   2    4.69    0.35
   8   0  -2   12.12    0.54
   8   0  -2   11.73    0.52
  -8   0   2   11.81    0.56
  -8   0   2   12.26    0.52
   7   0  -2    6.89    0.34
   7   0  -2    6.92    0.32
  -7   0   2    7.31    0.36
  -7   0   2    6.58    0.32
   6   0  -2   53.57    2.03
   6   0  -2   53.14    2.05
  -6   0   2   53.76    2.06
  -6   0   2   52.83    2.04
  -6   0   2   53.70    2.05
   5   0  -2    0.79    0.08
   5   0  -2    0.84    0.09
  -5   0   2    0.74    0.10
  -5   0   2    0.68    0.07
  -5   0   2    0.68    0.10
   4   0  -2    2.48    0.15
   4   0  -2    2.68    0.16
   4   0  -2    2.77    0.14
  -4   0   2    2.56    0.16
  -4   0   2    2.80    0.17
  -4   0   2    2.72    0.14
   3   0  -2   24.10    0.88
   3   0  -2   22.54    0.89
   3   0  -2   23.29    0.89
  -3   0   2   22.89    0.88
  -3   0   2   21.67    0.89
   2   0  -2   14.59    0.57
   2   0  -2   14.37    0.57
   2   0  -2   14.85    0.56
  -2   0   2   14.95    0.56
   1   0  -2   46.63    1.76
   0   0  -2  261.12    9.79
  -1   0  -2   28.03    1.15
  -1   0  -2   32.89    1.16
   1   0   2   30.61    1.16
  -2   0  -2    2.34    0.13
  -2   0  -2    2.32    0.12
  -2   0  -2    2.51    0.11
  -2   0  -2    2.15    0.11
   2   0   2    1.89    0.12
   2   0   2    2.35    0.13
   2   0   2    2.09    0.11
  -3   0  -2   12.79    0.48
  -3   0  -2   12.22    0.48
  -3   0  -2   11.50    0.47
  -3   0  -2   13.30    0.50
   3   0   2   11.68    0.49
   3   0   2   11.49    0.49
   3   0   2   11.90    0.47
  -4   0  -2   25.53    0.95
  -4   0  -2   25.59    0.97
  -4   0  -2   24.66    0.95
  -4   0  -2   22.88    0.94
   4   0   2   24.54    0.94
   4   0   2   24.22    0.96
  -5   0  -2    1.71    0.13
  -5   0  -2    1.86    0.12
  -5   0  -2    1.68    0.16
  -5   0  -2    1.72    0.13
   5   0   2    1.44    0.12
   5   0   2    1.55    0.14
  -6   0  -2   43.05    1.61
  -6   0  -2   43.59    1.61
  -6   0  -2   41.53    1.60
  -6   0  -2   40.46    1.64
   6   0   2   41.47    1.62
   6   0   2   40.81    1.60
  -7   0  -2    5.66    0.29
  -7   0  -2    5.48    0.33
  -7   0  -2    6.35    0.30
  -7   0  -2    5.94    0.29
   7   0   2    5.49    0.28
   7   0   2    6.06    0.31
  -8   0  -2    0.64    0.14
  -8   0  -2    0.56    0.15
  -8   0  -2    0.91    0.12
  -8   0  -2    0.83    0.12
   8   0   2    0.68    0.11
   8   0   2    0.77    0.14
  -9   0  -2    4.70    0.29
  -9   0  -2    4.47    0.28
   9   0   2    4.24    0.30
   9   0   2    4.28    0.27
 -10   0  -2    0.05    0.13
 -10   0  -2   -0.01    0.12
  10   0   2   -0.09    0.12
  10   0   2    0.03    0.14
 -11   0  -2    0.63    0.16
  11   0   2    0.48    0.16
  11   0   2    0.69    0.19
  11  -1  -2   -0.02    0.15
  11  -1  -2    0.20    0.14
 -11   1   2   -0.06    0.17
  10  -1  -2    4.62    0.33
  10  -1  -2    4.68    0.30
 -10   1   2    4.29    0.31
   9  -1  -2    2.26    0.19
   9  -1  -2    2.29    0.21
  -9   1   2    2.38    0.20
   8  -1  -2    0.53    0.12
   8  -1  -2    0.53    0.10
   8  -1  -2    0.55    0.11
  -8   1   2    0.43    0.14
  -8   1   2    0.43    0.11
   7  -1  -2    9.96    0.45
   7  -1  -2   10.07    0.44
  -7   1   2   10.52    0.44
  -7   1   2    9.88    0.48
   6  -1  -2    0.26    0.08
   6  -1  -2    0.31    0.07
  -6   1   2    0.36    0.07
  -6   1   2    0.22    0.10
   5  -1  -2    0.47    0.07
   5  -1  -2    0.60    0.09
  -5   1   2    0.52    0.07
  -5   1   2    0.62    0.10
   4  -1  -2   47.90    1.85
   4  -1  -2   48.42    1.84
  -4   1   2   49.11    1.84
  -4   1   2   48.94    1.86
   3  -1  -2  198.21    7.50
   3  -1  -2  199.31    7.49
   3  -1  -2  202.26    7.51
  -3   1   2  202.37    7.51
  -3   1   2  198.08    7.49
   2  -1  -2    2.49    0.12
   2  -1  -2    2.44    0.13
   2  -1  -2    2.27    0.12
  -2   1   2    2.47    0.11
  -1   1   2   31.28    1.18
  -1   1   2   31.05    1.17
   0  -1  -2   11.42    0.44
  -1  -1  -2  114.92    4.31
  -1  -1  -2  112.19    4.30
  -1  -1  -2  116.46    4.32
   1   1   2  116.12    4.32
  -2  -1  -2    0.22    0.05
  -2  -1  -2    0.07    0.03
  -2  -1  -2    0.12    0.06
   2   1   2    0.17    0.05
   2   1   2    0.06    0.05
   2   1   2    0.11    0.04
  -3  -1  -2    2.92    0.17
  -3  -1  -2    2.81    0.14
  -3  -1  -2    3.17    0.15
   3   1   2    2.76    0.14
   3   1   2    2.67    0.15
   3   1   2    3.17    0.16
  -4  -1  -2    2.53    0.16
  -4  -1  -2    2.27    0.13
  -4  -1  -2    2.66    0.15
   4   1   2    2.29    0.13
   4   1   2    2.11    0.14
   4   1   2    2.35    0.15
  -5  -1  -2    1.19    0.12
  -5  -1  -2    1.24    0.10
  -5  -1  -2    1.23    0.11
  -5  -1  -2    1.12    0.10
   5   1   2    1.08    0.10
   5   1   2    1.24    0.11
  -6  -1  -2    0.79    0.10
  -6  -1  -2    0.84    0.09
  -6  -1  -2    0.78    0.12
  -6  -1  -2    0.74    0.09
   6   1   2    0.86    0.09
   6   1   2    0.74    0.11
  -7  -1  -2    0.03    0.08
  -7  -1  -2    0.19    0.11
  -7  -1  -2    0.09    0.08
  -7  -1  -2    0.17    0.08
   7   1   2    0.04    0.09
   7   1   2    0.28    0.08
  -8  -1  -2    2.28    0.19
  -8  -1  -2    2.74    0.20
  -8  -1  -2    2.70    0.21
  -8  -1  -2    2.30    0.23
   8   1   2    2.41    0.18
   8   1   2    2.47    0.21
  -9  -1  -2   -0.07    0.14
  -9  -1  -2   -0.02    0.10
  -9  -1  -2    0.07    0.12
   9   1   2   -0.09    0.12
   9   1   2    0.03    0.10
 -10  -1  -2   13.29    0.60
 -10  -1  -2   13.00    0.62
  10   1   2   14.10    0.60
  10   1   2   13.54    0.63
 -11  -1  -2   -0.08    0.15
 -11  -1  -2   -0.14    0.14
  11   1   2    0.20    0.17
  11   1   2    0.03    0.15
  11  -2  -2    1.37    0.21
  11  -2  -2    1.43    0.20
 -11   2   2    1.56    0.30
  10  -2  -2    8.95    0.46
  10  -2  -2    8.87    0.44
 -10   2   2    8.37    0.45
   9  -2  -2   12.25    0.56
   9  -2  -2   11.82    0.54
  -9   2   2   12.02    0.54
   8  -2  -2   21.40    0.85
   8  -2  -2   21.10    0.84
   8  -2  -2   21.27    0.87
  -8   2   2   20.25    0.90
  -8   2   2   21.19    0.86
   7  -2  -2    6.58    0.32
   7  -2  -2    6.70    0.31
   7  -2  -2    6.74    0.33
  -7   2   2    6.72    0.37
  -7   2   2    7.02    0.32
   6  -2  -2    0.22    0.07
   6  -2  -2    0.21    0.07
   6  -2  -2    0.15    0.08
  -6   2   2    0.18    0.07
  -6   2   2    0.12    0.09
  -6   2   2    0.10    0.06
   5  -2  -2    4.37    0.22
   5  -2  -2    4.44    0.21
   5  -2  -2    4.42    0.21
  -5   2   2    4.47    0.25
  -5   2   2    4.33    0.21
   4  -2  -2   35.55    1.35
   4  -2  -2   34.94    1.35
   4  -2  -2   34.56    1.36
  -4   2   2   37.08    1.38
  -4   2   2   34.70    1.35
  -4   2   2   35.65    1.35
   3  -2  -2   26.23    1.02
   3  -2  -2   26.42    1.02
   3  -2  -2   27.68    1.04
   3  -2  -2   26.35    1.02
  -3   2   2   26.74    1.04
  -3   2   2   26.64    1.02
  -3   2   2   25.97    1.02
   2  -2  -2   18.06    0.69
   2  -2  -2   18.27    0.71
   2  -2  -2   17.45    0.69
  -2   2   2   18.02    0.69
  -2   2   2   17.68    0.69
   1  -2  -2   -0.06    0.04
   1  -2  -2   -0.05    0.03
  -1   2   2   -0.03    0.03
  -1   2   2   -0.01    0.04
   0  -2  -2   22.27    0.86
   0  -2  -2   23.11    0.85
   0  -2  -2   22.06    0.85
   0   2   2   21.88    0.86
   0   2   2   22.60    0.85
  -1  -2  -2   25.47    0.98
  -1  -2  -2   25.31    0.97
  -1  -2  -2   25.47    0.98
   1   2   2   25.79    0.97
  -2  -2  -2   19.06    0.74
  -2  -2  -2   19.57    0.76
  -2  -2  -2   18.75    0.74
  -2  -2  -2   19.86    0.75
   2   2   2   19.01    0.74
   2   2   2   19.04    0.75
  -3  -2  -2    0.32    0.06
  -3  -2  -2    0.35    0.06
  -3  -2  -2    0.23    0.05
   3   2   2    0.24    0.06
   3   2   2    0.30    0.05
   3   2   2    0.26    0.06
  -4  -2  -2    5.60    0.24
  -4  -2  -2    6.07    0.26
  -4  -2  -2    6.02    0.27
   4   2   2    5.42    0.24
   4   2   2    5.57    0.25
   4   2   2    5.00    0.26
  -5  -2  -2   43.24    1.61
  -5  -2  -2   40.08    1.59
  -5  -2  -2   44.19    1.63
   5   2   2   39.92    1.59
   5   2   2   41.33    1.60
  -6  -2  -2    3.98    0.22
  -6  -2  -2    3.77    0.20
  -6  -2  -2    3.99    0.24
   6   2   2    3.77    0.22
   6   2   2    3.66    0.20
  -7  -2  -2   -0.03    0.09
  -7  -2  -2    0.08    0.10
  -7  -2  -2    0.09    0.08
  -7  -2  -2    0.03    0.08
   7   2   2    0.08    0.09
   7   2   2    0.12    0.08
  -8  -2  -2    0.10    0.10
  -8  -2  -2    0.03    0.09
  -8  -2  -2    0.01    0.12
  -8  -2  -2    0.10    0.09
   8   2   2    0.00    0.11
   8   2   2    0.01    0.09
  -9  -2  -2   -0.12    0.14
  -9  -2  -2   -0.03    0.10
  -9  -2  -2    0.13    0.12
   9   2   2    0.04    0.11
   9   2   2   -0.09    0.10
 -10  -2  -2   -0.02    0.12
 -10  -2  -2    0.04    0.13
  10   2   2    0.03    0.15
  10   2   2    0.06    0.13
 -11  -2  -2   11.94    0.58
 -11  -2  -2   11.27    0.60
  11   2   2   12.97    0.61
  11   2   2   13.31    0.58
  10  -3  -2    0.40    0.15
  10  -3  -2    0.32    0.16
 -10   3   2    0.19    0.15
   9  -3  -2    0.53    0.14
   9  -3  -2    0.60    0.14
  -9   3   2    0.48    0.13
   8  -3  -2    1.55    0.16
   8  -3  -2    2.11    0.17
   8  -3  -2    1.86    0.18
  -8   3   2    2.00    0.18
   7  -3  -2    3.59    0.22
   7  -3  -2    4.23    0.23
   7  -3  -2    3.71    0.23
  -7   3   2    3.75    0.28
  -7   3   2    3.53    0.23
  -7   3   2    4.14    0.23
   6  -3  -2    0.13    0.08
   6  -3  -2    0.22    0.07
   6  -3  -2    0.02    0.07
  -6   3   2    0.16    0.07
  -6   3   2    0.20    0.07
  -6   3   2    0.19    0.10
   5  -3  -2    0.61    0.08
   5  -3  -2    0.69    0.09
   5  -3  -2    0.73    0.08
  -5   3   2    0.90    0.12
  -5   3   2    0.64    0.08
  -5   3   2    0.85    0.09
   4  -3  -2   28.03    1.11
   4  -3  -2   29.48    1.11
   4  -3  -2   28.28    1.11
  -4   3   2   28.73    1.11
  -4   3   2   28.80    1.11
  -4   3   2   28.68    1.14
   3  -3  -2    3.34    0.17
   3  -3  -2    3.42    0.16
  -3   3   2    3.20    0.16
  -3   3   2    3.38    0.17
   2  -3  -2    8.01    0.33
   2  -3  -2    8.08    0.34
   2  -3  -2    8.38    0.36
  -2   3   2    8.41    0.34
  -2   3   2    7.85    0.33
   1  -3  -2   48.53    1.79
   1  -3  -2   46.67    1.78
  -1   3   2   45.24    1.78
  -1   3   2   48.13    1.79
   0  -3  -2    1.77    0.11
   0  -3  -2    1.81    0.10
   0  -3  -2    1.80    0.10
   0   3   2    1.73    0.12
   0   3   2    1.64    0.10
  -1  -3  -2    7.89    0.32
  -1  -3  -2    7.88    0.32
  -1  -3  -2    7.92    0.32
   1   3   2    7.60    0.33
   1   3   2    7.88    0.32
  -2  -3  -2   57.30    2.22
  -2  -3  -2   59.04    2.23
  -2  -3  -2   59.77    2.23
  -2  -3  -2   59.71    2.22
   2   3   2   58.17    2.22
  -3  -3  -2   46.48    1.77
  -3  -3  -2   47.04    1.77
  -3  -3  -2   48.53    1.76
  -3  -3  -2   44.81    1.75
   3   3   2   45.72    1.77
   3   3   2   45.09    1.75
  -4  -3  -2   33.01    1.24
  -4  -3  -2   33.61    1.22
  -4  -3  -2   32.43    1.23
  -4  -3  -2   31.63    1.22
   4   3   2   30.39    1.22
   4   3   2   31.40    1.22
   4   3   2   29.96    1.23
  -5  -3  -2    8.62    0.39
  -5  -3  -2    8.21    0.38
  -5  -3  -2    8.07    0.36
  -5  -3  -2    9.49    0.36
   5   3   2    8.28    0.36
   5   3   2    8.03    0.37
  -6  -3  -2    0.05    0.08
  -6  -3  -2    0.08    0.09
  -6  -3  -2    0.05    0.06
   6   3   2   -0.05    0.08
   6   3   2    0.04    0.07
  -7  -3  -2   25.25    1.04
  -7  -3  -2   25.01    1.02
  -7  -3  -2   24.56    1.00
   7   3   2   25.85    1.01
   7   3   2   26.07    1.00
  -8  -3  -2    0.84    0.12
  -8  -3  -2    0.77    0.12
  -8  -3  -2    0.80    0.16
  -8  -3  -2    0.77    0.14
   8   3   2    0.83    0.12
   8   3   2    0.90    0.14
  -9  -3  -2    0.48    0.16
  -9  -3  -2    0.46    0.14
  -9  -3  -2    0.49    0.12
   9   3   2    0.45    0.12
   9   3   2    0.66    0.14
 -10  -3  -2   12.87    0.63
 -10  -3  -2   12.52    0.61
  10   3   2   14.77    0.64
  10   3   2   14.04    0.61
 -11  -3  -2    1.39    0.21
 -11  -3  -2    1.43    0.20
  11   3   2    1.50    0.19
  11   3   2    1.36    0.21
  10  -4  -2    1.40    0.20
  10  -4  -2    1.62    0.20
 -10   4   2    1.31    0.20
   9  -4  -2    0.17    0.12
   9  -4  -2    0.06    0.13
  -9   4   2    0.00    0.12
   8  -4  -2    0.25    0.11
   8  -4  -2    0.11    0.11
  -8   4   2    0.12    0.11
   7  -4  -2   17.71    0.73
   7  -4  -2   18.67    0.73
   7  -4  -2   17.65    0.71
  -7   4   2   16.77    0.77
  -7   4   2   15.75    0.72
  -7   4   2   18.32    0.73
   6  -4  -2    3.87    0.22
   6  -4  -2    3.52    0.21
   6  -4  -2    3.66    0.21
  -6   4   2    3.54    0.22
  -6   4   2    3.52    0.26
  -6   4   2    3.46    0.21
   5  -4  -2    0.50    0.08
   5  -4  -2    0.39    0.08
   5  -4  -2    0.67    0.09
  -5   4   2    0.66    0.09
  -5   4   2    0.57    0.10
   4  -4  -2    0.01    0.05
   4  -4  -2    0.02    0.05
  -4   4   2    0.04    0.05
  -4   4   2    0.00    0.06
   3  -4  -2   70.53    2.64
   3  -4  -2   68.34    2.64
  -3   4   2   70.74    2.65
  -3   4   2   69.45    2.64
   2  -4  -2    0.36    0.06
   2  -4  -2    0.39    0.06
  -2   4   2    0.25    0.05
  -2   4   2    0.30    0.07
   1  -4  -2    3.84    0.18
   1  -4  -2    3.95    0.18
   1  -4  -2    3.99    0.19
  -1   4   2    3.82    0.20
  -1   4   2    3.98    0.18
   0  -4  -2   10.01    0.40
   0  -4  -2    9.37    0.39
   0  -4  -2   10.21    0.40
   0   4   2    9.30    0.41
   0   4   2   10.01    0.40
  -1  -4  -2   14.74    0.56
  -1  -4  -2   13.92    0.55
  -1  -4  -2   13.73    0.55
   1   4   2   13.35    0.56
   1   4   2   13.69    0.55
  -2  -4  -2   13.05    0.51
  -2  -4  -2   12.71    0.51
  -2  -4  -2   12.75    0.51
   2   4   2   11.33    0.51
   2   4   2   12.92    0.50
  -3  -4  -2   10.66    0.43
  -3  -4  -2   10.54    0.44
  -3  -4  -2    9.88    0.42
  -3  -4  -2   10.73    0.44
   3   4   2   10.44    0.43
  -4  -4  -2    5.72    0.28
  -4  -4  -2    5.59    0.26
  -4  -4  -2    6.20    0.28
  -4  -4  -2    6.19    0.27
   4   4   2    5.46    0.27
   4   4   2    5.84    0.26
   4   4   2    5.44    0.26
  -5  -4  -2    1.56    0.14
  -5  -4  -2    1.49    0.12
  -5  -4  -2    1.63    0.15
  -5  -4  -2    1.23    0.11
   5   4   2    1.64    0.13
   5   4   2    1.44    0.12
  -6  -4  -2   40.79    1.60
  -6  -4  -2   40.99    1.59
  -6  -4  -2   40.09    1.57
   6   4   2   41.79    1.57
   6   4   2   40.75    1.58
  -7  -4  -2   25.51    1.08
  -7  -4  -2   25.74    1.05
  -7  -4  -2   27.35    1.09
   7   4   2   27.38    1.05
   7   4   2   27.41    1.07
  -8  -4  -2    0.18    0.10
  -8  -4  -2    0.14    0.13
  -8  -4  -2    0.18    0.12
   8   4   2    0.17    0.10
   8   4   2    0.04    0.11
  -9  -4  -2    4.71    0.35
  -9  -4  -2    5.08    0.30
  -9  -4  -2    5.11    0.33
   9   4   2    5.78    0.34
   9   4   2    5.78    0.31
 -10  -4  -2    1.74    0.22
 -10  -4  -2    1.86    0.20
  10   4   2    2.37    0.23
  10   4   2    1.99    0.20
 -11  -4  -2    0.62    0.16
 -11  -4  -2    0.39    0.17
  11   4   2    0.34    0.15
  11   4   2    0.59    0.18
   9  -5  -2    2.52    0.23
   9  -5  -2    2.33    0.22
  -9   5   2    2.33    0.22
   8  -5  -2    0.15    0.12
   8  -5  -2    0.45    0.13
  -8   5   2    0.22    0.12
   7  -5  -2    4.30    0.25
   7  -5  -2    3.98    0.26
   7  -5  -2    4.76    0.26
  -7   5   2    4.09    0.27
  -7   5   2    4.20    0.27
   6  -5  -2    1.81    0.16
   6  -5  -2    1.88    0.15
   6  -5  -2    1.94    0.16
  -6   5   2    2.11    0.16
  -6   5   2    2.07    0.18
   5  -5  -2    9.25    0.41
   5  -5  -2    9.45    0.41
  -5   5   2    8.83    0.42
  -5   5   2    9.22    0.41
   4  -5  -2   27.07    1.07
   4  -5  -2   27.95    1.08
  -4   5   2   27.75    1.09
  -4   5   2   27.00    1.07
   3  -5  -2   46.06    1.79
   3  -5  -2   48.02    1.79
  -3   5   2   45.90    1.79
  -3   5   2   47.18    1.80
   2  -5  -2   12.68    0.52
   2  -5  -2   12.79    0.52
  -2   5   2   12.66    0.53
  -2   5   2   12.82    0.52
   1  -5  -2   14.00    0.57
   1  -5  -2   14.53    0.57
   1  -5  -2   14.25    0.58
  -1   5   2   14.35    0.59
  -1   5   2   14.42    0.57
   0  -5  -2    4.62    0.21
   0  -5  -2    4.28    0.21
   0  -5  -2    4.53    0.22
   0   5   2    4.40    0.23
   0   5   2    4.36    0.21
  -1  -5  -2   30.55    1.16
  -1  -5  -2   28.83    1.14
  -1  -5  -2   30.53    1.15
   1   5   2   29.78    1.15
   1   5   2   29.14    1.16
  -2  -5  -2   17.13    0.67
  -2  -5  -2   17.25    0.67
  -2  -5  -2   16.76    0.67
   2   5   2   16.34    0.66
   2   5   2   15.53    0.67
  -3  -5  -2   24.87    0.97
  -3  -5  -2   24.96    0.97
  -3  -5  -2   24.23    0.96
  -3  -5  -2   25.06    0.97
   3   5   2   24.17    0.96
  -4  -5  -2    3.69    0.21
  -4  -5  -2    3.68    0.21
  -4  -5  -2    3.58    0.19
  -4  -5  -2    3.70    0.20
   4   5   2    3.63    0.20
  -5  -5  -2   -0.06    0.08
  -5  -5  -2    0.02    0.07
  -5  -5  -2    0.02    0.07
  -5  -5  -2   -0.04    0.07
   5   5   2   -0.04    0.07
   5   5   2    0.07    0.07
  -6  -5  -2   20.54    0.86
  -6  -5  -2   21.01    0.86
  -6  -5  -2   20.03    0.84
  -6  -5  -2   22.98    0.85
   6   5   2   21.45    0.84
   6   5   2   20.28    0.84
  -7  -5  -2    0.03    0.11
  -7  -5  -2    0.15    0.11
  -7  -5  -2    0.28    0.09
   7   5   2    0.19    0.10
   7   5   2    0.11    0.11
  -8  -5  -2    3.83    0.25
  -8  -5  -2    3.94    0.29
  -8  -5  -2    4.17    0.29
   8   5   2    4.33    0.28
   8   5   2    4.23    0.26
  -9  -5  -2   12.16    0.58
  -9  -5  -2   11.34    0.60
  -9  -5  -2   13.28    0.63
   9   5   2   14.52    0.60
   9   5   2   13.93    0.58
 -10  -5  -2    1.00    0.19
 -10  -5  -2    1.03    0.17
  10   5   2    1.35    0.19
  10   5   2    1.50    0.18
 -11  -5  -2    1.87    0.21
 -11  -5  -2    2.01    0.25
  11   5   2    1.34    0.21
  11   5   2    1.68    0.21
   8  -6  -2   14.40    0.66
  -8   6   2   15.34    0.67
   7  -6  -2    7.86    0.39
  -7   6   2    8.05    0.40
  -7   6   2    7.55    0.41
   6  -6  -2    0.06    0.09
   6  -6  -2   -0.08    0.09
  -6   6   2    0.03    0.11
  -6   6   2   -0.12    0.09
   5  -6  -2    0.26    0.09
   5  -6  -2    0.22    0.09
  -5   6   2    0.20    0.11
  -5   6   2    0.16    0.09
   4  -6  -2    2.02    0.16
   4  -6  -2    2.26    0.16
  -4   6   2    1.95    0.17
  -4   6   2    2.03    0.16
   3  -6  -2    0.47    0.09
   3  -6  -2    0.21    0.07
  -3   6   2    0.40    0.08
  -3   6   2    0.36    0.10
   2  -6  -2   11.83    0.49
   2  -6  -2   12.59    0.51
   2  -6  -2   12.30    0.50
  -2   6   2   11.23    0.50
  -2   6   2   11.95    0.52
   1  -6  -2   92.65    3.48
   1  -6  -2   93.80    3.47
   1  -6  -2   90.65    3.47
  -1   6   2   90.81    3.47
  -1   6   2   91.22    3.49
   0  -6  -2    0.06    0.07
   0  -6  -2    0.14    0.06
   0  -6  -2    0.07    0.06
   0   6   2    0.09    0.06
   0   6   2    0.01    0.07
  -1  -6  -2   13.16    0.55
  -1  -6  -2   13.09    0.56
  -1  -6  -2   13.59    0.55
   1   6   2   13.75    0.55
   1   6   2   14.03    0.57
  -2  -6  -2   23.29    0.93
  -2  -6  -2   23.50    0.92
  -2  -6  -2   22.99    0.91
   2   6   2   23.01    0.91
   2   6   2   23.63    0.93
  -3  -6  -2    1.11    0.12
  -3  -6  -2    1.19    0.12
  -3  -6  -2    0.81    0.11
  -3  -6  -2    0.98    0.10
   3   6   2    0.94    0.11
   3   6   2    1.20    0.11
  -4  -6  -2    0.03    0.07
  -4  -6  -2    0.17    0.08
  -4  -6  -2    0.03    0.09
  -4  -6  -2    0.04    0.09
   4   6   2    0.20    0.07
  -5  -6  -2    4.57    0.24
  -5  -6  -2    4.33    0.27
  -5  -6  -2    4.64    0.26
  -5  -6  -2    4.66    0.26
   5   6   2    4.61    0.24
  -6  -6  -2   -0.06    0.09
  -6  -6  -2    0.00    0.08
  -6  -6  -2    0.00    0.11
  -6  -6  -2   -0.04    0.10
   6   6   2    0.02    0.10
   6   6   2   -0.05    0.09
  -7  -6  -2    6.76    0.38
  -7  -6  -2    7.37    0.36
  -7  -6  -2    7.13    0.37
  -7  -6  -2    6.87    0.35
   7   6   2    6.90    0.35
   7   6   2    7.41    0.36
  -8  -6  -2   13.52    0.67
  -8  -6  -2   15.29    0.64
   8   6   2   15.35    0.65
   8   6   2   15.33    0.64
  -9  -6  -2    0.18    0.12
  -9  -6  -2    0.28    0.15
   9   6   2    0.11    0.12
   9   6   2    0.32    0.15
 -10  -6  -2    0.26    0.16
 -10  -6  -2    0.30    0.14
  10   6   2    0.16    0.16
  10   6   2    0.19    0.15
 -11  -6  -2    0.46    0.16
 -11  -6  -2    0.23    0.17
  11   6   2    0.21    0.18
  11   6   2    0.52    0.17
   8  -7  -2   11.98    0.55
  -8   7   2   11.20    0.56
   7  -7  -2    1.56    0.18
  -7   7   2    1.35    0.19
  -7   7   2    1.28    0.18
   6  -7  -2    3.74    0.26
   6  -7  -2    4.09    0.26
  -6   7   2    3.68    0.29
  -6   7   2    3.72    0.27
   5  -7  -2   18.61    0.75
   5  -7  -2   18.12    0.75
  -5   7   2   17.21    0.77
  -5   7   2   18.50    0.76
   4  -7  -2   -0.09    0.09
   4  -7  -2    0.06    0.09
  -4   7   2    0.02    0.11
  -4   7   2   -0.02    0.09
   3  -7  -2    0.10    0.08
   3  -7  -2    0.13    0.07
   3  -7  -2    0.00    0.09
  -3   7   2    0.05    0.08
  -3   7   2    0.07    0.10
   2  -7  -2   32.86    1.26
   2  -7  -2   33.47    1.28
   2  -7  -2   32.33    1.27
  -2   7   2   32.59    1.27
  -2   7   2   31.56    1.29
   1  -7  -2   18.94    0.78
   1  -7  -2   19.06    0.77
   1  -7  -2   19.68    0.76
  -1   7   2   18.26    0.79
  -1   7   2   19.41    0.77
   0  -7  -2    0.85    0.10
   0  -7  -2    0.87    0.10
   0  -7  -2    0.67    0.11
   0   7   2    0.68    0.10
   0   7   2    0.65    0.12
  -1  -7  -2   10.93    0.45
  -1  -7  -2   10.40    0.45
  -1  -7  -2   10.09    0.47
   1   7   2   10.97    0.45
   1   7   2   10.34    0.47
  -2  -7  -2    2.79    0.20
  -2  -7  -2    3.11    0.21
  -2  -7  -2    3.35    0.19
   2   7   2    3.14    0.19
   2   7   2    2.88    0.20
  -3  -7  -2   32.16    1.22
  -3  -7  -2   30.11    1.21
  -3  -7  -2   30.34    1.23
  -3  -7  -2   31.66    1.23
   3   7   2   31.10    1.21
   3   7   2   31.03    1.23
  -4  -7  -2    2.61    0.19
  -4  -7  -2    2.55    0.21
  -4  -7  -2    2.73    0.19
  -4  -7  -2    2.61    0.21
   4   7   2    2.82    0.19
  -5  -7  -2    0.15    0.09
  -5  -7  -2    0.09    0.09
  -5  -7  -2    0.24    0.12
  -5  -7  -2    0.09    0.11
   5   7   2    0.11    0.09
  -6  -7  -2    1.73    0.19
  -6  -7  -2    2.05    0.19
  -6  -7  -2    1.41    0.15
   6   7   2    1.75    0.16
  -7  -7  -2    0.25    0.12
  -7  -7  -2    0.13    0.14
  -7  -7  -2    0.36    0.13
   7   7   2    0.21    0.12
   7   7   2    0.18    0.12
  -8  -7  -2    0.01    0.15
  -8  -7  -2   -0.04    0.11
   8   7   2   -0.09    0.12
   8   7   2   -0.01    0.11
  -9  -7  -2    0.31    0.16
  -9  -7  -2    0.38    0.13
   9   7   2    0.21    0.15
   9   7   2    0.20    0.13
 -10  -7  -2    0.01    0.17
 -10  -7  -2    0.14    0.14
  10   7   2    0.01    0.15
  10   7   2   -0.04    0.14
   7  -8  -2    3.94    0.30
  -7   8   2    3.63    0.32
  -7   8   2    3.76    0.29
   6  -8  -2   20.87    0.86
  -6   8   2   20.17    0.89
  -6   8   2   20.50    0.87
   5  -8  -2    1.22    0.16
   5  -8  -2    1.23    0.15
  -5   8   2    1.05    0.15
  -5   8   2    1.35    0.19
   4  -8  -2    2.50    0.21
   4  -8  -2    2.55    0.20
  -4   8   2    2.14    0.22
  -4   8   2    2.39    0.20
   3  -8  -2   -0.08    0.09
   3  -8  -2    0.02    0.11
  -3   8   2   -0.09    0.12
  -3   8   2    0.23    0.10
   2  -8  -2    0.11    0.11
   2  -8  -2    0.11    0.09
  -2   8   2    0.10    0.11
  -2   8   2   -0.01    0.09
   1  -8  -2   11.63    0.53
   1  -8  -2   12.32    0.51
   1  -8  -2   11.64    0.51
  -1   8   2   11.98    0.54
  -1   8   2   11.65    0.51
   0  -8  -2    2.64    0.19
   0  -8  -2    2.93    0.19
   0  -8  -2    2.80    0.21
   0   8   2    2.69    0.22
   0   8   2    2.51    0.20
  -1  -8  -2    8.00    0.40
  -1  -8  -2    8.00    0.38
  -1  -8  -2    8.29    0.38
   1   8   2    8.50    0.41
   1   8   2    8.20    0.38
  -2  -8  -2    3.98    0.26
  -2  -8  -2    4.05    0.24
  -2  -8  -2    4.34    0.26
   2   8   2    4.48    0.25
   2   8   2    4.56    0.27
  -3  -8  -2    2.85    0.23
  -3  -8  -2    3.23    0.26
  -3  -8  -2    3.10    0.21
  -3  -8  -2    2.78    0.23
   3   8   2    3.43    0.21
   3   8   2    2.71    0.22
  -4  -8  -2    0.40    0.11
  -4  -8  -2    0.44    0.13
  -4  -8  -2    0.60    0.14
   4   8   2    0.76    0.12
  -5  -8  -2    7.67    0.41
  -5  -8  -2    7.68    0.41
  -5  -8  -2    7.85    0.38
   5   8   2    8.71    0.39
  -6  -8  -2    1.28    0.16
  -6  -8  -2    1.65    0.20
  -6  -8  -2    1.57    0.18
   6   8   2    1.72    0.17
  -7  -8  -2    2.80    0.22
  -7  -8  -2    2.42    0.24
  -7  -8  -2    2.67    0.23
   7   8   2    2.39    0.21
  -8  -8  -2    0.23    0.17
  -8  -8  -2    0.45    0.14
   8   8   2    0.42    0.14
  -9  -8  -2    0.11    0.13
  -9  -8  -2    0.13    0.17
   9   8   2    0.14    0.14
   5  -9  -2    4.82    0.31
   5  -9  -2    4.84    0.32
  -5   9   2    4.61    0.35
  -5   9   2    4.38    0.32
   4  -9  -2    1.42    0.17
   4  -9  -2    1.42    0.18
  -4   9   2    1.62    0.21
  -4   9   2    1.79    0.19
   3  -9  -2    1.50    0.17
   3  -9  -2    1.35    0.18
  -3   9   2    1.44    0.20
  -3   9   2    1.43    0.17
   2  -9  -2    6.04    0.32
   2  -9  -2    5.69    0.34
  -2   9   2    5.63    0.32
  -2   9   2    5.65    0.35
   1  -9  -2    1.68    0.16
   1  -9  -2    1.47    0.18
  -1   9   2    1.65    0.16
  -1   9   2    1.48    0.19
   0  -9  -2    0.30    0.10
   0  -9  -2    0.29    0.13
   0   9   2    0.21    0.11
   0   9   2    0.41    0.13
  -1  -9  -2    2.13    0.19
  -1  -9  -2    2.41    0.22
  -1  -9  -2    2.43    0.19
   1   9   2    2.35    0.21
   1   9   2    2.37    0.19
  -2  -9  -2    0.38    0.13
  -2  -9  -2    0.38    0.13
  -2  -9  -2    0.36    0.11
   2   9   2    0.24    0.11
   2   9   2    0.64    0.14
  -3  -9  -2    0.47    0.14
  -3  -9  -2    0.73    0.13
  -3  -9  -2    0.44    0.15
   3   9   2    0.59    0.13
   3   9   2    0.71    0.14
  -4  -9  -2   11.10    0.52
  -4  -9  -2   10.53    0.49
  -4  -9  -2   10.15    0.51
   4   9   2   10.91    0.49
   4   9   2   10.84    0.50
  -5  -9  -2    2.17    0.22
  -5  -9  -2    2.04    0.19
  -5  -9  -2    1.66    0.21
   5   9   2    1.82    0.18
  -6  -9  -2    4.00    0.32
  -6  -9  -2    3.85    0.30
  -6  -9  -2    4.19    0.28
   6   9   2    4.40    0.28
  -7  -9  -2    0.61    0.19
  -7  -9  -2    0.45    0.16
  -7  -9  -2    0.51    0.14
   7   9   2    0.55    0.14
  -8  -9  -2    0.17    0.16
  -8  -9  -2    0.11    0.14
  -8  -9  -2    0.36    0.19
   8   9   2    0.04    0.14
  -9  -9  -2    2.78    0.30
  -9  -9  -2    3.02    0.26
   9   9   2    3.12    0.27
   4 -10  -2    1.89    0.22
   4 -10  -2    1.74    0.20
  -4  10   2    1.60    0.23
  -4  10   2    1.90    0.22
   3 -10  -2    0.68    0.15
   3 -10  -2    0.51    0.17
  -3  10   2    0.77    0.16
  -3  10   2    1.08    0.20
   2 -10  -2   -0.28    0.14
   2 -10  -2   -0.04    0.12
  -2  10   2    0.05    0.13
  -2  10   2   -0.01    0.14
   1 -10  -2    6.53    0.39
   1 -10  -2    6.82    0.37
  -1  10   2    7.23    0.40
  -1  10   2    6.35    0.37
   0 -10  -2    1.25    0.17
   0 -10  -2    1.50    0.20
   0  10   2    1.81    0.22
   0  10   2    1.58    0.19
  -1 -10  -2    1.31    0.19
  -1 -10  -2    1.17    0.16
   1  10   2    1.55    0.19
   1  10   2    1.65    0.17
  -2 -10  -2    3.23    0.28
   2  10   2    3.63    0.30
   2  10   2    4.09    0.26
  -3 -10  -2    0.11    0.22
  -3 -10  -2    0.21    0.12
  -3 -10  -2    0.07    0.15
   3  10   2    0.14    0.13
   3  10   2   -0.16    0.13
  -4 -10  -2    0.03    0.14
  -4 -10  -2    0.12    0.13
  -4 -10  -2   -0.17    0.15
   4  10   2    0.02    0.12
   4  10   2    0.08    0.12
  -5 -10  -2    1.38    0.21
  -5 -10  -2    1.08    0.16
  -5 -10  -2    0.95    0.19
   5  10   2    1.48    0.18
  -6 -10  -2    0.10    0.18
  -6 -10  -2   -0.06    0.14
  -6 -10  -2    0.20    0.14
   6  10   2    0.10    0.14
  -7 -10  -2    0.84    0.17
  -7 -10  -2    0.41    0.20
  -7 -10  -2    0.55    0.18
   7  10   2    0.50    0.16
   2 -11  -2    2.58    0.23
   2 -11  -2    1.68    0.23
  -2  11   2    2.61    0.26
  -2  11   2    2.50    0.23
   1 -11  -2    0.00    0.16
   1 -11  -2    0.17    0.14
  -1  11   2    0.08    0.15
  -1  11   2    0.08    0.16
   0 -11  -2    0.57    0.18
   0 -11  -2    0.77    0.16
   0  11   2    1.08    0.20
   0  11   2    0.63    0.16
  -1 -11  -2   10.95    0.52
  -1 -11  -2    9.23    0.55
   1  11   2   11.08    0.55
   1  11   2   11.53    0.52
  -2 -11  -2    0.86    0.20
   2  11   2    0.78    0.17
   2  11   2    0.98    0.19
  -3 -11  -2    5.41    0.38
  -3 -11  -2    5.48    0.34
   3  11   2    5.60    0.35
   3  11   2    5.98    0.38
  -4 -11  -2    5.70    0.36
  -4 -11  -2    5.60    0.40
   4  11   2    6.20    0.37
   4  11   2    6.60    0.38
  -5 -11  -2    1.23    0.18
  -5 -11  -2    0.55    0.18
   5  11   2    0.97    0.18
   4  10  -3    1.32    0.18
  -4 -10   3    1.15    0.21
   3  10  -3    0.03    0.13
   3  10  -3    0.07    0.14
  -3 -10   3    0.18    0.16
   2  10  -3    0.30    0.15
   2  10  -3   -0.06    0.13
  -2 -10   3    0.04    0.15
   1  10  -3    0.08    0.13
   1  10  -3   -0.11    0.15
  -1 -10   3    0.25    0.17
   0  10  -3    0.91    0.20
   0  10  -3    0.94    0.16
   0 -10   3    1.29    0.21
  -1  10  -3    0.06    0.14
  -1  10  -3   -0.25    0.15
   1 -10   3    0.25    0.18
   7   9  -3   -0.09    0.16
   7   9  -3    0.20    0.14
   6   9  -3    2.12    0.20
   6   9  -3    1.85    0.23
   5   9  -3    3.84    0.27
   5   9  -3    4.13    0.32
   4   9  -3    0.12    0.15
   4   9  -3    0.00    0.12
   4   9  -3    0.05    0.12
  -4  -9   3   -0.08    0.13
   3   9  -3    0.04    0.11
   3   9  -3    0.11    0.13
   3   9  -3    0.10    0.12
  -3  -9   3    0.00    0.14
   2   9  -3    0.37    0.14
   2   9  -3    0.46    0.15
   2   9  -3    0.28    0.12
  -2  -9   3    0.15    0.15
   1   9  -3    7.19    0.37
   1   9  -3    7.65    0.41
   1   9  -3    6.92    0.38
  -1  -9   3    6.35    0.40
   0   9  -3    0.55    0.14
   0   9  -3    0.50    0.16
   0   9  -3    0.59    0.16
   0  -9   3    0.37    0.15
  -1   9  -3    0.33    0.16
  -1   9  -3    0.38    0.13
   1  -9   3    0.51    0.17
  -2   9  -3   -0.07    0.15
  -2   9  -3    0.14    0.12
   2  -9   3   -0.04    0.16
  -3   9  -3    7.73    0.41
  -3   9  -3    7.86    0.47
  -4   9  -3    1.64    0.24
   8   8  -3   -0.01    0.17
   8   8  -3    0.01    0.12
  -8  -8   3    0.13    0.18
   7   8  -3   -0.01    0.15
   7   8  -3   -0.01    0.12
  -7  -8   3    0.18    0.17
   6   8  -3   -0.04    0.14
   6   8  -3    0.08    0.11
   5   8  -3    1.23    0.19
   5   8  -3    1.65    0.17
   4   8  -3    0.75    0.13
   4   8  -3    0.68    0.15
   4   8  -3    0.61    0.12
  -4  -8   3    0.51    0.15
   3   8  -3    9.95    0.46
   3   8  -3    9.72    0.44
   3   8  -3   10.31    0.46
  -3  -8   3    8.34    0.47
   2   8  -3    0.48    0.12
   2   8  -3    0.50    0.13
   2   8  -3    0.71    0.14
  -2  -8   3    0.57    0.14
   1   8  -3    2.00    0.20
   1   8  -3    1.68    0.18
   1   8  -3    1.73    0.16
  -1  -8   3    1.65    0.18
   0   8  -3    2.34    0.22
   0   8  -3    2.12    0.19
   0  -8   3    2.97    0.23
  -1   8  -3    7.62    0.41
  -1   8  -3    7.38    0.36
   1  -8   3    6.33    0.38
  -2   8  -3    0.19    0.15
  -2   8  -3    0.52    0.13
   2  -8   3    0.23    0.15
  -3   8  -3    1.48    0.17
  -3   8  -3    1.61    0.22
  -4   8  -3    2.22    0.21
  -4   8  -3    1.57    0.23
  -5   8  -3    6.95    0.43
  -5   8  -3    6.04    0.37
   9   7  -3    1.66    0.19
   9   7  -3    1.63    0.22
  -9  -7   3    1.43    0.23
   8   7  -3    2.57    0.25
   8   7  -3    2.34    0.21
  -8  -7   3    2.60    0.26
   7   7  -3    0.27    0.12
   7   7  -3    0.13    0.14
  -7  -7   3    0.22    0.15
   6   7  -3    0.92    0.14
   6   7  -3    1.12    0.17
  -6  -7   3    1.17    0.17
   5   7  -3    0.04    0.12
   5   7  -3    0.17    0.10
  -5  -7   3    0.11    0.12
   4   7  -3    1.15    0.14
   4   7  -3    1.14    0.13
   4   7  -3    1.32    0.16
  -4  -7   3    1.22    0.15
  -4  -7   3    1.27    0.14
  -4  -7   3    1.34    0.17
   3   7  -3    0.06    0.09
   3   7  -3    0.02    0.10
   3   7  -3    0.04    0.10
  -3  -7   3    0.08    0.10
  -3  -7   3   -0.01    0.09
   2   7  -3    6.07    0.29
   2   7  -3    5.57    0.31
   2   7  -3    6.13    0.32
  -2  -7   3    5.10    0.31
   1   7  -3   10.69    0.49
   1   7  -3   11.47    0.48
   1   7  -3   11.25    0.50
  -1  -7   3   10.21    0.50
  -1  -7   3   11.14    0.48
   0   7  -3   10.07    0.47
   0   7  -3   10.34    0.44
   0  -7   3   10.08    0.44
   0  -7   3    8.85    0.45
  -1   7  -3   24.23    0.94
  -1   7  -3   24.36    0.97
   1  -7   3   23.76    0.94
   1  -7   3   21.40    0.95
  -2   7  -3    1.01    0.13
  -2   7  -3    0.96    0.16
   2  -7   3    1.20    0.15
   2  -7   3    1.30    0.14
  -3   7  -3    6.40    0.37
  -3   7  -3    6.04    0.33
   3  -7   3    6.59    0.33
   3  -7   3    6.03    0.33
  -4   7  -3    3.89    0.27
  -4   7  -3    3.82    0.31
   4  -7   3    4.84    0.32
  -5   7  -3   32.57    1.29
  -5   7  -3   32.08    1.33
  -6   7  -3    0.17    0.14
  -6   7  -3    0.06    0.17
  -7   7  -3    1.56    0.24
  10   6  -3    0.20    0.13
  10   6  -3    0.43    0.19
 -10  -6   3    0.05    0.18
   9   6  -3    7.37    0.41
   9   6  -3    9.07    0.47
  -9  -6   3    8.06    0.47
   8   6  -3    0.08    0.11
   8   6  -3    0.43    0.16
  -8  -6   3    0.30    0.16
   7   6  -3    0.38    0.14
   7   6  -3    0.35    0.11
  -7  -6   3    0.11    0.14
   6   6  -3    2.40    0.21
   6   6  -3    2.06    0.18
  -6  -6   3    2.12    0.18
  -6  -6   3    2.43    0.21
   5   6  -3    2.65    0.22
   5   6  -3    2.49    0.22
   5   6  -3    2.48    0.19
  -5  -6   3    2.70    0.22
  -5  -6   3    2.51    0.20
   4   6  -3   18.95    0.79
   4   6  -3   18.41    0.77
   4   6  -3   19.36    0.77
  -4  -6   3   19.48    0.78
  -4  -6   3   19.62    0.78
   3   6  -3   18.80    0.73
   3   6  -3   17.67    0.73
   3   6  -3   17.19    0.71
  -3  -6   3   16.14    0.73
  -3  -6   3   17.72    0.71
  -3  -6   3   18.70    0.72
   2   6  -3    2.76    0.20
   2   6  -3    2.72    0.20
   2   6  -3    2.69    0.18
  -2  -6   3    2.92    0.20
   1   6  -3    0.10    0.07
   1   6  -3   -0.12    0.08
  -1  -6   3    0.03    0.08
  -1  -6   3    0.10    0.09
   0   6  -3    9.91    0.42
   0   6  -3   10.18    0.45
   0  -6   3    8.76    0.43
   0  -6   3    9.80    0.42
  -1   6  -3    0.19    0.10
  -1   6  -3    0.12    0.08
   1  -6   3    0.17    0.08
   1  -6   3    0.10    0.09
  -2   6  -3   34.15    1.31
  -2   6  -3   32.98    1.29
   2  -6   3   31.06    1.29
   2  -6   3   33.75    1.29
  -3   6  -3   20.57    0.87
  -3   6  -3   21.51    0.88
  -3   6  -3   22.03    0.86
   3  -6   3   20.91    0.85
   3  -6   3   21.10    0.86
  -4   6  -3   15.87    0.65
  -4   6  -3   15.01    0.67
  -4   6  -3   14.82    0.67
   4  -6   3   15.37    0.64
  -5   6  -3   14.73    0.68
  -5   6  -3   15.15    0.68
  -5   6  -3   15.60    0.65
   5  -6   3   14.48    0.64
  -6   6  -3    3.08    0.23
  -6   6  -3    2.85    0.26
   6  -6   3    2.76    0.27
  -7   6  -3    1.06    0.20
  -7   6  -3    0.80    0.16
  -8   6  -3    4.02    0.33
  -8   6  -3    3.84    0.29
  10   5  -3   -0.12    0.16
  10   5  -3    0.16    0.12
 -10  -5   3    0.04    0.16
   9   5  -3    0.89    0.19
   9   5  -3    0.75    0.14
  -9  -5   3    0.93    0.18
   8   5  -3    0.43    0.12
   8   5  -3    0.25    0.14
  -8  -5   3    0.34    0.15
   7   5  -3   13.27    0.58
   7   5  -3   11.53    0.54
  -7  -5   3   13.06    0.55
  -7  -5   3   13.07    0.58
   6   5  -3    0.69    0.14
   6   5  -3    0.87    0.12
  -6  -5   3    0.82    0.12
  -6  -5   3    1.10    0.15
   5   5  -3   32.73    1.34
   5   5  -3   34.98    1.36
  -5  -5   3   34.95    1.34
  -5  -5   3   35.15    1.35
   4   5  -3    0.07    0.09
   4   5  -3    0.14    0.08
   4   5  -3    0.06    0.06
  -4  -5   3    0.09    0.08
  -4  -5   3    0.05    0.08
   3   5  -3   11.49    0.46
   3   5  -3   11.05    0.46
   3   5  -3   10.81    0.47
  -3  -5   3   10.41    0.48
  -3  -5   3   11.16    0.46
  -3  -5   3   11.10    0.46
   2   5  -3    4.12    0.22
   2   5  -3    3.72    0.21
   2   5  -3    4.08    0.20
  -2  -5   3    3.69    0.22
   1   5  -3    2.22    0.17
   1   5  -3    2.25    0.14
  -1  -5   3    2.11    0.15
  -1  -5   3    2.03    0.16
   0   5  -3    1.99    0.16
   0   5  -3    1.88    0.14
   0  -5   3    1.83    0.15
   0  -5   3    1.84    0.14
  -1   5  -3   83.32    3.12
  -1   5  -3   83.09    3.10
   1  -5   3   83.07    3.10
   1  -5   3   74.84    3.10
   1  -5   3   85.00    3.10
  -2   5  -3   25.88    1.00
  -2   5  -3   23.71    1.00
  -2   5  -3   26.65    1.02
   2  -5   3   25.81    1.00
   2  -5   3   25.06    1.00
  -3   5  -3    6.05    0.32
  -3   5  -3    5.57    0.30
  -3   5  -3    6.02    0.29
   3  -5   3    5.80    0.28
  -4   5  -3   15.53    0.64
  -4   5  -3   15.20    0.66
  -4   5  -3   15.03    0.66
   4  -5   3   15.68    0.64
  -5   5  -3    6.01    0.35
  -5   5  -3    5.76    0.34
  -5   5  -3    6.09    0.31
   5  -5   3    5.97    0.31
  -6   5  -3    1.45    0.17
  -6   5  -3    1.10    0.17
  -6   5  -3    1.38    0.19
   6  -5   3    1.22    0.15
  -7   5  -3   50.21    1.90
  -7   5  -3   45.53    1.92
   7  -5   3   49.99    1.90
  -8   5  -3    0.07    0.13
  -8   5  -3    0.05    0.15
  11   4  -3   -0.09    0.12
  11   4  -3    0.12    0.17
 -11  -4   3   -0.04    0.16
  10   4  -3    0.14    0.15
  10   4  -3    0.25    0.13
 -10  -4   3    0.24    0.16
   9   4  -3    0.99    0.15
   9   4  -3    0.84    0.17
  -9  -4   3    1.09    0.18
   8   4  -3    3.33    0.24
   8   4  -3    4.21    0.28
  -8  -4   3    3.87    0.25
  -8  -4   3    3.95    0.29
   7   4  -3   11.27    0.50
   7   4  -3   10.17    0.47
  -7  -4   3   10.52    0.47
  -7  -4   3   10.82    0.50
   6   4  -3   25.21    1.00
   6   4  -3   23.26    0.97
  -6  -4   3   25.35    1.00
  -6  -4   3   25.06    0.98
   5   4  -3    0.68    0.10
   5   4  -3    0.81    0.12
  -5  -4   3    0.56    0.09
  -5  -4   3    0.63    0.11
   4   4  -3    0.48    0.08
   4   4  -3    0.37    0.09
  -4  -4   3    0.19    0.07
  -4  -4   3    0.37    0.09
   3   4  -3   40.09    1.55
   3   4  -3   40.50    1.55
   3   4  -3   38.98    1.57
  -3  -4   3   42.73    1.56
  -3  -4   3   41.01    1.55
   2   4  -3   44.79    1.68
   2   4  -3   45.25    1.68
   2   4  -3   43.75    1.69
  -2  -4   3   43.09    1.69
  -2  -4   3   43.10    1.67
  -2  -4   3   44.42    1.68
   1   4  -3    8.62    0.36
   1   4  -3    8.60    0.37
  -1  -4   3    8.43    0.36
  -1  -4   3    8.38    0.37
   0   4  -3   45.37    1.71
   0   4  -3   43.85    1.72
   0  -4   3   44.52    1.70
   0  -4   3   45.50    1.71
  -1   4  -3    0.16    0.07
  -1   4  -3    0.09    0.06
  -1   4  -3    0.16    0.05
   1  -4   3    0.12    0.06
   1  -4   3    0.08    0.05
   1  -4   3    0.13    0.06
  -2   4  -3    0.53    0.10
  -2   4  -3    0.52    0.09
  -2   4  -3    0.39    0.07
   2  -4   3    0.47    0.08
   2  -4   3    0.46    0.08
  -3   4  -3    3.60    0.22
  -3   4  -3    3.69    0.21
  -3   4  -3    3.80    0.20
   3  -4   3    3.27    0.19
  -4   4  -3   16.59    0.69
  -4   4  -3   17.24    0.72
  -4   4  -3   17.44    0.72
   4  -4   3   17.04    0.69
  -5   4  -3    4.05    0.23
  -5   4  -3    4.13    0.27
  -5   4  -3    4.08    0.26
   5  -4   3    4.01    0.23
  -6   4  -3   29.32    1.25
  -6   4  -3   30.06    1.24
  -6   4  -3   32.00    1.22
   6  -4   3   31.65    1.21
  -7   4  -3    2.84    0.24
  -7   4  -3    2.40    0.20
   7  -4   3    2.50    0.20
  -8   4  -3    0.16    0.13
  -8   4  -3    0.45    0.16
   8  -4   3    0.37    0.14
  -9   4  -3    1.00    0.21
  -9   4  -3    1.04    0.17
  11   3  -3    1.34    0.18
  11   3  -3    1.39    0.22
  10   3  -3    0.17    0.15
  10   3  -3    0.15    0.12
 -10  -3   3    0.37    0.16
   9   3  -3    0.24    0.12
   9   3  -3    0.20    0.13
  -9  -3   3   -0.09    0.13
   8   3  -3    0.89    0.13
   8   3  -3    1.10    0.16
  -8  -3   3    1.20    0.16
  -8  -3   3    1.08    0.14
   7   3  -3   23.82    0.95
   7   3  -3   21.26    0.92
  -7  -3   3   23.89    0.92
  -7  -3   3   21.41    0.94
  -7  -3   3   25.52    1.01
   6   3  -3    1.62    0.13
   6   3  -3    1.20    0.14
  -6  -3   3    1.24    0.12
  -6  -3   3    1.39    0.14
  -6  -3   3    1.20    0.12
   5   3  -3    2.86    0.19
   5   3  -3    3.00    0.17
  -5  -3   3    2.86    0.19
  -5  -3   3    2.85    0.17
   4   3  -3    2.35    0.17
   4   3  -3    2.82    0.15
  -4  -3   3    2.74    0.15
  -4  -3   3    2.58    0.17
   3   3  -3   84.07    3.16
   3   3  -3   80.37    3.17
  -3  -3   3   86.11    3.17
  -3  -3   3   84.89    3.16
   2   3  -3   11.05    0.46
   2   3  -3   10.79    0.45
   2   3  -3   11.31    0.44
  -2  -3   3   10.88    0.44
  -2  -3   3   11.39    0.45
   1   3  -3   97.28    3.68
   1   3  -3   97.33    3.69
  -1  -3   3  101.22    3.69
  -1  -3   3   95.82    3.68
   0   3  -3    0.17    0.06
   0   3  -3   -0.08    0.05
   0  -3   3    0.02    0.05
   0  -3   3   -0.02    0.04
  -1   3  -3   10.23    0.43
  -1   3  -3   11.04    0.43
  -1   3  -3   11.22    0.45
   1  -3   3   11.01    0.43
   1  -3   3   10.18    0.43
   1  -3   3   10.81    0.43
  -2   3  -3    1.74    0.14
  -2   3  -3    1.99    0.13
  -2   3  -3    1.77    0.11
   2  -3   3    1.66    0.12
   2  -3   3    1.66    0.12
  -3   3  -3   54.89    2.06
  -3   3  -3   52.37    2.04
  -3   3  -3   53.50    2.06
   3  -3   3   54.08    2.04
  -4   3  -3    3.42    0.18
  -4   3  -3    3.32    0.22
  -4   3  -3    3.30    0.20
   4  -3   3    3.10    0.18
  -5   3  -3    1.72    0.16
  -5   3  -3    1.69    0.13
  -5   3  -3    1.54    0.17
   5  -3   3    1.64    0.13
  -6   3  -3    0.63    0.13
  -6   3  -3    0.48    0.13
  -6   3  -3    0.45    0.10
   6  -3   3    0.62    0.10
  -7   3  -3    0.43    0.14
  -7   3  -3    0.51    0.11
  -7   3  -3    0.65    0.14
   7  -3   3    0.71    0.12
  -8   3  -3    3.78    0.30
  -8   3  -3    4.08    0.27
   8  -3   3    4.41    0.27
  -9   3  -3    8.99    0.49
  -9   3  -3    9.89    0.47
   9  -3   3    8.89    0.46
 -10   3  -3    4.51    0.33
  11   2  -3    3.83    0.32
  11   2  -3    3.88    0.29
  10   2  -3   25.35    1.04
  10   2  -3   24.18    1.01
   9   2  -3    1.84    0.18
   9   2  -3    2.12    0.21
  -9  -2   3    2.09    0.22
  -9  -2   3    1.97    0.19
   8   2  -3   14.94    0.63
   8   2  -3   13.43    0.60
  -8  -2   3   14.26    0.60
  -8  -2   3   14.77    0.63
  -8  -2   3   13.30    0.62
   7   2  -3    1.58    0.16
   7   2  -3    1.44    0.13
  -7  -2   3    1.61    0.16
  -7  -2   3    1.42    0.15
  -7  -2   3    1.52    0.14
   6   2  -3    0.34    0.08
   6   2  -3    0.49    0.10
  -6  -2   3    0.40    0.10
  -6  -2   3    0.31    0.09
  -6  -2   3    0.26    0.07
   5   2  -3    8.27    0.39
   5   2  -3    9.28    0.41
   5   2  -3    9.97    0.39
  -5  -2   3    9.60    0.39
  -5  -2   3    9.36    0.41
  -5  -2   3    9.48    0.40
   4   2  -3   32.17    1.25
   4   2  -3   33.22    1.24
  -4  -2   3   31.54    1.24
  -4  -2   3   32.32    1.25
  -4  -2   3   32.26    1.24
   3   2  -3    6.35    0.26
   3   2  -3    5.89    0.27
  -3  -2   3    5.92    0.27
  -3  -2   3    5.81    0.25
   2   2  -3   10.68    0.44
   2   2  -3   10.62    0.43
   2   2  -3   11.14    0.43
  -2  -2   3   10.87    0.43
   1   2  -3   16.13    0.62
   1   2  -3   16.05    0.63
   0   2  -3    1.42    0.09
   0   2  -3    1.64    0.11
   0  -2   3    1.46    0.09
   0  -2   3    1.70    0.11
  -1   2  -3   14.57    0.56
  -1   2  -3   14.41    0.57
  -1   2  -3   14.59    0.56
   1  -2   3   13.69    0.55
   1  -2   3   14.10    0.56
  -2   2  -3   13.30    0.54
  -2   2  -3   14.13    0.56
  -2   2  -3   14.05    0.55
   2  -2   3   13.82    0.54
   2  -2   3   13.07    0.55
  -3   2  -3   39.51    1.52
  -3   2  -3   39.55    1.53
  -3   2  -3   39.42    1.50
   3  -2   3   39.47    1.50
  -4   2  -3    0.67    0.08
  -4   2  -3    0.60    0.09
  -4   2  -3    0.56    0.10
   4  -2   3    0.61    0.08
  -5   2  -3   10.71    0.46
  -5   2  -3   10.29    0.44
  -5   2  -3   10.54    0.48
   5  -2   3   10.43    0.44
  -6   2  -3    1.14    0.14
  -6   2  -3    1.38    0.16
  -6   2  -3    1.47    0.13
   6  -2   3    1.33    0.12
  -7   2  -3    3.51    0.25
  -7   2  -3    3.32    0.28
  -7   2  -3    3.81    0.23
   7  -2   3    3.70    0.22
   7  -2   3    3.96    0.26
  -8   2  -3    3.05    0.23
  -8   2  -3    2.96    0.25
   8  -2   3    3.19    0.26
   8  -2   3    3.02    0.22
  -9   2  -3    0.95    0.16
  -9   2  -3    1.65    0.20
   9  -2   3    1.32    0.19
   9  -2   3    1.16    0.16
 -10   2  -3    0.28    0.15
  10  -2   3    0.16    0.15
  10  -2   3    0.23    0.16
  11   1  -3   15.09    0.70
  10   1  -3    0.52    0.14
  10   1  -3    0.46    0.16
   9   1  -3    0.11    0.12
   9   1  -3   -0.05    0.10
  -9  -1   3    0.05    0.11
  -9  -1   3    0.03    0.13
   8   1  -3    0.11    0.09
   8   1  -3    0.18    0.11
  -8  -1   3    0.09    0.09
  -8  -1   3    0.19    0.12
   7   1  -3    5.38    0.30
   7   1  -3    5.50    0.27
  -7  -1   3    5.12    0.30
  -7  -1   3    5.54    0.30
  -7  -1   3    5.71    0.27
   6   1  -3    8.39    0.39
   6   1  -3    8.42    0.37
  -6  -1   3    8.72    0.39
  -6  -1   3    8.09    0.39
  -6  -1   3    8.70    0.37
   5   1  -3   18.11    0.73
   5   1  -3   17.29    0.73
   5   1  -3   18.44    0.72
  -5  -1   3   18.46    0.72
  -5  -1   3   18.86    0.73
  -5  -1   3   18.32    0.73
   4   1  -3   18.47    0.74
   4   1  -3   18.34    0.73
   4   1  -3   19.02    0.73
  -4  -1   3   19.00    0.74
  -4  -1   3   19.02    0.74
  -4  -1   3   18.55    0.73
   3   1  -3    1.37    0.09
   3   1  -3    1.24    0.09
   3   1  -3    1.37    0.11
  -3  -1   3    1.27    0.11
  -3  -1   3    1.11    0.08
   2   1  -3   10.78    0.44
   1   1  -3   41.26    1.54
   1   1  -3   39.96    1.53
   0   1  -3   21.15    0.83
   0   1  -3   23.17    0.83
   0  -1   3   20.73    0.83
  -1   1  -3   64.11    2.32
  -1   1  -3   60.29    2.32
   1  -1   3   60.05    2.32
  -2   1  -3   56.14    2.13
  -2   1  -3   59.97    2.14
  -2   1  -3   54.58    2.11
   2  -1   3   54.74    2.13
   2  -1   3   55.14    2.11
  -3   1  -3   29.53    1.06
  -3   1  -3   25.97    1.03
  -3   1  -3   27.61    1.05
   3  -1   3   26.27    1.03
   3  -1   3   25.84    1.05
  -4   1  -3   65.52    2.48
  -4   1  -3   69.42    2.50
  -4   1  -3   63.25    2.46
   4  -1   3   62.68    2.46
  -5   1  -3    1.32    0.15
  -5   1  -3    1.26    0.12
  -5   1  -3    1.08    0.10
  -5   1  -3    1.23    0.10
   5  -1   3    1.04    0.10
   5  -1   3    1.29    0.13
  -6   1  -3    6.03    0.34
  -6   1  -3    6.39    0.31
  -6   1  -3    6.53    0.30
  -6   1  -3    6.09    0.29
   6  -1   3    6.32    0.29
   6  -1   3    6.57    0.32
  -7   1  -3   21.31    0.87
  -7   1  -3   21.33    0.85
  -7   1  -3   19.44    0.90
  -7   1  -3   21.45    0.85
   7  -1   3   22.24    0.88
   7  -1   3   21.40    0.85
  -8   1  -3    2.92    0.22
  -8   1  -3    2.94    0.24
  -8   1  -3    3.12    0.22
  -8   1  -3    2.73    0.26
   8  -1   3    3.02    0.25
   8  -1   3    2.97    0.21
  -9   1  -3    0.20    0.12
  -9   1  -3    0.37    0.13
  -9   1  -3    0.31    0.14
   9  -1   3    0.44    0.15
   9  -1   3    0.45    0.13
 -10   1  -3   20.89    0.90
  10  -1   3   21.03    0.90
  10  -1   3   22.53    0.93
 -11   1  -3    0.04    0.15
  11  -1   3   -0.11    0.16
  11   0  -3    1.93    0.24
  11   0  -3    2.31    0.22
  10   0  -3    0.25    0.12
  10   0  -3    0.32    0.15
   9   0  -3    0.33    0.13
   9   0  -3    0.15    0.11
  -9   0   3    0.39    0.16
  -9   0   3    0.32    0.12
   8   0  -3   11.94    0.53
   8   0  -3   11.79    0.55
  -8   0   3   12.87    0.58
  -8   0   3   12.61    0.53
   7   0  -3   12.84    0.56
   7   0  -3   12.22    0.54
  -7   0   3   13.65    0.55
  -7   0   3   13.32    0.58
   6   0  -3    8.85    0.39
   6   0  -3    9.07    0.41
  -6   0   3    9.65    0.42
  -6   0   3    8.79    0.39
   5   0  -3   11.48    0.47
   5   0  -3   11.89    0.49
  -5   0   3   11.83    0.50
  -5   0   3   11.53    0.47
   4   0  -3   14.43    0.56
   4   0  -3   14.14    0.57
   4   0  -3   13.77    0.57
  -4   0   3   14.50    0.56
  -4   0   3   14.18    0.58
   3   0  -3  129.15    4.66
   3   0  -3  122.63    4.67
   3   0  -3  123.61    4.67
  -3   0   3  121.41    4.66
   2   0  -3    0.01    0.05
   2   0  -3   -0.04    0.03
   1   0  -3    1.73    0.10
   0   0  -3   11.91    0.47
  -1   0  -3   14.69    0.56
  -1   0  -3   13.20    0.55
  -1   0  -3   13.26    0.54
   1   0   3   14.43    0.56
  -2   0  -3    1.12    0.09
  -2   0  -3    1.29    0.11
  -2   0  -3    0.88    0.07
  -2   0  -3    1.20    0.08
   2   0   3    1.08    0.07
   2   0   3    1.15    0.09
  -3   0  -3  115.31    4.35
  -3   0  -3  115.22    4.34
  -3   0  -3  125.82    4.37
  -3   0  -3  116.13    4.36
   3   0   3  115.31    4.36
   3   0   3  108.48    4.36
   3   0   3  114.35    4.34
  -4   0  -3    2.19    0.16
  -4   0  -3    1.90    0.14
  -4   0  -3    2.19    0.13
  -4   0  -3    2.13    0.12
   4   0   3    1.91    0.14
   4   0   3    2.06    0.12
  -5   0  -3   20.27    0.79
  -5   0  -3   19.37    0.78
  -5   0  -3   20.38    0.82
  -5   0  -3   20.33    0.80
   5   0   3   19.98    0.80
   5   0   3   19.57    0.78
  -6   0  -3   31.04    1.21
  -6   0  -3   31.97    1.22
  -6   0  -3   31.81    1.22
  -6   0  -3   30.65    1.25
   6   0   3   31.09    1.23
   6   0   3   30.66    1.21
  -7   0  -3   38.08    1.64
  -7   0  -3   42.43    1.60
  -7   0  -3   40.85    1.59
  -7   0  -3   42.96    1.60
   7   0   3   41.56    1.61
   7   0   3   41.24    1.59
  -8   0  -3    1.42    0.20
  -8   0  -3    1.03    0.14
  -8   0  -3    1.07    0.14
  -8   0  -3    1.07    0.13
   8   0   3    1.25    0.16
   8   0   3    1.12    0.13
  -9   0  -3   14.91    0.67
  -9   0  -3   15.04    0.67
  -9   0  -3   15.77    0.66
   9   0   3   15.63    0.66
   9   0   3   15.96    0.69
 -10   0  -3   -0.12    0.13
 -10   0  -3    0.13    0.13
  10   0   3    0.19    0.15
  10   0   3    0.20    0.13
 -11   0  -3   -0.11    0.14
  11   0   3   -0.13    0.14
  11   0   3    0.08    0.17
  11  -1  -3   -0.04    0.13
  11  -1  -3    0.17    0.15
  10  -1  -3    1.97    0.21
  10  -1  -3    1.96    0.19
   9  -1  -3    7.21    0.36
   9  -1  -3    7.17    0.39
   9  -1  -3    7.24    0.36
  -9   1   3    6.92    0.37
   8  -1  -3    4.60    0.29
   8  -1  -3    4.64    0.27
  -8   1   3    4.85    0.32
  -8   1   3    5.09    0.28
   7  -1  -3    3.64    0.21
   7  -1  -3    3.79    0.24
  -7   1   3    3.61    0.26
  -7   1   3    3.85    0.22
   6  -1  -3   29.92    1.18
   6  -1  -3   29.38    1.19
  -6   1   3   31.01    1.21
  -6   1   3   31.13    1.18
   5  -1  -3   21.39    0.85
   5  -1  -3   21.36    0.87
  -5   1   3   22.46    0.89
  -5   1   3   22.74    0.86
   4  -1  -3    7.47    0.30
   4  -1  -3    7.19    0.31
  -4   1   3    6.90    0.30
   3  -1  -3    3.72    0.19
   3  -1  -3    3.61    0.18
   3  -1  -3    3.73    0.16
  -3   1   3    3.58    0.16
   2  -1  -3   48.67    1.87
   2  -1  -3   50.27    1.88
  -2   1   3   49.37    1.86
  -1  -1  -3   48.53    1.85
  -1  -1  -3   47.36    1.84
   1   1   3   49.92    1.85
  -2  -1  -3   26.46    1.06
  -2  -1  -3   28.40    1.07
  -2  -1  -3   29.47    1.09
   2   1   3   27.79    1.09
  -3  -1  -3    3.69    0.17
  -3  -1  -3    3.91    0.18
   3   1   3    3.36    0.18
   3   1   3    3.39    0.19
   3   1   3    3.57    0.16
  -4  -1  -3   28.45    1.12
  -4  -1  -3   30.53    1.15
  -4  -1  -3   30.41    1.13
   4   1   3   28.31    1.13
   4   1   3   28.56    1.12
  -5  -1  -3    1.01    0.10
  -5  -1  -3    1.05    0.09
  -5  -1  -3    0.97    0.12
  -5  -1  -3    1.17    0.11
   5   1   3    1.08    0.11
   5   1   3    0.95    0.09
  -6  -1  -3   78.93    2.98
  -6  -1  -3   76.63    2.97
  -6  -1  -3   80.41    2.98
  -6  -1  -3   76.76    3.01
   6   1   3   79.55    2.97
   6   1   3   78.22    2.98
  -7  -1  -3    2.07    0.16
  -7  -1  -3    1.92    0.17
  -7  -1  -3    2.00    0.21
  -7  -1  -3    1.67    0.16
   7   1   3    2.15    0.19
   7   1   3    2.23    0.17
  -8  -1  -3   24.12    0.99
  -8  -1  -3   26.23    1.00
  -8  -1  -3   22.31    1.04
  -8  -1  -3   25.26    1.01
   8   1   3   25.33    1.01
   8   1   3   25.79    0.99
  -9  -1  -3   16.96    0.73
  -9  -1  -3   17.10    0.74
  -9  -1  -3   17.13    0.73
   9   1   3   18.20    0.75
   9   1   3   17.07    0.72
 -10  -1  -3   -0.03    0.12
 -10  -1  -3    0.25    0.14
  10   1   3    0.04    0.12
  10   1   3   -0.01    0.15
 -11  -1  -3    0.47    0.16
 -11  -1  -3    0.43    0.16
  11   1   3    0.47    0.16
  11   1   3    0.47    0.18
  11  -2  -3    4.36    0.33
  10  -2  -3    0.24    0.13
  10  -2  -3    0.85    0.16
   9  -2  -3    6.14    0.32
   9  -2  -3    5.91    0.34
   9  -2  -3    6.27    0.37
  -9   2   3    5.62    0.33
   8  -2  -3    3.21    0.21
   8  -2  -3    3.03    0.21
   8  -2  -3    2.79    0.23
  -8   2   3    2.96    0.27
  -8   2   3    2.98    0.22
   7  -2  -3   15.46    0.66
   7  -2  -3   15.62    0.65
   7  -2  -3   15.51    0.64
  -7   2   3   16.59    0.65
  -7   2   3   15.50    0.69
   6  -2  -3    7.48    0.36
   6  -2  -3    7.89    0.35
   6  -2  -3    8.04    0.35
  -6   2   3    7.94    0.34
  -6   2   3    7.67    0.39
   5  -2  -3    0.05    0.06
   5  -2  -3    0.11    0.05
   5  -2  -3    0.07    0.05
  -5   2   3    0.11    0.08
  -5   2   3    0.03    0.05
   4  -2  -3    0.35    0.05
   4  -2  -3    0.21    0.05
   4  -2  -3    0.24    0.06
  -4   2   3    0.26    0.05
   3  -2  -3   10.66    0.45
   3  -2  -3   11.03    0.44
   3  -2  -3   12.68    0.50
   3  -2  -3   10.53    0.44
  -3   2   3   11.07    0.44
  -3   2   3   11.08    0.44
   2  -2  -3   -0.03    0.04
   2  -2  -3   -0.02    0.04
   2  -2  -3    0.11    0.04
  -2   2   3    0.03    0.04
  -2   2   3   -0.01    0.03
   1  -2  -3  375.77   13.91
   1  -2  -3  366.24   13.92
  -1   2   3  369.25   13.95
  -1   2   3  373.76   13.90
   0  -2  -3    0.20    0.04
  -1  -2  -3   34.02    1.29
  -1  -2  -3   33.94    1.28
  -1  -2  -3   33.02    1.27
  -2  -2  -3   48.70    1.81
  -2  -2  -3   47.86    1.82
  -2  -2  -3   47.13    1.79
   2   2   3   46.89    1.82
   2   2   3   47.16    1.79
  -3  -2  -3    0.58    0.09
  -3  -2  -3    0.72    0.06
  -3  -2  -3    0.68    0.08
   3   2   3    0.62    0.07
   3   2   3    0.60    0.06
   3   2   3    0.82    0.09
  -4  -2  -3    5.85    0.26
  -4  -2  -3    5.56    0.27
  -4  -2  -3    5.35    0.24
   4   2   3    5.24    0.25
   4   2   3    5.16    0.24
  -5  -2  -3   79.86    3.11
  -5  -2  -3   87.94    3.15
  -5  -2  -3   84.36    3.13
   5   2   3   79.55    3.11
   5   2   3   81.14    3.13
  -6  -2  -3    2.69    0.18
  -6  -2  -3    2.64    0.20
  -6  -2  -3    2.26    0.16
   6   2   3    2.02    0.16
   6   2   3    2.87    0.18
  -7  -2  -3   -0.02    0.10
  -7  -2  -3   -0.11    0.07
  -7  -2  -3   -0.07    0.08
  -7  -2  -3    0.13    0.10
   7   2   3    0.05    0.08
   7   2   3   -0.02    0.09
  -8  -2  -3   17.76    0.74
  -8  -2  -3   18.42    0.75
  -8  -2  -3   16.79    0.79
  -8  -2  -3   17.89    0.76
   8   2   3   18.35    0.74
   8   2   3   19.37    0.77
  -9  -2  -3    5.84    0.35
  -9  -2  -3    6.07    0.34
  -9  -2  -3    5.88    0.39
  -9  -2  -3    6.60    0.34
   9   2   3    6.56    0.34
   9   2   3    6.71    0.36
 -10  -2  -3    0.07    0.13
 -10  -2  -3   -0.06    0.12
  10   2   3    0.01    0.12
  10   2   3   -0.09    0.14
 -11  -2  -3    3.83    0.34
 -11  -2  -3    3.99    0.31
  11   2   3    4.58    0.31
  11   2   3    3.90    0.34
  10  -3  -3    4.52    0.32
  10  -3  -3    4.64    0.31
   9  -3  -3    1.57    0.17
   9  -3  -3    1.82    0.19
  -9   3   3    1.27    0.16
   8  -3  -3   28.92    1.15
   8  -3  -3   28.49    1.16
   8  -3  -3   29.66    1.15
  -8   3   3   28.79    1.15
   7  -3  -3   12.11    0.51
   7  -3  -3   11.61    0.52
   7  -3  -3   12.27    0.51
  -7   3   3   11.66    0.51
   6  -3  -3    0.43    0.08
   6  -3  -3    0.32    0.08
   6  -3  -3    0.35    0.09
  -6   3   3    0.35    0.08
  -6   3   3    0.39    0.08
   5  -3  -3   25.96    0.99
   5  -3  -3   24.84    0.99
   5  -3  -3   25.55    0.99
  -5   3   3   24.88    0.99
   4  -3  -3   31.10    1.18
   4  -3  -3   29.78    1.18
  -4   3   3   30.55    1.18
  -4   3   3   31.17    1.18
   3  -3  -3    0.50    0.06
   3  -3  -3    0.54    0.06
  -3   3   3    0.60    0.07
  -3   3   3    0.53    0.06
   2  -3  -3   69.83    2.75
   2  -3  -3   72.23    2.74
   2  -3  -3   81.17    2.80
  -2   3   3   73.07    2.75
  -2   3   3   67.96    2.74
   1  -3  -3    0.09    0.03
   1  -3  -3    0.05    0.04
  -1   3   3    0.02    0.04
  -1   3   3   -0.03    0.03
   0  -3  -3    0.89    0.08
   0  -3  -3    0.96    0.07
   0  -3  -3    0.90    0.08
   0   3   3    0.78    0.08
   0   3   3    0.90    0.07
  -1  -3  -3    8.83    0.36
  -1  -3  -3    8.83    0.35
  -1  -3  -3    9.07    0.37
   1   3   3    8.81    0.35
  -2  -3  -3   10.30    0.41
  -2  -3  -3   10.77    0.43
  -2  -3  -3   10.47    0.42
  -2  -3  -3   10.41    0.43
   2   3   3   10.18    0.41
  -3  -3  -3   69.60    2.60
  -3  -3  -3   70.84    2.61
  -3  -3  -3   69.11    2.59
  -3  -3  -3   69.83    2.59
   3   3   3   67.90    2.59
   3   3   3   64.58    2.61
  -4  -3  -3   44.78    1.68
  -4  -3  -3   43.12    1.66
  -4  -3  -3   45.07    1.67
   4   3   3   41.54    1.66
   4   3   3   43.27    1.65
  -5  -3  -3   15.43    0.62
  -5  -3  -3   15.84    0.64
  -5  -3  -3   14.83    0.60
   5   3   3   14.47    0.60
   5   3   3   14.88    0.61
  -6  -3  -3   -0.03    0.08
  -6  -3  -3    0.10    0.07
  -6  -3  -3    0.09    0.09
   6   3   3    0.01    0.06
   6   3   3    0.13    0.08
  -7  -3  -3    4.13    0.27
  -7  -3  -3    4.22    0.26
  -7  -3  -3    3.89    0.23
   7   3   3    4.38    0.23
   7   3   3    4.40    0.26
  -8  -3  -3    5.18    0.32
  -8  -3  -3    5.16    0.29
  -8  -3  -3    5.58    0.29
  -8  -3  -3    5.59    0.35
   8   3   3    5.78    0.32
   8   3   3    5.90    0.30
  -9  -3  -3    5.02    0.31
  -9  -3  -3    5.43    0.37
  -9  -3  -3    5.10    0.33
   9   3   3    6.25    0.34
   9   3   3    5.48    0.31
 -10  -3  -3    5.53    0.37
 -10  -3  -3    5.92    0.35
  10   3   3    6.78    0.35
  10   3   3    6.13    0.37
 -11  -3  -3    0.30    0.15
 -11  -3  -3    0.25    0.17
  11   3   3    0.33    0.16
  11   3   3    0.52    0.18
  10  -4  -3    1.15    0.18
  10  -4  -3    1.07    0.17
   9  -4  -3   28.83    1.14
   9  -4  -3   27.32    1.14
   8  -4  -3    0.37    0.12
   8  -4  -3    0.62    0.12
   8  -4  -3    0.43    0.12
  -8   4   3    0.30    0.12
   7  -4  -3    0.04    0.09
   7  -4  -3   -0.05    0.09
   7  -4  -3   -0.06    0.08
  -7   4   3    0.05    0.09
   6  -4  -3   18.48    0.74
   6  -4  -3   18.21    0.74
   6  -4  -3   18.20    0.74
  -6   4   3   18.04    0.74
   5  -4  -3   14.05    0.57
   5  -4  -3   14.49    0.58
   5  -4  -3   13.16    0.57
  -5   4   3   14.47    0.58
  -5   4   3   14.00    0.58
   4  -4  -3   29.00    1.15
   4  -4  -3   29.83    1.16
  -4   4   3   30.17    1.16
  -4   4   3   30.21    1.15
   3  -4  -3    2.03    0.12
   3  -4  -3    2.02    0.13
  -3   4   3    2.12    0.14
  -3   4   3    2.15    0.13
   2  -4  -3   10.46    0.43
   2  -4  -3   10.42    0.42
  -2   4   3   10.13    0.42
  -2   4   3   10.40    0.43
   1  -4  -3    9.22    0.38
   1  -4  -3    8.78    0.36
  -1   4   3    8.85    0.36
  -1   4   3    9.04    0.38
   0  -4  -3    0.35    0.06
   0  -4  -3    0.25    0.05
   0  -4  -3    0.27    0.06
   0   4   3    0.18    0.05
   0   4   3    0.26    0.06
  -1  -4  -3   96.25    3.62
  -1  -4  -3   97.17    3.63
  -1  -4  -3   98.62    3.63
   1   4   3   93.04    3.63
   1   4   3   96.21    3.62
  -2  -4  -3   18.58    0.75
  -2  -4  -3   18.90    0.73
  -2  -4  -3   19.17    0.74
  -2  -4  -3   18.88    0.75
   2   4   3   19.06    0.73
  -3  -4  -3    7.61    0.33
  -3  -4  -3    7.49    0.31
  -3  -4  -3    6.79    0.30
  -3  -4  -3    7.12    0.32
   3   4   3    7.20    0.31
  -4  -4  -3    0.41    0.08
  -4  -4  -3    0.40    0.08
  -4  -4  -3    0.43    0.07
  -4  -4  -3    0.47    0.09
   4   4   3    0.33    0.07
  -5  -4  -3    9.75    0.43
  -5  -4  -3    9.07    0.40
  -5  -4  -3    9.72    0.42
  -5  -4  -3    9.39    0.40
   5   4   3    9.66    0.40
   5   4   3    8.82    0.40
  -6  -4  -3    0.32    0.11
  -6  -4  -3    0.45    0.08
  -6  -4  -3    0.40    0.10
   6   4   3    0.22    0.07
   6   4   3    0.34    0.09
  -7  -4  -3    3.68    0.21
  -7  -4  -3    3.71    0.26
  -7  -4  -3    3.43    0.25
   7   4   3    3.36    0.24
   7   4   3    3.82    0.22
  -8  -4  -3   10.33    0.53
  -8  -4  -3   10.70    0.49
  -8  -4  -3   11.10    0.52
   8   4   3   11.59    0.49
   8   4   3   11.58    0.51
  -9  -4  -3    0.61    0.15
  -9  -4  -3    0.88    0.14
  -9  -4  -3    0.58    0.17
   9   4   3    0.57    0.14
   9   4   3    1.01    0.16
 -10  -4  -3    0.03    0.13
 -10  -4  -3    0.09    0.14
  10   4   3   -0.04    0.13
  10   4   3   -0.03    0.13
 -11  -4  -3    0.04    0.16
 -11  -4  -3   -0.05    0.14
  11   4   3    0.19    0.16
  11   4   3    0.21    0.15
   9  -5  -3    2.13    0.21
   9  -5  -3    2.90    0.23
   8  -5  -3    0.77    0.14
   8  -5  -3    0.89    0.15
  -8   5   3    0.73    0.14
   7  -5  -3    3.22    0.22
   7  -5  -3    3.04    0.22
   7  -5  -3    3.37    0.22
  -7   5   3    3.31    0.23
   6  -5  -3   17.56    0.75
   6  -5  -3   17.99    0.75
   6  -5  -3   19.41    0.76
  -6   5   3   18.66    0.75
  -6   5   3   18.63    0.76
   5  -5  -3   54.13    2.12
   5  -5  -3   56.26    2.12
  -5   5   3   56.14    2.13
  -5   5   3   55.08    2.12
   4  -5  -3    2.75    0.18
   4  -5  -3    2.92    0.17
  -4   5   3    2.69    0.19
  -4   5   3    2.81    0.17
   3  -5  -3    0.08    0.06
   3  -5  -3    0.07    0.05
  -3   5   3    0.10    0.06
  -3   5   3    0.07    0.07
   2  -5  -3    0.00    0.06
   2  -5  -3    0.01    0.05
  -2   5   3    0.03    0.05
  -2   5   3   -0.02    0.06
   1  -5  -3    3.81    0.19
   1  -5  -3    3.77    0.18
   1  -5  -3    3.66    0.19
  -1   5   3    3.40    0.18
  -1   5   3    3.67    0.20
   0  -5  -3    6.07    0.27
   0  -5  -3    5.79    0.26
   0  -5  -3    6.10    0.27
   0   5   3    5.77    0.26
   0   5   3    5.83    0.28
  -1  -5  -3   19.82    0.78
  -1  -5  -3   20.25    0.78
  -1  -5  -3   19.33    0.77
   1   5   3   19.63    0.77
   1   5   3   19.72    0.79
  -2  -5  -3    2.17    0.14
  -2  -5  -3    2.15    0.14
  -2  -5  -3    2.33    0.15
   2   5   3    2.12    0.14
  -3  -5  -3   15.06    0.60
  -3  -5  -3   14.26    0.59
  -3  -5  -3   15.33    0.61
  -3  -5  -3   14.63    0.61
   3   5   3   14.74    0.59
  -4  -5  -3    9.55    0.41
  -4  -5  -3    9.37    0.43
  -4  -5  -3   10.22    0.42
  -4  -5  -3   10.02    0.43
   4   5   3    9.29    0.41
  -5  -5  -3    8.76    0.39
  -5  -5  -3    9.76    0.40
  -5  -5  -3    8.48    0.41
  -5  -5  -3    9.12    0.42
   5   5   3    9.18    0.39
  -6  -5  -3    0.40    0.11
  -6  -5  -3    0.30    0.09
  -6  -5  -3    0.37    0.09
  -6  -5  -3    0.67    0.13
   6   5   3    0.49    0.09
   6   5   3    0.39    0.10
  -7  -5  -3   16.90    0.74
  -7  -5  -3   16.95    0.71
  -7  -5  -3   17.07    0.74
   7   5   3   17.92    0.71
   7   5   3   17.43    0.72
  -8  -5  -3    2.39    0.19
  -8  -5  -3    2.22    0.21
  -8  -5  -3    1.76    0.21
   8   5   3    2.27    0.19
   8   5   3    2.49    0.20
  -9  -5  -3   20.29    0.93
  -9  -5  -3   22.02    0.89
  -9  -5  -3   19.42    0.92
   9   5   3   23.21    0.91
   9   5   3   22.59    0.89
 -10  -5  -3   -0.10    0.12
 -10  -5  -3    0.03    0.15
  10   5   3   -0.09    0.13
  10   5   3    0.12    0.15
 -11  -5  -3    0.01    0.15
 -11  -5  -3    0.15    0.17
  11   5   3   -0.08    0.14
  11   5   3    0.17    0.16
   8  -6  -3    0.50    0.14
  -8   6   3    0.80    0.16
   7  -6  -3   16.17    0.67
   7  -6  -3   15.71    0.66
  -7   6   3   15.87    0.67
  -7   6   3   13.97    0.71
   6  -6  -3    2.01    0.17
   6  -6  -3    1.88    0.17
  -6   6   3    2.06    0.17
  -6   6   3    1.86    0.18
   5  -6  -3    0.91    0.11
   5  -6  -3    0.95    0.12
  -5   6   3    0.98    0.12
  -5   6   3    1.09    0.14
   4  -6  -3    0.37    0.09
   4  -6  -3    0.30    0.08
  -4   6   3    0.37    0.08
  -4   6   3    0.27    0.10
   3  -6  -3   -0.01    0.07
   3  -6  -3   -0.04    0.06
  -3   6   3    0.04    0.07
  -3   6   3   -0.06    0.08
   2  -6  -3    7.53    0.35
   2  -6  -3    8.16    0.34
   2  -6  -3    8.18    0.35
  -2   6   3    7.53    0.34
  -2   6   3    7.57    0.36
   1  -6  -3   21.36    0.82
   1  -6  -3   20.71    0.82
   1  -6  -3   20.84    0.83
  -1   6   3   20.44    0.82
  -1   6   3   20.27    0.83
   0  -6  -3   49.87    1.95
   0  -6  -3   50.69    1.97
   0  -6  -3   52.68    1.96
   0   6   3   51.27    1.97
   0   6   3   51.94    1.95
  -1  -6  -3    1.89    0.13
  -1  -6  -3    1.97    0.15
  -1  -6  -3    1.87    0.14
   1   6   3    1.71    0.14
   1   6   3    1.76    0.13
  -2  -6  -3   21.57    0.84
  -2  -6  -3   21.13    0.83
  -2  -6  -3   20.72    0.82
  -2  -6  -3   21.25    0.84
   2   6   3   20.40    0.84
   2   6   3   20.48    0.82
  -3  -6  -3    7.54    0.33
  -3  -6  -3    7.90    0.35
  -3  -6  -3    7.40    0.35
  -3  -6  -3    7.17    0.34
   3   6   3    7.00    0.33
  -4  -6  -3    0.39    0.10
  -4  -6  -3    0.29    0.09
  -4  -6  -3    0.30    0.08
  -4  -6  -3    0.19    0.09
   4   6   3    0.37    0.08
  -5  -6  -3    7.97    0.37
  -5  -6  -3    8.66    0.39
  -5  -6  -3    8.16    0.40
  -5  -6  -3    8.60    0.40
   5   6   3    8.58    0.38
  -6  -6  -3    8.78    0.42
  -6  -6  -3    7.87    0.38
  -6  -6  -3    8.30    0.40
  -6  -6  -3    8.53    0.42
   6   6   3    8.95    0.39
  -7  -6  -3    0.50    0.11
  -7  -6  -3    0.54    0.14
  -7  -6  -3    0.56    0.14
  -7  -6  -3    0.74    0.13
   7   6   3    0.64    0.12
   7   6   3    0.47    0.12
  -8  -6  -3   15.87    0.70
  -8  -6  -3   14.34    0.69
  -8  -6  -3   14.85    0.65
   8   6   3   15.24    0.66
   8   6   3   16.24    0.66
  -9  -6  -3   -0.05    0.14
  -9  -6  -3    0.04    0.11
   9   6   3    0.02    0.12
   9   6   3    0.13    0.14
 -10  -6  -3    0.80    0.16
 -10  -6  -3    0.60    0.18
  10   6   3    0.67    0.18
  10   6   3    0.75    0.16
 -11  -6  -3    3.31    0.31
 -11  -6  -3    3.34    0.28
  11   6   3    3.49    0.28
  11   6   3    4.07    0.34
   8  -7  -3    0.31    0.13
   7  -7  -3    0.14    0.11
  -7   7   3    0.05    0.15
  -7   7   3   -0.14    0.12
   6  -7  -3    2.31    0.19
   6  -7  -3    2.38    0.19
  -6   7   3    2.02    0.19
  -6   7   3    2.24    0.21
   5  -7  -3    4.67    0.27
   5  -7  -3    4.51    0.27
  -5   7   3    4.87    0.30
  -5   7   3    4.66    0.28
   4  -7  -3    0.51    0.11
   4  -7  -3    0.45    0.10
  -4   7   3    0.57    0.13
  -4   7   3    0.49    0.11
   3  -7  -3   33.49    1.33
   3  -7  -3   34.08    1.33
   3  -7  -3   34.31    1.35
  -3   7   3   34.74    1.36
  -3   7   3   34.44    1.34
   2  -7  -3    6.44    0.30
   2  -7  -3    6.16    0.32
   2  -7  -3    6.52    0.30
  -2   7   3    6.45    0.33
  -2   7   3    5.99    0.30
   1  -7  -3   15.02    0.62
   1  -7  -3   14.86    0.63
   1  -7  -3   15.76    0.62
  -1   7   3   15.10    0.64
  -1   7   3   14.64    0.62
   0  -7  -3    0.31    0.07
   0  -7  -3    0.32    0.09
   0  -7  -3    0.30    0.08
   0   7   3    0.28    0.08
   0   7   3    0.24    0.10
  -1  -7  -3   49.27    1.93
  -1  -7  -3   51.02    1.95
  -1  -7  -3   51.40    1.94
   1   7   3   50.16    1.93
   1   7   3   50.11    1.95
  -2  -7  -3    0.89    0.10
  -2  -7  -3    0.83    0.12
  -2  -7  -3    0.92    0.12
   2   7   3    0.86    0.12
   2   7   3    0.72    0.10
  -3  -7  -3    0.74    0.11
  -3  -7  -3    0.62    0.11
  -3  -7  -3    0.62    0.10
  -3  -7  -3    0.70    0.11
   3   7   3    0.59    0.10
  -4  -7  -3   20.83    0.87
  -4  -7  -3   21.18    0.89
  -4  -7  -3   21.97    0.90
  -4  -7  -3   22.59    0.89
   4   7   3   22.77    0.88
  -5  -7  -3   18.93    0.78
  -5  -7  -3   19.33    0.80
  -5  -7  -3   19.03    0.81
  -5  -7  -3   18.96    0.80
   5   7   3   19.77    0.78
  -6  -7  -3    1.02    0.14
  -6  -7  -3    0.85    0.16
  -6  -7  -3    1.00    0.15
  -6  -7  -3    1.09    0.15
   6   7   3    1.22    0.14
  -7  -7  -3    1.45    0.17
  -7  -7  -3    1.26    0.23
  -7  -7  -3    1.05    0.17
  -7  -7  -3    1.04    0.14
   7   7   3    1.30    0.15
   7   7   3    1.09    0.15
  -8  -7  -3   -0.05    0.11
  -8  -7  -3    0.00    0.14
   8   7   3   -0.02    0.12
   8   7   3    0.05    0.12
  -9  -7  -3    0.43    0.14
  -9  -7  -3    0.42    0.17
   9   7   3    0.61    0.15
   9   7   3    0.61    0.16
 -10  -7  -3    4.62    0.32
 -10  -7  -3    4.01    0.35
  10   7   3    4.66    0.34
  10   7   3    5.10    0.32
   7  -8  -3    0.05    0.12
  -7   8   3    0.07    0.15
  -7   8   3   -0.09    0.17
   6  -8  -3    6.27    0.34
   6  -8  -3    5.85    0.34
  -6   8   3    6.36    0.36
  -6   8   3    5.66    0.37
   5  -8  -3    1.34    0.16
   5  -8  -3    1.14    0.16
  -5   8   3    1.15    0.18
  -5   8   3    1.31    0.16
   4  -8  -3    0.22    0.10
   4  -8  -3    0.09    0.11
  -4   8   3    0.20    0.11
  -4   8   3    0.21    0.13
   3  -8  -3    2.85    0.23
   3  -8  -3    3.26    0.22
  -3   8   3    2.93    0.22
  -3   8   3    3.69    0.26
   2  -8  -3    3.57    0.22
   2  -8  -3    3.35    0.24
   2  -8  -3    3.66    0.22
  -2   8   3    3.62    0.26
  -2   8   3    3.63    0.23
   1  -8  -3    1.21    0.12
   1  -8  -3    1.19    0.13
   1  -8  -3    1.12    0.14
  -1   8   3    1.07    0.13
  -1   8   3    1.04    0.14
   0  -8  -3    6.41    0.32
   0  -8  -3    6.77    0.32
   0  -8  -3    6.38    0.34
   0   8   3    6.64    0.35
   0   8   3    6.57    0.32
  -1  -8  -3   37.65    1.38
  -1  -8  -3   33.33    1.38
  -1  -8  -3   34.97    1.37
   1   8   3   35.75    1.39
   1   8   3   33.81    1.37
  -2  -8  -3   12.04    0.52
  -2  -8  -3   11.06    0.50
  -2  -8  -3   11.57    0.51
   2   8   3   11.32    0.50
   2   8   3   11.66    0.52
  -3  -8  -3    2.99    0.22
  -3  -8  -3    2.96    0.20
  -3  -8  -3    2.71    0.22
  -3  -8  -3    3.16    0.23
   3   8   3    3.09    0.21
   3   8   3    2.82    0.22
  -4  -8  -3   16.56    0.70
  -4  -8  -3   16.03    0.67
  -4  -8  -3   15.30    0.69
  -4  -8  -3   16.72    0.69
   4   8   3   15.78    0.67
  -5  -8  -3    8.60    0.41
  -5  -8  -3    8.33    0.44
  -5  -8  -3    8.78    0.43
   5   8   3    9.04    0.41
  -6  -8  -3    4.33    0.31
  -6  -8  -3    4.30    0.29
  -6  -8  -3    4.76    0.28
   6   8   3    4.85    0.28
  -7  -8  -3    4.03    0.32
  -7  -8  -3    3.69    0.27
  -7  -8  -3    4.25    0.29
   7   8   3    4.52    0.28
  -8  -8  -3    0.10    0.12
  -8  -8  -3    0.10    0.13
  -8  -8  -3    0.04    0.16
   8   8   3    0.06    0.13
  -9  -8  -3    0.12    0.17
  -9  -8  -3    0.36    0.15
   9   8   3    0.06    0.14
  -6   9   3    3.28    0.27
  -6   9   3    3.47    0.29
   5  -9  -3    0.44    0.14
   5  -9  -3    0.51    0.14
  -5   9   3    0.52    0.16
  -5   9   3    0.53    0.15
   4  -9  -3   17.02    0.70
   4  -9  -3   15.24    0.70
  -4   9   3   15.96    0.70
  -4   9   3   16.04    0.72
   3  -9  -3   19.63    0.85
   3  -9  -3   21.26    0.84
  -3   9   3   19.98    0.87
  -3   9   3   20.27    0.84
   2  -9  -3    1.80    0.17
   2  -9  -3    1.65    0.18
  -2   9   3    1.61    0.17
  -2   9   3    1.73    0.19
   1  -9  -3    2.10    0.18
   1  -9  -3    2.24    0.21
  -1   9   3    2.58    0.22
  -1   9   3    2.09    0.18
   0  -9  -3    7.55    0.36
   0  -9  -3    7.27    0.36
   0  -9  -3    6.85    0.38
   0   9   3    7.52    0.37
   0   9   3    7.37    0.39
  -1  -9  -3    1.42    0.15
  -1  -9  -3    1.10    0.17
  -1  -9  -3    1.48    0.15
   1   9   3    1.42    0.17
   1   9   3    1.64    0.16
  -2  -9  -3    4.35    0.27
  -2  -9  -3    3.54    0.27
  -2  -9  -3    3.92    0.25
   2   9   3    3.98    0.28
   2   9   3    3.95    0.25
  -3  -9  -3   28.96    1.17
  -3  -9  -3   26.98    1.19
  -3  -9  -3   30.05    1.19
   3   9   3   31.46    1.20
   3   9   3   30.09    1.17
  -4  -9  -3    0.93    0.18
  -4  -9  -3    1.09    0.15
  -4  -9  -3    1.18    0.18
   4   9   3    1.28    0.16
  -5  -9  -3    1.87    0.18
  -5  -9  -3    1.83    0.21
  -5  -9  -3    1.74    0.20
   5   9   3    2.01    0.18
  -6  -9  -3    4.48    0.34
  -6  -9  -3    4.12    0.29
  -6  -9  -3    4.59    0.32
   6   9   3    4.77    0.29
  -7  -9  -3    0.42    0.18
  -7  -9  -3    0.56    0.17
  -7  -9  -3    0.26    0.14
   7   9   3    0.74    0.15
  -8  -9  -3    0.08    0.17
  -8  -9  -3    0.07    0.14
  -8  -9  -3    0.17    0.15
   8   9   3    0.22    0.15
  -9  -9  -3   -0.02    0.14
  -9  -9  -3    0.22    0.20
   9   9   3   -0.05    0.16
   4 -10  -3   11.76    0.60
   4 -10  -3   13.06    0.58
  -4  10   3   13.21    0.60
  -4  10   3   12.59    0.62
   3 -10  -3    2.93    0.26
   3 -10  -3    3.67    0.27
  -3  10   3    3.51    0.29
  -3  10   3    2.73    0.24
   2 -10  -3    2.69    0.25
   2 -10  -3    3.27    0.25
  -2  10   3    3.40    0.28
  -2  10   3    2.87    0.23
   1 -10  -3    1.33    0.17
   1 -10  -3    1.71    0.20
  -1  10   3    2.09    0.23
  -1  10   3    1.74    0.18
   0 -10  -3    0.00    0.11
   0 -10  -3    0.20    0.15
   0  10   3    0.27    0.14
   0  10   3    0.11    0.12
  -1 -10  -3    4.91    0.30
  -1 -10  -3    4.95    0.33
   1  10   3    5.05    0.34
   1  10   3    5.31    0.31
  -2 -10  -3    3.70    0.30
  -2 -10  -3    3.59    0.30
   2  10   3    4.60    0.28
   2  10   3    4.85    0.31
  -3 -10  -3    3.57    0.31
  -3 -10  -3    4.05    0.31
  -3 -10  -3    4.28    0.27
   3  10   3    3.97    0.27
   3  10   3    4.67    0.31
  -4 -10  -3    0.36    0.13
  -4 -10  -3    0.24    0.16
  -4 -10  -3    0.28    0.16
   4  10   3    0.50    0.14
  -5 -10  -3   -0.08    0.14
  -5 -10  -3   -0.20    0.16
  -5 -10  -3   -0.03    0.12
   5  10   3    0.10    0.13
  -6 -10  -3   -0.01    0.14
  -6 -10  -3    0.13    0.16
  -6 -10  -3    0.15    0.18
   6  10   3    0.11    0.14
  -7 -10  -3    5.03    0.33
  -7 -10  -3    4.77    0.38
  -7 -10  -3    4.72    0.35
   7  10   3    4.96    0.33
   2 -11  -3    8.23    0.43
   2 -11  -3    7.44    0.45
  -2  11   3    7.74    0.43
  -2  11   3    8.10    0.47
   1 -11  -3    4.09    0.28
   1 -11  -3    3.33    0.29
  -1  11   3    3.97    0.33
  -1  11   3    3.20    0.27
   0 -11  -3    2.48    0.27
   0 -11  -3    3.06    0.25
   0  11   3    3.85    0.32
   0  11   3    3.09    0.25
  -1 -11  -3    1.76    0.23
  -1 -11  -3    2.38    0.22
   1  11   3    2.11    0.21
   1  11   3    2.33    0.25
  -2 -11  -3   -0.11    0.16
   2  11   3    0.20    0.15
   2  11   3    0.10    0.14
  -3 -11  -3   -0.07    0.16
  -3 -11  -3    0.18    0.13
   3  11   3    0.35    0.15
   3  11   3    0.13    0.14
  -4 -11  -3    0.26    0.15
  -4 -11  -3    0.06    0.16
   4  11   3   -0.17    0.13
  -5 -11  -3    0.90    0.17
  -5 -11  -3    0.97    0.20
  -5 -11  -3    0.91    0.22
   5  11   3    1.15    0.18
  -6 -11  -3    1.63    0.23
  -6 -11  -3    1.75    0.25
  -6 -11  -3    1.39    0.20
   6  11   3    1.72    0.21
  -2 -10   4    0.00    0.16
   6   9  -4    0.49    0.14
   6   9  -4    0.44    0.18
   5   9  -4    1.20    0.16
   5   9  -4    1.23    0.20
   4   9  -4    0.83    0.18
   4   9  -4    1.03    0.15
   3   9  -4    3.46    0.28
   3   9  -4    3.29    0.28
   3   9  -4    3.27    0.25
  -3  -9   4    2.98    0.27
   2   9  -4    9.25    0.47
   2   9  -4    9.28    0.47
   2   9  -4    8.72    0.44
  -2  -9   4    8.30    0.47
   1   9  -4    2.37    0.23
   1   9  -4    3.10    0.26
   1   9  -4    2.58    0.21
  -1  -9   4    2.30    0.24
   0   9  -4    0.05    0.15
   0   9  -4   -0.03    0.12
   0   9  -4   -0.06    0.15
   0  -9   4    0.29    0.15
  -1   9  -4    5.21    0.32
  -1   9  -4    5.19    0.38
   1  -9   4    4.70    0.35
  -2   9  -4    9.39    0.53
  -2   9  -4    9.78    0.47
  -3   9  -4    2.87    0.29
  -3   9  -4    2.38    0.23
   7   8  -4   -0.04    0.16
   7   8  -4    0.07    0.12
   6   8  -4    2.67    0.25
   6   8  -4    1.79    0.19
   5   8  -4    5.30    0.34
   5   8  -4    5.28    0.30
   4   8  -4    1.76    0.17
   4   8  -4    1.79    0.21
   3   8  -4   30.03    1.16
   3   8  -4   28.21    1.14
   3   8  -4   29.84    1.16
  -3  -8   4   26.31    1.17
   2   8  -4    6.86    0.36
   2   8  -4    8.05    0.39
   2   8  -4    7.03    0.39
  -2  -8   4    6.41    0.39
   1   8  -4    0.20    0.11
   1   8  -4    0.51    0.15
   1   8  -4    0.44    0.15
  -1  -8   4    0.44    0.15
   0   8  -4    6.26    0.34
   0   8  -4    7.03    0.38
   0  -8   4    5.88    0.36
  -1   8  -4    0.21    0.15
  -1   8  -4    0.25    0.11
   1  -8   4    0.31    0.13
  -2   8  -4    0.42    0.17
  -2   8  -4    0.87    0.15
  -3   8  -4    9.63    0.46
  -3   8  -4    9.39    0.51
  -4   8  -4    3.54    0.31
  -4   8  -4    2.82    0.24
  -5   8  -4    1.11    0.18
  -5   8  -4    1.06    0.22
   8   7  -4    0.08    0.17
   8   7  -4    0.02    0.12
  -8  -7   4   -0.38    0.15
   7   7  -4    4.60    0.35
   7   7  -4    5.16    0.30
  -7  -7   4    5.47    0.36
   6   7  -4    3.95    0.26
   6   7  -4    4.12    0.31
  -6  -7   4    4.56    0.31
   5   7  -4    5.21    0.33
   5   7  -4    5.17    0.29
   4   7  -4    7.42    0.40
   4   7  -4    7.99    0.37
   4   7  -4    7.94    0.38
   3   7  -4    5.83    0.30
   3   7  -4    5.22    0.31
   3   7  -4    4.82    0.28
  -3  -7   4    5.10    0.31
   2   7  -4    0.05    0.12
   2   7  -4    0.07    0.09
   2   7  -4    0.07    0.11
  -2  -7   4   -0.03    0.10
   1   7  -4   25.23    1.02
   1   7  -4   26.71    1.03
   1   7  -4   25.25    1.00
  -1  -7   4   23.20    1.02
   0   7  -4    9.13    0.43
   0   7  -4   10.49    0.47
   0  -7   4    8.98    0.45
  -1   7  -4   -0.11    0.09
  -1   7  -4    0.08    0.12
   1  -7   4    0.14    0.12
  -2   7  -4    2.07    0.18
  -2   7  -4    1.72    0.20
   2  -7   4    1.54    0.17
  -3   7  -4    3.52    0.25
  -3   7  -4    3.68    0.30
  -4   7  -4    3.60    0.25
  -4   7  -4    2.95    0.27
  -5   7  -4    1.92    0.24
  -5   7  -4    1.96    0.20
  -6   7  -4    2.84    0.24
  -6   7  -4    2.38    0.27
   9   6  -4   -0.04    0.16
   9   6  -4    0.06    0.12
  -9  -6   4   -0.09    0.17
   8   6  -4    0.23    0.16
   8   6  -4    0.42    0.12
  -8  -6   4    0.15    0.16
   7   6  -4    1.97    0.18
   7   6  -4    2.22    0.23
  -7  -6   4    2.49    0.22
   6   6  -4    0.29    0.14
   6   6  -4    0.16    0.10
  -6  -6   4    0.29    0.13
   5   6  -4    0.86    0.15
   5   6  -4    0.83    0.12
  -5  -6   4    0.98    0.14
   4   6  -4    3.89    0.24
   4   6  -4    4.53    0.28
   4   6  -4    4.39    0.24
  -4  -6   4    4.56    0.26
   3   6  -4    0.18    0.09
   3   6  -4    0.14    0.08
   3   6  -4    0.32    0.11
   2   6  -4    0.10    0.08
   2   6  -4    0.02    0.09
   2   6  -4    0.02    0.10
  -2  -6   4    0.02    0.09
   1   6  -4   35.88    1.37
   1   6  -4   34.90    1.34
  -1  -6   4   34.82    1.34
  -1  -6   4   32.88    1.36
   0   6  -4    1.41    0.16
   0   6  -4    1.50    0.13
   0  -6   4    1.24    0.14
   0  -6   4    1.33    0.13
  -1   6  -4   -0.11    0.10
  -1   6  -4   -0.01    0.08
   1  -6   4    0.17    0.09
   1  -6   4    0.18    0.09
  -2   6  -4    2.39    0.18
  -2   6  -4    2.75    0.23
   2  -6   4    1.93    0.17
   2  -6   4    1.96    0.19
  -3   6  -4   21.36    0.90
  -3   6  -4   21.32    0.86
  -4   6  -4    0.05    0.10
  -4   6  -4   -0.20    0.11
  -4   6  -4    0.08    0.11
  -5   6  -4    0.53    0.13
  -5   6  -4    0.36    0.13
  -5   6  -4    0.54    0.17
  -6   6  -4    0.13    0.16
  -6   6  -4    0.27    0.14
  -7   6  -4    0.80    0.20
  -7   6  -4    1.02    0.17
  10   5  -4    0.16    0.18
  10   5  -4    0.25    0.13
 -10  -5   4    0.15    0.17
   9   5  -4    0.01    0.11
   9   5  -4   -0.15    0.15
  -9  -5   4   -0.08    0.15
   8   5  -4    4.98    0.33
   8   5  -4    4.39    0.27
  -8  -5   4    4.34    0.32
   7   5  -4    2.27    0.22
   7   5  -4    2.67    0.20
  -7  -5   4    2.58    0.22
   6   5  -4    3.00    0.21
   6   5  -4    2.86    0.24
  -6  -5   4    3.35    0.24
   5   5  -4   10.15    0.46
   5   5  -4   11.02    0.49
  -5  -5   4   11.26    0.49
  -5  -5   4   10.47    0.55
   4   5  -4    0.00    0.07
   4   5  -4    0.02    0.10
   4   5  -4    0.03    0.07
  -4  -5   4    0.03    0.09
  -4  -5   4    0.16    0.08
   3   5  -4    3.48    0.20
   3   5  -4    3.56    0.20
   3   5  -4    3.59    0.22
  -3  -5   4    3.21    0.19
  -3  -5   4    3.33    0.20
   2   5  -4    0.96    0.12
   2   5  -4    1.22    0.12
   2   5  -4    0.87    0.10
  -2  -5   4    0.96    0.12
  -2  -5   4    1.20    0.11
   1   5  -4    0.59    0.08
   1   5  -4    0.46    0.10
  -1  -5   4    0.50    0.09
  -1  -5   4    0.58    0.10
   0   5  -4    0.32    0.09
   0   5  -4    0.31    0.08
   0  -5   4    0.23    0.09
   0  -5   4    0.21    0.07
  -1   5  -4   14.63    0.60
  -1   5  -4   12.55    0.57
  -1   5  -4   14.83    0.58
   1  -5   4   13.96    0.58
   1  -5   4   14.65    0.58
  -2   5  -4    1.83    0.14
  -2   5  -4    1.55    0.14
  -2   5  -4    1.38    0.15
   2  -5   4    1.56    0.13
   2  -5   4    1.56    0.14
  -3   5  -4    1.91    0.19
  -3   5  -4    2.06    0.16
  -3   5  -4    2.09    0.18
   3  -5   4    2.09    0.16
  -4   5  -4    2.47    0.18
  -4   5  -4    2.19    0.21
  -4   5  -4    2.32    0.21
   4  -5   4    2.54    0.19
  -5   5  -4    1.42    0.18
  -5   5  -4    1.68    0.20
  -5   5  -4    1.49    0.16
  -6   5  -4    2.73    0.22
  -6   5  -4    2.86    0.26
  -6   5  -4    2.77    0.27
  -7   5  -4   14.89    0.63
  -7   5  -4   13.14    0.66
  -8   5  -4    0.86    0.17
  -8   5  -4    0.69    0.20
  10   4  -4    0.10    0.12
  10   4  -4    0.29    0.17
   9   4  -4    4.19    0.27
   9   4  -4    4.19    0.32
  -9  -4   4    4.47    0.33
   8   4  -4    0.94    0.17
   8   4  -4    0.99    0.14
  -8  -4   4    0.76    0.16
   7   4  -4    2.05    0.20
   7   4  -4    2.56    0.19
  -7  -4   4    2.58    0.21
   6   4  -4    0.13    0.08
   6   4  -4    0.03    0.10
  -6  -4   4   -0.02    0.10
  -6  -4   4    0.17    0.09
   5   4  -4    6.33    0.30
   5   4  -4    6.52    0.33
  -5  -4   4    6.83    0.33
  -5  -4   4    6.44    0.30
   4   4  -4    5.53    0.27
   4   4  -4    5.66    0.29
  -4  -4   4    5.54    0.27
  -4  -4   4    6.11    0.28
   3   4  -4    6.08    0.29
   3   4  -4    5.85    0.27
   3   4  -4    5.81    0.27
  -3  -4   4    5.84    0.28
  -3  -4   4    6.09    0.27
   2   4  -4    3.77    0.20
   2   4  -4    3.80    0.21
   2   4  -4    3.88    0.19
  -2  -4   4    3.63    0.19
   1   4  -4    2.41    0.16
   1   4  -4    2.78    0.14
  -1  -4   4    2.11    0.16
  -1  -4   4    2.40    0.14
   0   4  -4    4.99    0.23
   0   4  -4    4.95    0.25
   0  -4   4    4.90    0.24
   0  -4   4    4.72    0.23
  -1   4  -4    2.23    0.14
  -1   4  -4    2.49    0.14
  -1   4  -4    2.35    0.17
   1  -4   4    2.09    0.14
   1  -4   4    2.23    0.15
   1  -4   4    1.99    0.13
  -2   4  -4    0.67    0.09
  -2   4  -4    0.62    0.09
  -2   4  -4    0.48    0.09
   2  -4   4    0.55    0.08
  -3   4  -4   27.57    1.06
  -3   4  -4   27.04    1.08
  -3   4  -4   27.30    1.08
   3  -4   4   26.55    1.06
  -4   4  -4    5.17    0.29
  -4   4  -4    5.27    0.29
  -4   4  -4    5.05    0.26
   4  -4   4    5.08    0.26
  -5   4  -4   31.10    1.27
  -5   4  -4   31.71    1.23
  -5   4  -4   30.83    1.26
   5  -4   4   31.78    1.23
  -6   4  -4    3.30    0.28
  -6   4  -4    3.79    0.24
  -6   4  -4    3.82    0.28
   6  -4   4    3.97    0.24
  -7   4  -4    5.36    0.35
  -7   4  -4    5.60    0.32
  -8   4  -4    0.36    0.13
  -8   4  -4    0.35    0.16
  -9   4  -4   10.18    0.48
  -9   4  -4    8.80    0.52
  11   3  -4    0.62    0.19
  10   3  -4    0.46    0.18
  10   3  -4    0.55    0.14
   9   3  -4    0.57    0.16
   9   3  -4    0.47    0.13
   8   3  -4    4.15    0.28
   8   3  -4    3.42    0.23
  -8  -3   4    3.34    0.27
   7   3  -4    2.20    0.17
   7   3  -4    2.12    0.20
  -7  -3   4    2.30    0.20
   6   3  -4    2.34    0.17
   6   3  -4    2.41    0.20
  -6  -3   4    2.38    0.20
  -6  -3   4    2.49    0.17
   5   3  -4   24.18    0.98
   5   3  -4   24.23    0.96
  -5  -3   4   25.25    0.98
   4   3  -4    0.38    0.09
   4   3  -4    0.49    0.08
  -4  -3   4    0.58    0.08
  -4  -3   4    0.62    0.10
   3   3  -4    0.00    0.07
   3   3  -4    0.08    0.06
  -3  -3   4    0.07    0.05
  -3  -3   4    0.06    0.06
   2   3  -4    3.33    0.20
   2   3  -4    3.77    0.18
   2   3  -4    3.75    0.18
   1   3  -4   57.38    2.17
   1   3  -4   57.00    2.16
   0   3  -4   27.28    1.02
   0   3  -4   26.37    1.03
   0  -3   4   25.76    1.01
  -1   3  -4    7.10    0.32
  -1   3  -4    7.83    0.33
  -1   3  -4    7.85    0.31
   1  -3   4    7.52    0.32
   1  -3   4    7.59    0.31
   1  -3   4    7.01    0.32
  -2   3  -4   19.47    0.74
  -2   3  -4   19.40    0.76
  -2   3  -4   19.03    0.75
   2  -3   4   17.47    0.75
   2  -3   4   18.79    0.74
  -3   3  -4    0.10    0.07
  -3   3  -4    0.14    0.07
  -3   3  -4    0.17    0.06
   3  -3   4    0.23    0.07
  -4   3  -4    6.39    0.33
  -4   3  -4    6.55    0.32
  -4   3  -4    6.38    0.30
   4  -3   4    6.53    0.30
  -5   3  -4    0.79    0.14
  -5   3  -4    0.71    0.12
  -5   3  -4    0.97    0.11
   5  -3   4    0.77    0.10
  -6   3  -4   20.70    0.85
  -6   3  -4   21.26    0.88
  -6   3  -4   21.29    0.90
   6  -3   4   21.28    0.85
  -7   3  -4    0.78    0.13
  -7   3  -4    0.54    0.15
  -7   3  -4    0.37    0.14
   7  -3   4    0.60    0.12
  -8   3  -4   15.85    0.66
  -8   3  -4   14.26    0.68
  -9   3  -4   17.24    0.80
  -9   3  -4   18.30    0.77
  11   2  -4    4.08    0.32
  11   2  -4    2.99    0.26
  10   2  -4    4.01    0.28
  10   2  -4    3.98    0.33
   9   2  -4    5.50    0.31
   9   2  -4    5.72    0.35
   8   2  -4    0.67    0.12
   8   2  -4    0.97    0.15
   7   2  -4    0.34    0.09
   7   2  -4    0.34    0.11
  -7  -2   4    0.38    0.09
   6   2  -4    0.03    0.07
   6   2  -4    0.01    0.08
  -6  -2   4    0.03    0.07
  -6  -2   4    0.05    0.09
   5   2  -4    0.07    0.06
   5   2  -4    0.19    0.08
   5   2  -4    0.12    0.06
  -5  -2   4    0.19    0.08
  -5  -2   4    0.18    0.06
   4   2  -4   10.66    0.43
   4   2  -4   10.53    0.45
  -4  -2   4   10.68    0.45
   3   2  -4   50.42    1.85
   3   2  -4   48.00    1.87
  -3  -2   4   48.06    1.85
   2   2  -4    0.53    0.06
   2   2  -4    0.52    0.08
   1   2  -4   99.15    3.73
   0   2  -4   10.17    0.42
  -1   2  -4    5.97    0.24
  -1   2  -4    5.82    0.26
  -1   2  -4    5.76    0.25
   1  -2   4    5.44    0.25
  -2   2  -4   28.90    1.10
  -2   2  -4   27.98    1.08
  -2   2  -4   29.56    1.10
   2  -2   4   28.70    1.08
   2  -2   4   26.43    1.10
  -3   2  -4    3.59    0.18
  -3   2  -4    4.04    0.21
  -3   2  -4    3.59    0.20
   3  -2   4    3.54    0.18
  -4   2  -4   19.60    0.78
  -4   2  -4   18.62    0.77
  -4   2  -4   18.12    0.74
   4  -2   4   19.10    0.74
  -5   2  -4   71.49    2.68
  -5   2  -4   67.62    2.66
  -5   2  -4   70.84    2.70
   5  -2   4   70.20    2.66
  -6   2  -4    0.35    0.12
  -6   2  -4    0.40    0.09
  -6   2  -4    0.45    0.12
   6  -2   4    0.38    0.09
  -7   2  -4    5.34    0.27
  -7   2  -4    4.96    0.30
  -7   2  -4    4.38    0.32
   7  -2   4    4.64    0.26
  -8   2  -4    2.54    0.24
  -8   2  -4    2.55    0.20
   8  -2   4    2.70    0.21
  -9   2  -4    0.55    0.14
  -9   2  -4    0.65    0.17
 -10   2  -4    0.45    0.21
 -10   2  -4    0.12    0.14
  11   1  -4    0.87    0.16
  11   1  -4    0.91    0.19
  10   1  -4    1.29    0.19
  10   1  -4    1.34    0.17
   9   1  -4    0.10    0.12
   9   1  -4   -0.18    0.10
  -9  -1   4   -0.05    0.14
   8   1  -4   25.56    1.03
   8   1  -4   23.72    1.00
  -8  -1   4   26.01    1.04
   7   1  -4    0.64    0.12
   7   1  -4    0.76    0.11
  -7  -1   4    0.68    0.12
  -7  -1   4    0.53    0.10
   6   1  -4   -0.06    0.06
   6   1  -4    0.07    0.08
  -6  -1   4    0.01    0.06
   5   1  -4   30.08    1.13
   5   1  -4   28.57    1.14
   5   1  -4   29.68    1.15
  -5  -1   4   29.12    1.13
   4   1  -4   17.42    0.66
   4   1  -4   16.70    0.67
   4   1  -4   17.12    0.68
  -4  -1   4   16.64    0.66
   3   1  -4   11.51    0.47
   3   1  -4   12.16    0.49
   2   1  -4   41.17    1.58
   1   1  -4    7.34    0.30
   0   1  -4    7.34    0.30
   0   1  -4    7.80    0.30
   0  -1   4    6.56    0.30
  -1   1  -4  187.12    7.11
  -1   1  -4  192.33    7.11
   1  -1   4  189.12    7.11
  -2   1  -4   20.25    0.80
  -2   1  -4   21.88    0.81
   2  -1   4   18.84    0.80
   2  -1   4   20.71    0.78
  -3   1  -4    0.15    0.05
  -3   1  -4    0.23    0.07
  -3   1  -4    0.20    0.07
   3  -1   4    0.24    0.05
  -4   1  -4   41.90    1.63
  -4   1  -4   41.80    1.65
  -4   1  -4   44.38    1.67
   4  -1   4   43.40    1.63
  -5   1  -4    9.75    0.43
  -5   1  -4    9.79    0.45
  -5   1  -4    9.20    0.40
   5  -1   4    9.66    0.40
  -6   1  -4    0.18    0.07
  -6   1  -4    0.07    0.07
  -6   1  -4    0.08    0.11
  -6   1  -4    0.02    0.09
   6  -1   4    0.10    0.07
  -7   1  -4    0.12    0.10
  -7   1  -4    0.09    0.09
  -7   1  -4    0.09    0.08
  -7   1  -4    0.08    0.12
   7  -1   4    0.19    0.11
   7  -1   4    0.16    0.09
  -8   1  -4    2.90    0.21
  -8   1  -4    2.55    0.22
  -8   1  -4    2.38    0.24
   8  -1   4    2.95    0.25
   8  -1   4    2.43    0.19
  -9   1  -4    0.93    0.15
  -9   1  -4    0.76    0.16
   9  -1   4    0.85    0.17
   9  -1   4    0.98    0.18
 -10   1  -4    6.42    0.38
  10  -1   4    7.38    0.43
  11   0  -4    0.09    0.14
  11   0  -4    0.22    0.17
  10   0  -4    0.04    0.14
  10   0  -4    0.08    0.12
   9   0  -4   31.71    1.32
   9   0  -4   35.63    1.36
   8   0  -4   11.20    0.53
   8   0  -4   11.38    0.50
  -8   0   4   11.54    0.52
  -8   0   4   12.27    0.55
   7   0  -4    3.20    0.19
   7   0  -4    3.03    0.22
  -7   0   4    2.90    0.19
   6   0  -4   15.28    0.64
   6   0  -4   15.11    0.62
  -6   0   4   15.72    0.62
   5   0  -4    0.97    0.11
   5   0  -4    1.10    0.09
  -5   0   4    0.70    0.08
   4   0  -4   22.53    0.89
   4   0  -4   22.36    0.89
   4   0  -4   24.30    0.88
  -4   0   4   21.86    0.87
   3   0  -4   11.14    0.46
   3   0  -4   11.09    0.46
   3   0  -4   11.79    0.45
   2   0  -4   -0.02    0.05
   1   0  -4   43.02    1.63
   0   0  -4    3.21    0.15
   0   0  -4    3.12    0.15
  -1   0  -4   63.47    2.47
  -1   0  -4   63.92    2.48
  -1   0  -4   67.19    2.48
   1   0   4   67.58    2.48
  -2   0  -4    3.69    0.18
  -2   0  -4    3.21    0.17
   2   0   4    3.16    0.17
  -3   0  -4    9.61    0.41
  -3   0  -4    9.56    0.39
  -3   0  -4   10.71    0.43
   3   0   4    9.68    0.39
  -4   0  -4    1.31    0.10
  -4   0  -4    1.76    0.16
  -4   0  -4    1.57    0.12
  -4   0  -4    1.44    0.12
   4   0   4    1.29    0.10
  -5   0  -4   28.19    1.11
  -5   0  -4   28.56    1.12
  -5   0  -4   28.37    1.11
  -5   0  -4   29.99    1.15
   5   0   4   28.75    1.13
   5   0   4   28.16    1.10
  -6   0  -4    3.94    0.22
  -6   0  -4    4.17    0.27
  -6   0  -4    4.36    0.23
  -6   0  -4    4.32    0.24
   6   0   4    4.48    0.25
   6   0   4    4.13    0.22
  -7   0  -4   15.90    0.64
  -7   0  -4   13.90    0.68
  -7   0  -4   15.48    0.63
  -7   0  -4   16.20    0.65
   7   0   4   15.24    0.63
   7   0   4   15.13    0.66
  -8   0  -4    5.24    0.29
  -8   0  -4    4.50    0.34
  -8   0  -4    4.84    0.28
  -8   0  -4    5.23    0.30
   8   0   4    5.73    0.32
   8   0   4    5.07    0.28
  -9   0  -4    3.43    0.27
  -9   0  -4    3.77    0.26
  -9   0  -4    3.76    0.27
   9   0   4    4.00    0.30
   9   0   4    3.67    0.26
 -10   0  -4    2.70    0.23
  10   0   4    3.01    0.28
 -11   0  -4    0.37    0.17
  11   0   4    0.70    0.21
  11  -1  -4    0.26    0.14
  11  -1  -4    0.16    0.15
  10  -1  -4    0.01    0.12
  10  -1  -4    0.02    0.13
   9  -1  -4    0.37    0.11
   9  -1  -4    0.40    0.14
   8  -1  -4    0.08    0.09
   8  -1  -4   -0.01    0.10
  -8   1   4    0.02    0.09
   7  -1  -4    1.23    0.12
   7  -1  -4    0.99    0.13
  -7   1   4    0.97    0.11
   6  -1  -4   31.59    1.26
   6  -1  -4   32.50    1.25
  -6   1   4   32.92    1.25
   5  -1  -4   36.17    1.36
   5  -1  -4   34.74    1.37
  -5   1   4   35.81    1.36
   4  -1  -4    7.24    0.32
   4  -1  -4    7.56    0.31
  -4   1   4    7.26    0.30
   3  -1  -4    1.75    0.13
   3  -1  -4    1.94    0.12
   3  -1  -4    1.94    0.10
  -3   1   4    1.90    0.10
   2  -1  -4    0.03    0.04
   1  -1  -4   25.14    0.96
  -1  -1  -4  123.55    4.72
  -1  -1  -4  125.34    4.74
   1   1   4  128.65    4.74
  -2  -1  -4    8.66    0.35
  -2  -1  -4    9.25    0.38
   2   1   4    8.33    0.37
  -3  -1  -4   31.30    1.22
  -3  -1  -4   32.74    1.23
  -3  -1  -4   34.34    1.26
   3   1   4   30.64    1.27
   3   1   4   31.74    1.22
  -4  -1  -4    0.57    0.07
  -4  -1  -4    0.57    0.10
  -4  -1  -4    0.49    0.07
   4   1   4    0.50    0.08
   4   1   4    0.59    0.06
  -5  -1  -4    0.44    0.08
  -5  -1  -4    0.48    0.08
  -5  -1  -4    0.54    0.07
  -5  -1  -4    0.55    0.10
   5   1   4    0.52    0.09
   5   1   4    0.41    0.07
  -6  -1  -4    0.55    0.12
  -6  -1  -4    0.53    0.10
  -6  -1  -4    0.57    0.10
  -6  -1  -4    0.58    0.08
   6   1   4    0.61    0.11
   6   1   4    0.61    0.09
  -7  -1  -4   33.55    1.39
  -7  -1  -4   34.77    1.36
  -7  -1  -4   34.17    1.34
  -7  -1  -4   34.31    1.35
   7   1   4   34.82    1.36
   7   1   4   35.48    1.34
  -8  -1  -4    0.98    0.14
  -8  -1  -4    0.58    0.15
  -8  -1  -4    0.66    0.12
  -8  -1  -4    0.68    0.13
   8   1   4    0.91    0.15
   8   1   4    0.75    0.12
  -9  -1  -4   12.17    0.54
  -9  -1  -4   11.20    0.52
  -9  -1  -4   11.60    0.55
   9   1   4   11.73    0.52
   9   1   4   12.32    0.56
 -10  -1  -4    0.00    0.12
 -10  -1  -4    0.15    0.14
  10   1   4    0.09    0.15
  10   1   4    0.11    0.15
 -11  -1  -4   -0.18    0.14
 -11  -1  -4   -0.09    0.15
  11   1   4    0.07    0.17
  10  -2  -4    0.92    0.16
  10  -2  -4    1.07    0.18
   9  -2  -4    1.01    0.14
   9  -2  -4    1.08    0.16
   9  -2  -4    1.24    0.15
   8  -2  -4    0.79    0.13
   8  -2  -4    0.64    0.11
   8  -2  -4    0.79    0.13
  -8   2   4    0.94    0.13
   7  -2  -4   39.79    1.50
   7  -2  -4   38.78    1.49
   7  -2  -4   38.01    1.50
  -7   2   4   37.58    1.49
   6  -2  -4    0.09    0.08
   6  -2  -4    0.12    0.07
   6  -2  -4    0.12    0.07
  -6   2   4    0.09    0.06
   5  -2  -4    2.94    0.18
   5  -2  -4    2.99    0.18
   5  -2  -4    3.19    0.17
  -5   2   4    3.05    0.16
   4  -2  -4    0.00    0.04
   4  -2  -4   -0.01    0.05
   4  -2  -4    0.08    0.05
  -4   2   4    0.02    0.04
   3  -2  -4   17.34    0.67
   3  -2  -4   16.59    0.66
   3  -2  -4   17.13    0.65
  -3   2   4   16.28    0.65
   2  -2  -4   42.77    1.56
   2  -2  -4   41.11    1.57
  -2   2   4   39.79    1.56
   1  -2  -4    6.28    0.27
   0  -2  -4   93.51    3.51
  -1  -2  -4   76.43    2.92
  -1  -2  -4   74.63    2.91
  -1  -2  -4   81.49    2.93
  -2  -2  -4   54.78    2.05
  -2  -2  -4   55.16    2.06
   2   2   4   51.91    2.06
  -3  -2  -4    4.14    0.20
  -3  -2  -4    4.24    0.18
  -3  -2  -4    4.18    0.21
   3   2   4    3.98    0.18
   3   2   4    3.58    0.19
  -4  -2  -4    0.04    0.05
  -4  -2  -4    0.06    0.06
  -4  -2  -4    0.00    0.06
   4   2   4    0.03    0.05
   4   2   4    0.12    0.06
  -5  -2  -4    5.64    0.29
  -5  -2  -4    5.34    0.25
  -5  -2  -4    5.97    0.27
   5   2   4    5.21    0.25
   5   2   4    5.37    0.27
  -6  -2  -4   35.00    1.34
  -6  -2  -4   33.80    1.38
  -6  -2  -4   35.44    1.36
   6   2   4   35.08    1.35
   6   2   4   34.22    1.34
  -7  -2  -4    6.70    0.39
  -7  -2  -4    7.29    0.35
  -7  -2  -4    7.47    0.34
  -7  -2  -4    7.45    0.36
   7   2   4    7.59    0.36
   7   2   4    7.49    0.34
  -8  -2  -4    9.31    0.44
  -8  -2  -4    9.81    0.43
  -8  -2  -4    8.81    0.49
  -8  -2  -4    9.40    0.45
   8   2   4    9.84    0.43
   8   2   4    9.75    0.46
  -9  -2  -4    1.07    0.16
  -9  -2  -4    1.09    0.15
  -9  -2  -4    0.99    0.16
   9   2   4    1.13    0.15
   9   2   4    1.08    0.17
 -10  -2  -4    0.34    0.14
 -10  -2  -4    0.37    0.15
  10   2   4    0.15    0.15
  10   2   4    0.36    0.14
 -11  -2  -4    8.41    0.47
 -11  -2  -4    7.56    0.44
  11   2   4    9.46    0.49
  10  -3  -4    0.87    0.16
  10  -3  -4    1.11    0.18
   9  -3  -4    0.79    0.14
   9  -3  -4    0.51    0.13
   9  -3  -4    0.60    0.14
   8  -3  -4    4.23    0.27
   8  -3  -4    4.75    0.27
   8  -3  -4    4.42    0.27
  -8   3   4    5.50    0.38
   7  -3  -4   10.90    0.47
   7  -3  -4   10.52    0.46
   7  -3  -4   10.17    0.46
  -7   3   4   10.22    0.46
   6  -3  -4    0.06    0.07
   6  -3  -4    0.10    0.07
   6  -3  -4    0.01    0.08
  -6   3   4    0.03    0.06
   5  -3  -4   14.38    0.59
   5  -3  -4   14.87    0.59
   5  -3  -4   14.22    0.59
  -5   3   4   14.51    0.58
   4  -3  -4    2.68    0.16
   4  -3  -4    2.70    0.15
  -4   3   4    2.68    0.15
  -4   3   4    2.58    0.14
   3  -3  -4   57.64    2.16
   3  -3  -4   57.01    2.17
  -3   3   4   57.89    2.17
  -3   3   4   56.12    2.16
   2  -3  -4    6.70    0.30
   2  -3  -4    7.13    0.29
  -2   3   4    7.76    0.30
  -2   3   4    6.87    0.29
   1  -3  -4   56.19    2.12
   1  -3  -4   56.62    2.13
  -1   3   4   55.70    2.11
   0  -3  -4    0.24    0.04
   0  -3  -4    0.33    0.06
   0  -3  -4    0.18    0.05
  -1  -3  -4  167.54    6.25
  -1  -3  -4  165.68    6.25
  -2  -3  -4    9.52    0.37
  -2  -3  -4    8.96    0.38
  -2  -3  -4    9.39    0.40
  -2  -3  -4    9.25    0.37
   2   3   4    9.20    0.37
  -3  -3  -4   47.21    1.77
  -3  -3  -4   45.00    1.74
  -3  -3  -4   45.54    1.75
   3   3   4   45.59    1.73
  -4  -3  -4    9.48    0.41
  -4  -3  -4    9.77    0.40
  -4  -3  -4    9.20    0.38
   4   3   4    8.89    0.37
   4   3   4    8.68    0.38
  -5  -3  -4    0.48    0.07
  -5  -3  -4    0.41    0.09
  -5  -3  -4    0.42    0.10
   5   3   4    0.41    0.08
   5   3   4    0.31    0.07
  -6  -3  -4    0.66    0.09
  -6  -3  -4    0.62    0.11
  -6  -3  -4    0.75    0.13
   6   3   4    0.64    0.09
   6   3   4    0.97    0.11
  -7  -3  -4   21.22    0.84
  -7  -3  -4   20.81    0.89
  -7  -3  -4   20.22    0.86
   7   3   4   21.05    0.84
   7   3   4   21.87    0.86
  -8  -3  -4    0.44    0.11
  -8  -3  -4    0.28    0.12
  -8  -3  -4    0.38    0.10
  -8  -3  -4    0.21    0.14
   8   3   4    0.43    0.11
   8   3   4    0.28    0.12
  -9  -3  -4    6.25    0.36
  -9  -3  -4    6.08    0.33
  -9  -3  -4    6.41    0.35
   9   3   4    6.58    0.37
   9   3   4    6.43    0.34
 -10  -3  -4    7.18    0.42
 -10  -3  -4    6.99    0.39
  10   3   4    7.35    0.42
  10   3   4    8.52    0.40
 -11  -3  -4   11.17    0.53
 -11  -3  -4   10.28    0.56
  11   3   4   11.18    0.56
  10  -4  -4    9.08    0.48
  10  -4  -4    9.70    0.47
   9  -4  -4    3.62    0.27
   9  -4  -4    3.59    0.26
   8  -4  -4    4.55    0.28
   8  -4  -4    4.29    0.27
   8  -4  -4    4.90    0.28
   7  -4  -4    2.32    0.20
   7  -4  -4    2.46    0.19
   7  -4  -4    1.84    0.16
  -7   4   4    2.45    0.19
   6  -4  -4    7.36    0.34
   6  -4  -4    7.09    0.34
   6  -4  -4    7.49    0.35
  -6   4   4    7.55    0.34
   5  -4  -4    9.38    0.40
   5  -4  -4    9.28    0.41
   5  -4  -4    8.72    0.40
  -5   4   4    9.43    0.40
  -5   4   4    9.74    0.40
   4  -4  -4    0.05    0.05
   4  -4  -4    0.03    0.06
  -4   4   4    0.07    0.05
  -4   4   4    0.14    0.06
   3  -4  -4   55.67    2.15
   3  -4  -4   55.27    2.14
  -3   4   4   56.10    2.14
  -3   4   4   58.54    2.15
   2  -4  -4   42.83    1.65
   2  -4  -4   42.96    1.64
  -2   4   4   44.17    1.65
  -2   4   4   42.63    1.64
   1  -4  -4    8.24    0.36
   1  -4  -4    8.69    0.35
  -1   4   4    8.42    0.35
  -1   4   4    8.83    0.37
   0  -4  -4    2.24    0.13
   0  -4  -4    2.26    0.13
   0  -4  -4    2.04    0.12
   0   4   4    2.06    0.12
   0   4   4    2.16    0.13
  -1  -4  -4   27.18    1.04
  -1  -4  -4   26.84    1.03
  -1  -4  -4   27.18    1.05
   1   4   4   26.98    1.03
  -2  -4  -4   56.65    2.14
  -2  -4  -4   56.00    2.15
  -2  -4  -4   55.27    2.13
  -2  -4  -4   57.33    2.16
   2   4   4   56.41    2.13
  -3  -4  -4  109.44    4.06
  -3  -4  -4  107.78    4.07
  -3  -4  -4  107.24    4.05
  -3  -4  -4  109.42    4.08
   3   4   4  105.05    4.05
  -4  -4  -4   87.12    3.36
  -4  -4  -4   91.08    3.36
  -4  -4  -4   89.43    3.39
  -4  -4  -4   90.54    3.38
   4   4   4   87.56    3.36
  -5  -4  -4   15.32    0.61
  -5  -4  -4   14.98    0.62
  -5  -4  -4   14.13    0.59
   5   4   4   14.69    0.59
   5   4   4   13.85    0.59
  -6  -4  -4   15.41    0.65
  -6  -4  -4   15.74    0.67
  -6  -4  -4   15.04    0.62
   6   4   4   15.48    0.62
   6   4   4   15.32    0.63
  -7  -4  -4    4.76    0.30
  -7  -4  -4    4.63    0.29
  -7  -4  -4    4.76    0.26
   7   4   4    4.97    0.27
   7   4   4    5.15    0.26
  -8  -4  -4    6.55    0.37
  -8  -4  -4    6.42    0.39
  -8  -4  -4    6.47    0.34
   8   4   4    7.23    0.34
   8   4   4    7.01    0.36
  -9  -4  -4   -0.07    0.10
  -9  -4  -4    0.02    0.13
  -9  -4  -4    0.20    0.26
   9   4   4    0.03    0.11
   9   4   4   -0.01    0.13
 -10  -4  -4    6.27    0.41
 -10  -4  -4    6.75    0.38
  10   4   4    7.91    0.39
  10   4   4    7.47    0.41
 -11  -4  -4    3.50    0.31
 -11  -4  -4    3.21    0.28
  11   4   4    4.14    0.34
   9  -5  -4    0.09    0.16
   9  -5  -4    0.22    0.12
   8  -5  -4    1.76    0.17
   8  -5  -4    1.63    0.17
   8  -5  -4    1.77    0.18
   7  -5  -4    4.29    0.25
   7  -5  -4    4.23    0.26
   7  -5  -4    4.20    0.25
  -7   5   4    3.82    0.26
   6  -5  -4   28.35    1.11
   6  -5  -4   28.60    1.12
  -6   5   4   28.09    1.11
  -6   5   4   27.79    1.12
   5  -5  -4   16.64    0.67
   5  -5  -4   16.64    0.68
  -5   5   4   16.51    0.67
  -5   5   4   16.46    0.68
   4  -5  -4   18.29    0.73
   4  -5  -4   18.50    0.74
  -4   5   4   19.08    0.74
  -4   5   4   16.94    0.72
   3  -5  -4   78.32    2.94
   3  -5  -4   78.48    2.95
  -3   5   4   77.22    2.95
  -3   5   4   76.93    2.94
   2  -5  -4    7.15    0.30
   2  -5  -4    6.73    0.31
  -2   5   4    6.61    0.30
  -2   5   4    7.26    0.32
   1  -5  -4    2.17    0.13
   1  -5  -4    2.00    0.14
   1  -5  -4    2.10    0.14
  -1   5   4    2.38    0.15
  -1   5   4    2.14    0.13
   0  -5  -4   17.10    0.67
   0  -5  -4   16.72    0.68
   0  -5  -4   17.14    0.68
   0   5   4   16.70    0.67
   0   5   4   17.56    0.69
  -1  -5  -4   20.68    0.80
  -1  -5  -4   20.35    0.79
  -1  -5  -4   20.24    0.80
   1   5   4   19.53    0.78
  -2  -5  -4   18.40    0.73
  -2  -5  -4   18.02    0.71
  -2  -5  -4   17.87    0.72
   2   5   4   17.29    0.70
  -3  -5  -4  124.05    4.61
  -3  -5  -4  119.23    4.62
  -3  -5  -4  120.20    4.60
  -3  -5  -4  123.86    4.63
   3   5   4  124.58    4.60
  -4  -5  -4    0.68    0.10
  -4  -5  -4    0.75    0.09
  -4  -5  -4    0.53    0.08
  -4  -5  -4    0.63    0.10
   4   5   4    0.63    0.08
  -5  -5  -4    0.77    0.10
  -5  -5  -4    0.81    0.11
  -5  -5  -4    0.60    0.11
  -5  -5  -4    0.86    0.12
   5   5   4    0.82    0.10
  -6  -5  -4    3.81    0.22
  -6  -5  -4    3.93    0.26
  -6  -5  -4    4.07    0.22
  -6  -5  -4    4.13    0.26
   6   5   4    3.99    0.22
   6   5   4    3.51    0.22
  -7  -5  -4    1.96    0.20
  -7  -5  -4    1.65    0.18
  -7  -5  -4    1.65    0.15
   7   5   4    1.82    0.17
   7   5   4    1.81    0.16
  -8  -5  -4    5.18    0.33
  -8  -5  -4    5.19    0.29
  -8  -5  -4    5.06    0.35
   8   5   4    5.31    0.29
   8   5   4    5.32    0.31
  -9  -5  -4    6.63    0.50
  -9  -5  -4    6.53    0.41
  -9  -5  -4    6.63    0.36
   9   5   4    7.72    0.37
   9   5   4    7.69    0.40
 -10  -5  -4    2.00    0.24
 -10  -5  -4    2.50    0.22
  10   5   4    2.55    0.24
  10   5   4    2.93    0.23
 -11  -5  -4    0.32    0.17
 -11  -5  -4    0.09    0.14
  11   5   4   -0.09    0.15
   8  -6  -4    1.98    0.19
   7  -6  -4   22.31    0.94
   7  -6  -4   23.73    0.94
   6  -6  -4    7.08    0.35
   6  -6  -4    7.23    0.35
  -6   6   4    7.21    0.35
  -6   6   4    6.76    0.36
   5  -6  -4    1.96    0.15
   5  -6  -4    1.97    0.16
  -5   6   4    1.67    0.15
  -5   6   4    1.94    0.17
   4  -6  -4   32.67    1.26
   4  -6  -4   31.51    1.25
  -4   6   4   31.79    1.25
  -4   6   4   32.19    1.26
   3  -6  -4   24.30    0.95
   3  -6  -4   23.45    0.93
  -3   6   4   23.62    0.95
  -3   6   4   23.59    0.93
   2  -6  -4    9.11    0.39
   2  -6  -4    9.13    0.40
   2  -6  -4    9.12    0.40
  -2   6   4    9.05    0.39
  -2   6   4    9.23    0.41
   1  -6  -4   58.15    2.21
   1  -6  -4   57.82    2.23
   1  -6  -4   58.94    2.22
  -1   6   4   57.39    2.21
  -1   6   4   58.99    2.23
   0  -6  -4   11.07    0.47
   0  -6  -4   11.29    0.46
   0  -6  -4   11.28    0.48
   0   6   4   11.85    0.49
   0   6   4   10.71    0.46
  -1  -6  -4    2.20    0.15
  -1  -6  -4    1.68    0.13
  -1  -6  -4    2.16    0.15
   1   6   4    1.98    0.14
   1   6   4    1.75    0.16
  -2  -6  -4    7.40    0.35
  -2  -6  -4    7.24    0.33
  -2  -6  -4    7.45    0.34
   2   6   4    7.30    0.32
  -3  -6  -4    0.50    0.08
  -3  -6  -4    0.39    0.09
  -3  -6  -4    0.54    0.10
  -3  -6  -4    0.43    0.09
   3   6   4    0.43    0.08
  -4  -6  -4    5.96    0.31
  -4  -6  -4    5.61    0.30
  -4  -6  -4    6.05    0.29
  -4  -6  -4    5.66    0.27
   4   6   4    5.74    0.28
  -5  -6  -4   25.95    1.05
  -5  -6  -4   25.25    1.02
  -5  -6  -4   27.14    1.04
  -5  -6  -4   25.51    1.05
   5   6   4   25.98    1.02
  -6  -6  -4   10.66    0.50
  -6  -6  -4   10.00    0.46
  -6  -6  -4   11.22    0.48
  -6  -6  -4   10.48    0.50
   6   6   4   11.19    0.47
  -7  -6  -4   18.37    0.79
  -7  -6  -4   18.27    0.82
  -7  -6  -4   19.38    0.83
  -7  -6  -4   20.50    0.79
   7   6   4   19.95    0.79
  -8  -6  -4    3.10    0.28
  -8  -6  -4    3.17    0.27
  -8  -6  -4    2.93    0.23
   8   6   4    3.29    0.24
   8   6   4    3.20    0.25
  -9  -6  -4    0.77    0.18
  -9  -6  -4    1.22    0.16
   9   6   4    1.00    0.15
   9   6   4    1.08    0.16
 -10  -6  -4    0.29    0.14
 -10  -6  -4    0.28    0.17
  10   6   4    0.15    0.14
  10   6   4    0.45    0.17
   8  -7  -4    2.02    0.20
   7  -7  -4   -0.20    0.11
   7  -7  -4   -0.12    0.10
   6  -7  -4   14.05    0.58
   6  -7  -4   12.75    0.58
  -6   7   4   13.42    0.58
  -6   7   4   12.36    0.59
   5  -7  -4   13.87    0.57
   5  -7  -4   12.95    0.58
  -5   7   4   12.95    0.57
  -5   7   4   13.25    0.59
   4  -7  -4    6.80    0.33
   4  -7  -4    6.93    0.35
  -4   7   4    6.98    0.34
  -4   7   4    6.92    0.36
   3  -7  -4    0.98    0.11
   3  -7  -4    1.05    0.12
   3  -7  -4    1.00    0.12
  -3   7   4    1.11    0.14
  -3   7   4    0.99    0.12
   2  -7  -4   14.88    0.61
   2  -7  -4   14.88    0.61
   2  -7  -4   14.33    0.62
  -2   7   4   14.65    0.61
  -2   7   4   14.78    0.63
   1  -7  -4   20.85    0.84
   1  -7  -4   21.20    0.83
   1  -7  -4   20.39    0.82
  -1   7   4   20.36    0.82
  -1   7   4   19.99    0.84
   0  -7  -4   23.65    0.93
   0  -7  -4   22.43    0.93
   0  -7  -4   23.08    0.91
   0   7   4   23.28    0.92
   0   7   4   23.58    0.94
  -1  -7  -4    2.23    0.17
  -1  -7  -4    1.87    0.15
  -1  -7  -4    1.75    0.14
   1   7   4    2.19    0.16
   1   7   4    1.85    0.16
  -2  -7  -4    3.48    0.21
  -2  -7  -4    3.49    0.23
  -2  -7  -4    3.33    0.19
  -2  -7  -4    3.32    0.21
   2   7   4    3.43    0.20
   2   7   4    3.35    0.22
  -3  -7  -4    0.15    0.09
  -3  -7  -4    0.16    0.09
  -3  -7  -4    0.24    0.07
  -3  -7  -4    0.16    0.09
   3   7   4    0.10    0.08
  -4  -7  -4    0.76    0.13
  -4  -7  -4    0.72    0.12
  -4  -7  -4    0.67    0.10
  -4  -7  -4    0.86    0.12
   4   7   4    0.69    0.11
  -5  -7  -4   13.39    0.57
  -5  -7  -4   12.95    0.60
  -5  -7  -4   14.12    0.60
  -5  -7  -4   13.50    0.59
   5   7   4   13.96    0.57
  -6  -7  -4    8.73    0.40
  -6  -7  -4    9.22    0.42
  -6  -7  -4    8.61    0.44
  -6  -7  -4    7.98    0.43
   6   7   4    8.61    0.40
  -7  -7  -4    2.97    0.27
  -7  -7  -4    2.80    0.23
  -7  -7  -4    3.37    0.24
  -7  -7  -4    3.23    0.26
   7   7   4    3.12    0.23
  -8  -7  -4    2.62    0.25
  -8  -7  -4    2.69    0.28
  -8  -7  -4    2.52    0.22
  -8  -7  -4    2.81    0.22
   8   7   4    2.71    0.22
   8   7   4    2.68    0.24
  -9  -7  -4    2.86    0.22
  -9  -7  -4    2.19    0.26
   9   7   4    2.87    0.24
   9   7   4    2.75    0.27
 -10  -7  -4    0.20    0.18
 -10  -7  -4   -0.14    0.13
  10   7   4    0.00    0.15
   7  -8  -4    9.51    0.47
   6  -8  -4    1.33    0.16
   6  -8  -4    1.44    0.17
  -6   8   4    1.41    0.19
   5  -8  -4    5.78    0.32
   5  -8  -4    5.79    0.33
  -5   8   4    6.04    0.35
  -5   8   4    5.70    0.33
   4  -8  -4    0.49    0.12
   4  -8  -4    0.53    0.11
   4  -8  -4    0.54    0.11
  -4   8   4    0.57    0.12
  -4   8   4    0.49    0.13
   3  -8  -4    0.71    0.13
   3  -8  -4    0.69    0.11
   3  -8  -4    0.70    0.11
  -3   8   4    0.68    0.14
  -3   8   4    0.88    0.13
   2  -8  -4    3.50    0.22
   2  -8  -4    3.41    0.24
   2  -8  -4    3.82    0.22
  -2   8   4    3.66    0.26
  -2   8   4    3.47    0.23
   1  -8  -4   53.68    2.03
   1  -8  -4   52.74    2.03
   1  -8  -4   51.99    2.04
  -1   8   4   52.81    2.05
  -1   8   4   52.73    2.03
   0  -8  -4    0.64    0.12
   0  -8  -4    0.69    0.11
   0  -8  -4    0.87    0.11
   0   8   4    0.80    0.11
   0   8   4    0.67    0.13
  -1  -8  -4    0.61    0.12
  -1  -8  -4    0.46    0.09
  -1  -8  -4    0.39    0.11
   1   8   4    0.57    0.12
   1   8   4    0.50    0.10
  -2  -8  -4    0.06    0.09
  -2  -8  -4    0.10    0.10
  -2  -8  -4   -0.09    0.07
  -2  -8  -4   -0.03    0.09
   2   8   4    0.04    0.08
   2   8   4   -0.07    0.09
  -3  -8  -4    0.19    0.10
  -3  -8  -4    0.31    0.11
  -3  -8  -4    0.28    0.09
  -3  -8  -4    0.30    0.11
   3   8   4    0.12    0.09
  -4  -8  -4    1.28    0.16
  -4  -8  -4    1.45    0.17
  -4  -8  -4    1.28    0.15
  -4  -8  -4    1.53    0.14
   4   8   4    1.37    0.14
  -5  -8  -4    8.77    0.44
  -5  -8  -4    9.14    0.45
  -5  -8  -4    8.56    0.45
  -5  -8  -4    9.24    0.42
   5   8   4    8.91    0.42
  -6  -8  -4    9.95    0.49
  -6  -8  -4    9.93    0.47
  -6  -8  -4   10.31    0.55
  -6  -8  -4    9.78    0.50
   6   8   4   11.00    0.47
  -7  -8  -4    0.10    0.15
  -7  -8  -4    0.35    0.13
  -7  -8  -4    0.32    0.13
   7   8   4    0.19    0.13
  -8  -8  -4    0.69    0.15
  -8  -8  -4    0.44    0.17
  -8  -8  -4    0.63    0.14
   8   8   4    0.42    0.14
  -9  -8  -4    1.57    0.23
  -9  -8  -4    1.35    0.18
   9   8   4    1.63    0.20
   6  -9  -4    0.42    0.16
  -6   9   4    0.54    0.17
   5  -9  -4    1.59    0.17
   5  -9  -4    1.45    0.19
  -5   9   4    1.41    0.20
   4  -9  -4    4.89    0.29
   4  -9  -4    4.51    0.30
  -4   9   4    5.05    0.31
  -4   9   4    4.51    0.32
   3  -9  -4    0.04    0.12
   3  -9  -4    0.09    0.10
  -3   9   4    0.11    0.12
  -3   9   4    0.07    0.12
   2  -9  -4    0.52    0.12
   2  -9  -4    0.28    0.12
   2  -9  -4    0.40    0.11
  -2   9   4    0.50    0.12
  -2   9   4    0.46    0.14
   1  -9  -4    3.15    0.24
   1  -9  -4    3.08    0.22
   1  -9  -4    3.45    0.23
  -1   9   4    3.43    0.26
  -1   9   4    3.42    0.24
   0  -9  -4    0.80    0.13
   0  -9  -4    0.88    0.12
   0  -9  -4    0.87    0.15
   0   9   4    0.85    0.14
   0   9   4    0.97    0.15
  -1  -9  -4    0.84    0.14
  -1  -9  -4    0.85    0.13
  -1  -9  -4    0.84    0.12
   1   9   4    0.79    0.13
   1   9   4    0.84    0.15
  -2  -9  -4    1.65    0.16
  -2  -9  -4    1.73    0.18
  -2  -9  -4    1.83    0.19
  -2  -9  -4    1.60    0.19
   2   9   4    1.79    0.17
   2   9   4    2.11    0.21
  -3  -9  -4   19.40    0.82
  -3  -9  -4   20.38    0.84
  -3  -9  -4   19.74    0.84
  -3  -9  -4   19.05    0.84
   3   9   4   20.83    0.82
  -4  -9  -4   13.87    0.62
  -4  -9  -4   13.93    0.60
  -4  -9  -4   13.15    0.62
   4   9   4   14.06    0.60
  -5  -9  -4    2.63    0.20
  -5  -9  -4    2.51    0.23
  -5  -9  -4    2.38    0.24
   5   9   4    2.43    0.20
  -6  -9  -4    5.87    0.35
  -6  -9  -4    5.68    0.33
  -6  -9  -4    5.71    0.37
   6   9   4    6.04    0.33
  -7  -9  -4    1.02    0.21
  -7  -9  -4    1.34    0.17
  -7  -9  -4    0.96    0.17
   7   9   4    1.19    0.17
  -8  -9  -4    0.76    0.16
  -8  -9  -4    0.56    0.19
  -8  -9  -4    0.60    0.17
   8   9   4    0.62    0.16
  -9  -9  -4    5.45    0.43
  -9  -9  -4    6.24    0.37
   9   9   4    6.28    0.39
   4 -10  -4   11.61    0.59
   4 -10  -4   12.74    0.57
  -4  10   4   12.79    0.61
   3 -10  -4   -0.07    0.14
   3 -10  -4    0.02    0.12
  -3  10   4   -0.04    0.14
  -3  10   4    0.08    0.14
   2 -10  -4    4.02    0.27
   2 -10  -4    3.34    0.28
  -2  10   4    3.81    0.31
  -2  10   4    3.62    0.27
   1 -10  -4    5.25    0.31
   1 -10  -4    4.98    0.33
  -1  10   4    5.59    0.35
  -1  10   4    5.13    0.32
   0 -10  -4    0.04    0.10
   0 -10  -4    0.19    0.13
   0  10   4    0.04    0.12
   0  10   4    0.05    0.13
  -1 -10  -4   15.96    0.68
  -1 -10  -4   14.16    0.70
  -1 -10  -4   16.95    0.70
   1  10   4   16.38    0.69
   1  10   4   16.07    0.72
  -2 -10  -4    5.54    0.35
  -2 -10  -4    5.13    0.35
   2  10   4    5.76    0.36
   2  10   4    6.42    0.33
  -3 -10  -4    2.69    0.21
  -3 -10  -4    1.64    0.21
  -3 -10  -4    2.42    0.23
   3  10   4    2.37    0.20
  -4 -10  -4    1.11    0.16
  -4 -10  -4    1.10    0.19
  -4 -10  -4    0.89    0.19
   4  10   4    1.14    0.16
  -5 -10  -4    6.44    0.41
  -5 -10  -4    7.24    0.38
  -5 -10  -4    7.26    0.43
   5  10   4    7.36    0.38
  -6 -10  -4    0.86    0.20
  -6 -10  -4    0.85    0.19
  -6 -10  -4    0.78    0.16
   6  10   4    1.12    0.17
  -7 -10  -4    0.75    0.16
  -7 -10  -4    0.62    0.17
  -7 -10  -4    0.45    0.20
   7  10   4    0.89    0.17
   2 -11  -4    0.64    0.17
   2 -11  -4    1.01    0.17
  -2  11   4    0.94    0.20
   1 -11  -4    0.79    0.15
   1 -11  -4    0.65    0.17
  -1  11   4    0.96    0.19
  -1  11   4    1.22    0.18
   0 -11  -4    0.08    0.16
   0 -11  -4   -0.05    0.12
   0  11   4    0.10    0.15
   0  11   4   -0.16    0.13
  -1 -11  -4   10.34    0.50
  -1 -11  -4    9.25    0.53
   1  11   4   11.71    0.55
   1  11   4   10.79    0.51
  -2 -11  -4    3.46    0.29
   2  11   4    3.14    0.26
   2  11   4    3.08    0.28
  -3 -11  -4    2.34    0.22
  -3 -11  -4    2.51    0.26
  -3 -11  -4    2.37    0.26
   3  11   4    2.71    0.24
  -4 -11  -4    0.94    0.21
  -4 -11  -4    1.14    0.17
  -4 -11  -4    0.98    0.22
   4  11   4    0.91    0.17
  -5 -11  -4    8.99    0.50
  -5 -11  -4    8.68    0.45
  -5 -11  -4    8.43    0.49
   5  11   4    8.75    0.45
  -6 -11  -4    1.61    0.21
  -6 -11  -4    1.67    0.23
  -6 -11  -4    2.34    0.27
   6  11   4    2.27    0.23
   5   9  -5    0.08    0.17
   4   9  -5    0.06    0.11
   4   9  -5   -0.10    0.17
   3   9  -5    1.86    0.19
   3   9  -5    2.14    0.23
   2   9  -5    5.64    0.37
   2   9  -5    5.23    0.33
   2   9  -5    5.75    0.37
   1   9  -5    0.66    0.18
   1   9  -5    0.51    0.17
   1   9  -5    0.49    0.14
  -1  -9   5    0.61    0.17
   0   9  -5    1.15    0.19
   0   9  -5    1.28    0.21
   0   9  -5    1.21    0.17
   0  -9   5    1.19    0.19
  -1   9  -5    0.25    0.13
  -1   9  -5    0.37    0.18
   7   8  -5    0.68    0.20
   7   8  -5    0.67    0.15
   6   8  -5    0.09    0.12
   6   8  -5    0.22    0.17
   5   8  -5    0.89    0.18
   5   8  -5    1.09    0.15
   4   8  -5    1.92    0.18
   4   8  -5    1.58    0.21
   3   8  -5    5.05    0.33
   3   8  -5    4.60    0.29
   3   8  -5    4.92    0.31
   2   8  -5    0.27    0.12
   2   8  -5    0.37    0.15
   2   8  -5    0.34    0.15
   1   8  -5    0.39    0.15
   1   8  -5    0.24    0.11
   1   8  -5    0.08    0.13
  -1  -8   5    0.15    0.13
   0   8  -5    8.73    0.45
   0   8  -5    8.40    0.40
   0  -8   5    6.87    0.41
  -1   8  -5    0.77    0.14
  -1   8  -5    1.18    0.20
   1  -8   5    1.09    0.17
  -2   8  -5    1.10    0.21
  -2   8  -5    1.19    0.16
  -3   8  -5    1.03    0.16
  -3   8  -5    0.87    0.20
  -4   8  -5    0.77    0.16
  -4   8  -5    0.73    0.21
   8   7  -5    0.77    0.20
   8   7  -5    1.07    0.15
  -8  -7   5    1.09    0.21
   7   7  -5   -0.04    0.16
   7   7  -5   -0.03    0.11
   6   7  -5    8.05    0.44
   6   7  -5    7.26    0.38
   5   7  -5    0.45    0.16
   5   7  -5    0.56    0.12
   4   7  -5   -0.12    0.13
   4   7  -5    0.03    0.09
   3   7  -5    6.53    0.34
   3   7  -5    7.46    0.37
   3   7  -5    7.18    0.38
   2   7  -5    2.63    0.20
   2   7  -5    2.67    0.23
   2   7  -5    2.70    0.24
   1   7  -5   24.01    0.94
   1   7  -5   23.75    0.94
   1   7  -5   22.40    0.91
  -1  -7   5   20.30    0.93
   0   7  -5   -0.11    0.12
   0   7  -5   -0.03    0.09
   0  -7   5   -0.01    0.11
  -1   7  -5    3.39    0.28
  -1   7  -5    3.23    0.23
   1  -7   5    3.34    0.24
  -2   7  -5    0.05    0.10
  -2   7  -5    0.07    0.14
  -3   7  -5    3.61    0.24
  -3   7  -5    2.76    0.26
  -4   7  -5    0.55    0.18
  -4   7  -5    0.62    0.14
  -5   7  -5    2.80    0.29
  -5   7  -5    2.89    0.23
   9   6  -5    0.05    0.17
   9   6  -5    0.29    0.13
   8   6  -5    4.35    0.33
   8   6  -5    3.68    0.26
  -8  -6   5    4.13    0.34
   7   6  -5    0.93    0.14
   7   6  -5    1.05    0.19
  -7  -6   5    1.15    0.18
   6   6  -5    3.20    0.23
   6   6  -5    3.62    0.29
  -6  -6   5    3.75    0.28
   5   6  -5   -0.16    0.12
   5   6  -5    0.08    0.09
  -5  -6   5   -0.11    0.11
   4   6  -5   10.21    0.47
   4   6  -5   11.32    0.50
   3   6  -5   15.36    0.65
   3   6  -5   13.75    0.62
   3   6  -5   16.15    0.64
   2   6  -5   -0.05    0.08
   2   6  -5    0.00    0.10
   2   6  -5    0.08    0.10
   1   6  -5    0.30    0.11
   1   6  -5    0.35    0.09
   1   6  -5    0.22    0.11
   0   6  -5    3.64    0.25
   0   6  -5    3.47    0.21
   0  -6   5    2.96    0.22
  -1   6  -5    6.07    0.30
  -1   6  -5    6.05    0.34
   1  -6   5    5.50    0.30
  -2   6  -5   39.39    1.48
  -2   6  -5   39.26    1.51
   2  -6   5   35.15    1.47
  -3   6  -5    0.90    0.16
  -3   6  -5    1.24    0.14
  -4   6  -5    0.23    0.15
  -4   6  -5    0.25    0.11
  -5   6  -5   -0.04    0.14
  -5   6  -5    0.23    0.12
  -6   6  -5    0.81    0.16
  -6   6  -5    0.76    0.19
  -7   6  -5    0.78    0.21
  -7   6  -5    0.89    0.18
   9   5  -5    0.35    0.12
   9   5  -5    0.28    0.17
   8   5  -5    2.97    0.27
   8   5  -5    2.60    0.21
   7   5  -5   13.41    0.62
   7   5  -5   15.57    0.67
  -7  -5   5   15.01    0.66
   6   5  -5    0.15    0.13
   6   5  -5    0.15    0.09
  -6  -5   5    0.20    0.13
   5   5  -5   11.21    0.52
   5   5  -5   12.34    0.56
  -5  -5   5   13.55    0.55
   4   5  -5    7.15    0.32
   4   5  -5    5.76    0.32
   4   5  -5    5.07    0.28
  -4  -5   5    6.01    0.30
   3   5  -5    1.09    0.12
   3   5  -5    1.20    0.12
   3   5  -5    1.06    0.14
   2   5  -5    6.23    0.33
   2   5  -5    6.29    0.30
   2   5  -5    6.80    0.32
   1   5  -5   15.68    0.64
   1   5  -5   16.26    0.66
   0   5  -5    0.28    0.10
   0   5  -5    0.23    0.08
   0  -5   5    0.27    0.09
  -1   5  -5   87.29    3.21
  -1   5  -5   85.41    3.19
   1  -5   5   79.67    3.19
  -2   5  -5    0.20    0.10
  -2   5  -5    0.26    0.09
  -2   5  -5    0.07    0.08
   2  -5   5    0.16    0.08
  -3   5  -5    0.16    0.10
  -3   5  -5    0.05    0.08
  -3   5  -5   -0.01    0.10
  -4   5  -5    0.77    0.12
  -4   5  -5    0.97    0.15
  -4   5  -5    1.19    0.16
  -5   5  -5    0.51    0.14
  -5   5  -5    0.53    0.12
  -5   5  -5    0.42    0.15
  -6   5  -5    0.17    0.12
  -6   5  -5   -0.04    0.15
  -7   5  -5    3.26    0.25
  -7   5  -5    3.82    0.32
  -8   5  -5    0.64    0.21
  -8   5  -5    0.50    0.16
  10   4  -5    3.30    0.25
  10   4  -5    3.69    0.32
   9   4  -5    0.80    0.19
   9   4  -5    1.06    0.15
   8   4  -5    9.43    0.45
   8   4  -5   10.67    0.51
   7   4  -5    0.06    0.09
   7   4  -5    0.06    0.12
   6   4  -5   32.37    1.34
   6   4  -5   35.17    1.37
  -6  -4   5   35.95    1.37
   5   4  -5    0.91    0.14
   5   4  -5    0.84    0.11
  -5  -4   5    0.61    0.12
   4   4  -5   -0.06    0.06
   4   4  -5   -0.09    0.08
   3   4  -5    4.64    0.23
   3   4  -5    4.93    0.24
   3   4  -5    5.11    0.27
   2   4  -5   12.27    0.52
   2   4  -5   11.92    0.50
   2   4  -5   12.47    0.51
   1   4  -5    9.31    0.39
   1   4  -5    9.20    0.41
   0   4  -5    3.66    0.19
   0   4  -5    3.64    0.21
   0  -4   5    3.31    0.18
  -1   4  -5    0.09    0.08
  -1   4  -5    0.10    0.06
  -1   4  -5    0.10    0.06
   1  -4   5   -0.04    0.06
  -2   4  -5    0.42    0.09
  -2   4  -5    0.51    0.08
  -2   4  -5    0.50    0.11
   2  -4   5    0.50    0.09
  -3   4  -5   13.07    0.57
  -3   4  -5   12.76    0.54
  -3   4  -5   13.00    0.56
  -4   4  -5   15.48    0.64
  -4   4  -5   15.30    0.68
  -4   4  -5   16.20    0.68
  -5   4  -5   16.48    0.73
  -5   4  -5   16.26    0.72
  -5   4  -5   16.91    0.69
  -6   4  -5    0.88    0.17
  -6   4  -5    0.63    0.16
  -6   4  -5    1.23    0.15
  -7   4  -5    2.16    0.20
  -7   4  -5    2.00    0.23
  -8   4  -5    0.98    0.16
  -8   4  -5    1.06    0.20
  10   3  -5    0.10    0.16
  10   3  -5    0.15    0.12
   9   3  -5    4.45    0.28
   9   3  -5    4.57    0.33
   8   3  -5    0.52    0.15
   8   3  -5    0.59    0.12
   7   3  -5    9.39    0.45
   7   3  -5    9.03    0.41
   6   3  -5    4.44    0.24
   6   3  -5    4.77    0.28
   5   3  -5    5.87    0.31
   5   3  -5    5.77    0.27
   4   3  -5    1.46    0.15
   4   3  -5    1.53    0.12
  -4  -3   5    1.26    0.11
   3   3  -5   11.73    0.47
   3   3  -5   11.19    0.49
   2   3  -5   36.48    1.46
   2   3  -5   38.56    1.44
   1   3  -5   11.24    0.47
   1   3  -5   11.25    0.45
   0   3  -5    0.06    0.05
   0   3  -5    0.18    0.07
  -1   3  -5    0.07    0.05
  -1   3  -5    0.03    0.07
  -1   3  -5    0.07    0.05
   1  -3   5   -0.02    0.05
   1  -3   5    0.03    0.05
  -2   3  -5    0.06    0.06
  -2   3  -5    0.10    0.07
  -2   3  -5    0.06    0.06
   2  -3   5    0.05    0.06
  -3   3  -5   44.66    1.68
  -3   3  -5   44.24    1.71
  -3   3  -5   43.03    1.70
   3  -3   5   43.75    1.68
  -4   3  -5    5.02    0.25
  -4   3  -5    5.47    0.29
  -4   3  -5    4.76    0.28
   4  -3   5    4.77    0.25
  -5   3  -5    0.39    0.09
  -5   3  -5    0.29    0.12
  -5   3  -5    0.46    0.12
  -6   3  -5    3.20    0.26
  -6   3  -5    2.95    0.27
  -6   3  -5    3.45    0.22
  -7   3  -5    5.89    0.32
  -7   3  -5    5.65    0.35
  -8   3  -5   -0.01    0.14
  -8   3  -5    0.04    0.12
  -9   3  -5    0.62    0.19
  -9   3  -5    0.72    0.15
  10   2  -5   16.16    0.70
  10   2  -5   13.81    0.65
   9   2  -5    0.29    0.15
   9   2  -5    0.42    0.11
   8   2  -5    1.12    0.17
   8   2  -5    1.23    0.14
   7   2  -5    0.52    0.10
   7   2  -5    0.43    0.13
   6   2  -5    1.53    0.13
   6   2  -5    1.43    0.15
   5   2  -5    0.19    0.09
   5   2  -5    0.09    0.07
  -5  -2   5    0.33    0.07
   4   2  -5   24.29    0.99
   4   2  -5   25.90    0.97
   3   2  -5   30.26    1.18
   2   2  -5    1.83    0.14
   2   2  -5    1.77    0.11
   1   2  -5    0.66    0.07
   0   2  -5    4.66    0.22
  -1   2  -5   13.96    0.56
  -1   2  -5   14.35    0.57
   1  -2   5   13.19    0.55
  -2   2  -5    8.53    0.33
  -2   2  -5    8.11    0.36
  -2   2  -5    8.27    0.35
   2  -2   5    7.02    0.34
  -3   2  -5   11.94    0.52
  -3   2  -5   12.27    0.50
  -3   2  -5   13.04    0.53
   3  -2   5   12.30    0.50
  -4   2  -5    0.36    0.07
  -4   2  -5    0.27    0.10
  -4   2  -5    0.28    0.09
   4  -2   5    0.26    0.07
  -5   2  -5    0.80    0.12
  -5   2  -5    0.50    0.09
  -5   2  -5    0.49    0.12
   5  -2   5    0.53    0.09
  -6   2  -5    0.02    0.08
  -6   2  -5    0.06    0.12
  -6   2  -5    0.19    0.11
  -7   2  -5   12.06    0.61
  -7   2  -5   12.55    0.59
  -7   2  -5   13.69    0.55
  -8   2  -5    2.99    0.26
  -8   2  -5    2.77    0.22
  -9   2  -5   10.56    0.47
  -9   2  -5    8.42    0.50
 -10   2  -5    0.38    0.16
 -10   2  -5    0.06    0.18
  10   1  -5    4.04    0.28
  10   1  -5    4.46    0.34
   9   1  -5    0.15    0.13
   9   1  -5    0.19    0.11
   8   1  -5    2.59    0.20
   8   1  -5    2.88    0.25
   7   1  -5    0.20    0.09
   7   1  -5    0.25    0.11
   6   1  -5    1.58    0.13
   6   1  -5    1.57    0.15
   5   1  -5    1.44    0.11
   5   1  -5    1.25    0.13
  -5  -1   5    1.41    0.11
   4   1  -5    3.98    0.21
   4   1  -5    4.57    0.23
   4   1  -5    4.66    0.20
   3   1  -5    1.77    0.13
   3   1  -5    1.38    0.10
   2   1  -5    9.96    0.42
   1   1  -5    6.38    0.26
   1   1  -5    6.08    0.26
   0   1  -5   47.02    1.79
   0   1  -5   47.38    1.79
  -1   1  -5    6.41    0.29
  -1   1  -5    6.97    0.29
   1  -1   5    6.43    0.29
  -2   1  -5   27.04    1.02
  -2   1  -5   26.39    1.02
   2  -1   5   24.77    1.02
  -3   1  -5    1.90    0.15
  -3   1  -5    1.61    0.11
  -3   1  -5    1.63    0.14
  -4   1  -5   22.47    0.92
  -4   1  -5   23.84    0.94
  -4   1  -5   23.07    0.90
   4  -1   5   23.29    0.90
  -5   1  -5    2.80    0.22
  -5   1  -5    2.87    0.17
  -5   1  -5    3.11    0.20
   5  -1   5    2.48    0.16
  -6   1  -5    0.76    0.16
  -6   1  -5    0.46    0.11
  -6   1  -5    0.46    0.09
   6  -1   5    0.56    0.09
  -7   1  -5    7.38    0.35
  -7   1  -5    7.44    0.38
  -7   1  -5    6.80    0.41
  -8   1  -5   10.84    0.53
  -8   1  -5   11.50    0.50
  -9   1  -5    2.90    0.26
  -9   1  -5    2.77    0.23
 -10   1  -5    4.28    0.31
 -10   1  -5    3.90    0.34
  10   0  -5    2.45    0.24
  10   0  -5    2.14    0.20
   9   0  -5    0.67    0.16
   9   0  -5    0.66    0.12
   8   0  -5    0.94    0.15
   8   0  -5    0.66    0.11
   7   0  -5    2.14    0.16
   7   0  -5    2.39    0.20
   6   0  -5   21.49    0.85
   6   0  -5   21.27    0.83
  -6   0   5   20.09    0.83
   5   0  -5   11.02    0.43
   5   0  -5   10.09    0.45
   4   0  -5   -0.04    0.06
   4   0  -5   -0.02    0.05
   4   0  -5    0.02    0.05
   3   0  -5   22.05    0.86
   3   0  -5   21.93    0.86
   2   0  -5    0.30    0.06
   1   0  -5   62.83    2.34
   1   0  -5   61.15    2.35
   0   0  -5   19.82    0.76
   0   0  -5   19.03    0.75
  -1   0  -5   30.39    1.18
  -1   0  -5   29.55    1.17
  -1   0  -5   31.52    1.19
   1   0   5   31.26    1.19
  -2   0  -5    8.45    0.36
  -2   0  -5    9.30    0.37
   2   0   5    7.88    0.37
  -3   0  -5   88.86    3.21
  -3   0  -5   79.79    3.19
  -4   0  -5   51.15    1.92
  -4   0  -5   49.23    1.88
  -4   0  -5   48.50    1.90
   4   0   5   49.27    1.88
  -5   0  -5    1.46    0.12
  -5   0  -5    1.07    0.12
  -5   0  -5    1.34    0.10
  -5   0  -5    1.25    0.14
   5   0   5    1.23    0.10
  -6   0  -5   11.03    0.49
  -6   0  -5   11.00    0.47
  -6   0  -5   11.28    0.47
  -6   0  -5   10.86    0.52
   6   0   5   11.39    0.47
  -7   0  -5    6.82    0.36
  -7   0  -5    7.19    0.33
  -7   0  -5    6.19    0.39
  -7   0  -5    7.02    0.33
   7   0   5    6.95    0.33
  -8   0  -5    0.06    0.10
  -8   0  -5    0.03    0.11
  -8   0  -5    0.21    0.11
   8   0   5   -0.01    0.12
  -9   0  -5    0.49    0.13
  -9   0  -5    0.55    0.15
   9   0   5    0.59    0.16
 -10   0  -5    3.17    0.27
 -10   0  -5    3.21    0.26
  10  -1  -5    0.19    0.14
  10  -1  -5    0.20    0.13
  10  -1  -5    0.13    0.14
   9  -1  -5    0.21    0.13
   9  -1  -5    0.06    0.10
   8  -1  -5   13.90    0.61
   8  -1  -5   13.56    0.58
   7  -1  -5   11.22    0.50
   7  -1  -5   11.45    0.48
   6  -1  -5   47.03    1.83
   6  -1  -5   49.02    1.81
  -6   1   5   45.87    1.81
   5  -1  -5    6.25    0.30
   5  -1  -5    6.79    0.28
  -5   1   5    5.85    0.27
   4  -1  -5   15.16    0.57
   4  -1  -5   14.40    0.59
  -4   1   5   13.90    0.57
   3  -1  -5   16.90    0.67
   3  -1  -5   17.04    0.68
   2  -1  -5    7.45    0.31
   1  -1  -5   51.50    1.95
   0  -1  -5   63.95    2.43
  -1  -1  -5    4.16    0.19
  -1  -1  -5    4.20    0.19
  -1  -1  -5    4.48    0.21
  -2  -1  -5    0.14    0.05
  -2  -1  -5    0.15    0.06
   2   1   5    0.12    0.05
  -3  -1  -5   51.51    1.92
  -3  -1  -5   48.29    1.89
  -4  -1  -5    3.67    0.22
  -4  -1  -5    3.76    0.19
  -4  -1  -5    3.52    0.20
  -4  -1  -5    3.49    0.17
   4   1   5    3.49    0.17
  -5  -1  -5    2.40    0.14
  -5  -1  -5    2.36    0.16
  -5  -1  -5    2.16    0.17
  -5  -1  -5    2.30    0.19
   5   1   5    2.43    0.14
  -6  -1  -5   21.71    0.95
  -6  -1  -5   23.03    0.91
  -6  -1  -5   22.99    0.92
  -6  -1  -5   23.27    0.90
   6   1   5   22.56    0.89
   6   1   5   23.43    0.92
  -7  -1  -5    9.38    0.40
  -7  -1  -5    8.74    0.46
  -7  -1  -5    8.51    0.41
  -7  -1  -5    9.24    0.43
   7   1   5    9.17    0.43
   7   1   5    8.90    0.39
  -8  -1  -5    4.02    0.33
  -8  -1  -5    4.86    0.28
  -8  -1  -5    4.59    0.29
  -8  -1  -5    4.82    0.27
   8   1   5    4.69    0.27
   8   1   5    4.74    0.30
  -9  -1  -5    6.62    0.36
  -9  -1  -5    5.95    0.36
  -9  -1  -5    6.49    0.34
   9   1   5    6.55    0.39
 -10  -1  -5    0.12    0.15
 -10  -1  -5    0.14    0.15
 -10  -1  -5    0.07    0.13
  10   1   5    0.33    0.17
 -11  -1  -5   -0.22    0.14
  11   1   5    0.12    0.18
  10  -2  -5    5.63    0.36
  10  -2  -5    5.34    0.33
  10  -2  -5    5.49    0.36
   9  -2  -5    3.16    0.25
   9  -2  -5    2.87    0.23
   9  -2  -5    3.10    0.25
   8  -2  -5    0.14    0.09
   8  -2  -5    0.17    0.11
   8  -2  -5    0.09    0.11
   7  -2  -5   25.51    1.03
   7  -2  -5   25.79    1.01
   7  -2  -5   25.60    1.03
   6  -2  -5    0.81    0.09
   6  -2  -5    0.84    0.11
   6  -2  -5    0.69    0.11
  -6   2   5    0.69    0.09
   5  -2  -5    3.73    0.18
   5  -2  -5    3.28    0.20
  -5   2   5    3.45    0.18
   4  -2  -5   95.36    3.48
   4  -2  -5   91.31    3.49
  -4   2   5   90.36    3.47
   3  -2  -5    4.23    0.19
   2  -2  -5   17.19    0.68
   1  -2  -5   88.38    3.33
   0  -2  -5    0.07    0.04
  -1  -2  -5    9.25    0.38
  -1  -2  -5    9.79    0.41
  -1  -2  -5    9.55    0.39
  -2  -2  -5   29.66    1.16
  -2  -2  -5   29.43    1.14
  -3  -2  -5    0.30    0.07
  -3  -2  -5    0.34    0.06
  -4  -2  -5    1.79    0.11
  -4  -2  -5    1.58    0.15
  -4  -2  -5    1.75    0.13
   4   2   5    1.54    0.11
  -5  -2  -5   48.99    1.89
  -5  -2  -5   49.40    1.86
  -5  -2  -5   48.47    1.84
   5   2   5   47.40    1.84
   5   2   5   47.81    1.86
  -6  -2  -5    5.27    0.29
  -6  -2  -5    5.75    0.26
  -6  -2  -5    5.32    0.31
   6   2   5    5.53    0.29
   6   2   5    5.63    0.26
  -7  -2  -5    4.45    0.27
  -7  -2  -5    4.96    0.25
  -7  -2  -5    4.51    0.27
  -7  -2  -5    4.66    0.31
   7   2   5    5.05    0.25
   7   2   5    4.95    0.28
  -8  -2  -5    4.16    0.33
  -8  -2  -5    4.80    0.29
  -8  -2  -5    5.26    0.30
  -8  -2  -5    5.07    0.27
   8   2   5    4.87    0.30
   8   2   5    4.83    0.27
  -9  -2  -5    0.29    0.13
  -9  -2  -5    0.38    0.12
  -9  -2  -5    0.17    0.13
   9   2   5    0.26    0.14
 -10  -2  -5    1.27    0.19
 -10  -2  -5    1.95    0.24
 -10  -2  -5    1.73    0.19
  10   2   5    2.19    0.24
 -11  -2  -5    1.57    0.22
 -11  -2  -5    1.54    0.19
  11   2   5    1.45    0.22
  10  -3  -5    0.18    0.13
  10  -3  -5    0.34    0.15
   9  -3  -5    0.47    0.14
   9  -3  -5    0.55    0.13
   9  -3  -5    0.64    0.14
   8  -3  -5    5.20    0.30
   8  -3  -5    4.92    0.30
   8  -3  -5    5.62    0.29
   7  -3  -5    0.16    0.08
   7  -3  -5    0.10    0.09
   7  -3  -5    0.16    0.09
   6  -3  -5    1.59    0.12
   6  -3  -5    1.42    0.14
   6  -3  -5    1.28    0.13
  -6   3   5    1.13    0.11
   5  -3  -5   34.68    1.39
   5  -3  -5   37.98    1.38
   5  -3  -5   35.59    1.40
  -5   3   5   35.57    1.38
   4  -3  -5   40.20    1.51
   4  -3  -5   38.51    1.52
  -4   3   5   38.84    1.51
  -4   3   5   40.26    1.51
   3  -3  -5    0.17    0.06
   3  -3  -5    0.11    0.04
  -3   3   5    0.02    0.04
   2  -3  -5   46.34    1.78
   2  -3  -5   46.85    1.76
   1  -3  -5    0.43    0.06
   0  -3  -5    9.34    0.39
   0  -3  -5    9.41    0.38
  -1  -3  -5   31.05    1.18
  -1  -3  -5   30.28    1.16
  -1  -3  -5   29.17    1.15
  -2  -3  -5    0.42    0.06
  -2  -3  -5    0.66    0.08
  -2  -3  -5    0.35    0.07
  -3  -3  -5    6.38    0.30
  -3  -3  -5    6.14    0.28
  -3  -3  -5    6.18    0.26
   3   3   5    6.11    0.26
  -4  -3  -5    0.69    0.09
  -4  -3  -5    0.73    0.10
  -4  -3  -5    0.88    0.08
   4   3   5    0.79    0.08
   4   3   5    0.77    0.09
  -5  -3  -5    4.23    0.23
  -5  -3  -5    4.05    0.25
  -5  -3  -5    3.93    0.20
   5   3   5    3.96    0.22
   5   3   5    3.62    0.19
  -6  -3  -5    5.32    0.31
  -6  -3  -5    4.92    0.28
  -6  -3  -5    5.24    0.25
   6   3   5    5.10    0.25
   6   3   5    5.18    0.27
  -7  -3  -5    0.17    0.12
  -7  -3  -5    0.22    0.11
  -7  -3  -5    0.15    0.09
   7   3   5    0.24    0.09
   7   3   5    0.11    0.10
  -8  -3  -5    0.42    0.11
  -8  -3  -5    0.39    0.15
  -8  -3  -5    0.48    0.13
  -8  -3  -5    0.59    0.13
   8   3   5    0.52    0.11
   8   3   5    0.40    0.12
  -9  -3  -5   12.90    0.57
  -9  -3  -5   12.98    0.59
  -9  -3  -5   12.82    0.60
   9   3   5   13.52    0.60
 -10  -3  -5    0.45    0.13
 -10  -3  -5    0.48    0.16
  10   3   5    0.36    0.16
 -11  -3  -5    0.14    0.15
 -11  -3  -5   -0.02    0.13
  11   3   5    0.06    0.17
   9  -4  -5    6.85    0.38
   9  -4  -5    7.28    0.38
   9  -4  -5    6.89    0.37
   8  -4  -5    4.81    0.28
   8  -4  -5    4.79    0.28
   8  -4  -5    4.82    0.29
   7  -4  -5    0.28    0.09
   7  -4  -5    0.25    0.10
   7  -4  -5    0.23    0.10
   6  -4  -5    0.10    0.07
   6  -4  -5    0.04    0.06
   6  -4  -5    0.07    0.09
   5  -4  -5   11.96    0.49
   5  -4  -5   12.07    0.51
  -5   4   5   11.70    0.49
  -5   4   5   11.51    0.49
   4  -4  -5    0.30    0.06
   4  -4  -5    0.40    0.08
  -4   4   5    0.33    0.07
  -4   4   5    0.30    0.06
   3  -4  -5    7.09    0.32
   3  -4  -5    7.50    0.31
  -3   4   5    7.31    0.32
  -3   4   5    6.97    0.30
   2  -4  -5   30.11    1.18
   2  -4  -5   30.34    1.16
  -2   4   5   32.05    1.18
  -2   4   5   29.21    1.16
   1  -4  -5   19.48    0.76
   1  -4  -5   19.19    0.75
  -1   4   5   19.23    0.75
   0  -4  -5    9.15    0.39
   0  -4  -5    9.32    0.37
   0  -4  -5    9.12    0.38
  -1  -4  -5    1.50    0.12
  -1  -4  -5    1.50    0.10
  -1  -4  -5    1.44    0.11
   1   4   5    1.30    0.10
  -2  -4  -5   11.37    0.45
  -2  -4  -5   11.25    0.49
  -2  -4  -5   11.47    0.46
  -2  -4  -5   11.84    0.48
   2   4   5   11.16    0.45
  -3  -4  -5   14.30    0.57
  -3  -4  -5   14.17    0.59
  -3  -4  -5   14.96    0.57
  -3  -4  -5   14.50    0.61
   3   4   5   14.18    0.57
  -4  -4  -5    3.38    0.22
  -4  -4  -5    3.32    0.20
  -4  -4  -5    3.54    0.18
   4   4   5    3.29    0.17
  -5  -4  -5   16.33    0.69
  -5  -4  -5   15.96    0.64
  -5  -4  -5   16.77    0.67
   5   4   5   15.30    0.64
  -6  -4  -5    0.17    0.10
  -6  -4  -5    0.21    0.11
  -6  -4  -5    0.32    0.08
   6   4   5    0.14    0.09
   6   4   5    0.12    0.07
  -7  -4  -5    0.11    0.08
  -7  -4  -5    0.24    0.13
  -7  -4  -5   -0.06    0.11
   7   4   5   -0.06    0.10
   7   4   5    0.05    0.08
  -8  -4  -5    0.19    0.10
  -8  -4  -5   -0.02    0.11
  -8  -4  -5    0.01    0.13
   8   4   5    0.13    0.11
   8   4   5   -0.03    0.10
  -9  -4  -5    0.37    0.15
  -9  -4  -5    0.35    0.14
  -9  -4  -5    0.43    0.13
   9   4   5    0.28    0.14
 -10  -4  -5    0.34    0.13
 -10  -4  -5    0.34    0.16
  10   4   5    0.46    0.17
 -11  -4  -5    2.36    0.26
 -11  -4  -5    2.84    0.25
  11   4   5    2.76    0.27
   8  -5  -5    6.48    0.35
   8  -5  -5    6.39    0.34
   7  -5  -5    0.46    0.12
   7  -5  -5    0.59    0.11
   7  -5  -5    0.44    0.10
   6  -5  -5    0.36    0.09
   6  -5  -5    0.41    0.10
   5  -5  -5   14.02    0.57
   5  -5  -5   13.51    0.58
  -5   5   5   13.79    0.57
  -5   5   5   13.35    0.56
   4  -5  -5    1.18    0.10
   4  -5  -5    1.26    0.12
  -4   5   5    1.39    0.11
  -4   5   5    1.38    0.12
   3  -5  -5    1.43    0.11
   3  -5  -5    1.35    0.12
  -3   5   5    1.65    0.12
  -3   5   5    1.67    0.13
   2  -5  -5    0.73    0.09
   2  -5  -5    0.62    0.07
  -2   5   5    0.67    0.09
  -2   5   5    0.72    0.08
   1  -5  -5    3.87    0.20
   1  -5  -5    3.84    0.20
   1  -5  -5    3.65    0.18
  -1   5   5    3.64    0.18
  -1   5   5    3.92    0.21
   0  -5  -5    0.00    0.04
   0  -5  -5    0.09    0.05
   0  -5  -5    0.05    0.06
   0   5   5    0.07    0.05
  -1  -5  -5   14.56    0.60
  -1  -5  -5   14.71    0.59
  -1  -5  -5   14.71    0.58
   1   5   5   14.49    0.58
  -2  -5  -5    3.72    0.21
  -2  -5  -5    4.05    0.20
  -2  -5  -5    3.94    0.19
  -2  -5  -5    4.03    0.23
   2   5   5    3.93    0.19
  -3  -5  -5    7.94    0.34
  -3  -5  -5    7.64    0.36
  -3  -5  -5    7.44    0.35
  -3  -5  -5    7.47    0.33
   3   5   5    7.85    0.33
  -4  -5  -5   19.68    0.80
  -4  -5  -5   19.93    0.79
  -4  -5  -5   19.52    0.78
  -4  -5  -5   20.63    0.82
   4   5   5   19.20    0.78
  -5  -5  -5    0.02    0.09
  -5  -5  -5    0.12    0.09
  -5  -5  -5    0.03    0.07
  -5  -5  -5    0.04    0.07
   5   5   5    0.03    0.07
  -6  -5  -5   10.80    0.50
  -6  -5  -5   11.28    0.47
  -6  -5  -5   10.75    0.51
   6   5   5   10.67    0.46
  -7  -5  -5   -0.08    0.11
  -7  -5  -5    0.04    0.08
  -7  -5  -5    0.10    0.12
   7   5   5    0.06    0.08
   7   5   5    0.05    0.10
  -8  -5  -5    0.31    0.13
  -8  -5  -5    0.22    0.14
  -8  -5  -5    0.16    0.10
   8   5   5    0.01    0.12
   8   5   5    0.12    0.10
  -9  -5  -5    9.18    0.43
  -9  -5  -5    8.30    0.47
   9   5   5    8.94    0.45
 -10  -5  -5    4.62    0.36
 -10  -5  -5    4.90    0.31
  10   5   5    5.10    0.34
 -11  -5  -5    0.91    0.18
 -11  -5  -5    0.82    0.20
  11   5   5    1.05    0.20
   8  -6  -5    5.17    0.32
   8  -6  -5    5.43    0.32
   7  -6  -5    0.27    0.12
   7  -6  -5    0.38    0.11
   6  -6  -5    0.07    0.09
   6  -6  -5    0.00    0.08
   5  -6  -5    0.69    0.11
   5  -6  -5    0.75    0.10
  -5   6   5    0.68    0.15
  -5   6   5    0.68    0.11
   4  -6  -5   16.56    0.67
   4  -6  -5   16.08    0.68
  -4   6   5   17.48    0.69
  -4   6   5   15.96    0.67
   3  -6  -5    1.70    0.14
   3  -6  -5    1.42    0.12
  -3   6   5    1.84    0.16
  -3   6   5    1.91    0.14
   2  -6  -5    4.20    0.22
   2  -6  -5    4.58    0.24
  -2   6   5    4.64    0.22
  -2   6   5    4.59    0.25
   1  -6  -5   13.68    0.56
   1  -6  -5   13.62    0.58
   1  -6  -5   13.97    0.58
  -1   6   5   14.42    0.59
  -1   6   5   14.00    0.56
   0  -6  -5   -0.04    0.06
   0  -6  -5    0.13    0.05
   0  -6  -5    0.05    0.06
   0   6   5    0.09    0.07
   0   6   5    0.07    0.06
  -1  -6  -5   10.20    0.43
  -1  -6  -5   10.08    0.43
  -1  -6  -5    9.88    0.41
   1   6   5    9.71    0.41
  -2  -6  -5    7.20    0.34
  -2  -6  -5    7.75    0.34
  -2  -6  -5    7.33    0.36
   2   6   5    7.26    0.32
  -3  -6  -5    9.79    0.42
  -3  -6  -5    9.60    0.41
  -3  -6  -5   10.31    0.45
  -3  -6  -5    9.60    0.43
   3   6   5    9.60    0.41
  -4  -6  -5    0.00    0.08
  -4  -6  -5    0.01    0.07
  -4  -6  -5    0.01    0.09
  -4  -6  -5   -0.01    0.08
   4   6   5    0.06    0.07
  -5  -6  -5   50.17    2.04
  -5  -6  -5   52.07    2.05
  -5  -6  -5   55.36    2.02
  -5  -6  -5   50.35    2.01
   5   6   5   54.50    2.01
  -6  -6  -5   10.47    0.52
  -6  -6  -5   10.58    0.51
  -6  -6  -5   11.03    0.48
  -6  -6  -5   11.65    0.49
   6   6   5   11.26    0.48
  -7  -6  -5    3.45    0.28
  -7  -6  -5    3.55    0.23
  -7  -6  -5    3.24    0.27
   7   6   5    3.39    0.23
   7   6   5    3.93    0.23
  -8  -6  -5    7.14    0.39
  -8  -6  -5    6.10    0.34
  -8  -6  -5    5.96    0.40
   8   6   5    7.22    0.35
   8   6   5    6.42    0.35
  -9  -6  -5    1.26    0.20
  -9  -6  -5    0.96    0.16
   9   6   5    0.94    0.16
 -10  -6  -5    0.67    0.19
 -10  -6  -5    0.85    0.16
  10   6   5    0.83    0.18
   7  -7  -5    0.34    0.13
   7  -7  -5    0.50    0.12
   6  -7  -5    4.98    0.30
   6  -7  -5    5.48    0.29
  -6   7   5    5.09    0.34
   5  -7  -5   11.84    0.52
   5  -7  -5   11.86    0.53
  -5   7   5   12.07    0.54
   4  -7  -5   22.31    0.90
   4  -7  -5   22.51    0.92
  -4   7   5   22.49    0.91
  -4   7   5   22.66    0.92
   3  -7  -5    7.04    0.35
   3  -7  -5    7.15    0.33
  -3   7   5    6.79    0.33
  -3   7   5    7.09    0.35
   2  -7  -5   23.82    0.95
   2  -7  -5   23.54    0.95
   2  -7  -5   23.83    0.93
  -2   7   5   23.98    0.96
  -2   7   5   22.92    0.93
   1  -7  -5    4.37    0.24
   1  -7  -5    4.10    0.24
   1  -7  -5    4.34    0.22
  -1   7   5    4.27    0.26
  -1   7   5    4.16    0.23
   0  -7  -5    0.72    0.11
   0  -7  -5    0.63    0.10
   0  -7  -5    0.72    0.09
   0   7   5    0.63    0.09
   0   7   5    0.61    0.11
  -1  -7  -5   48.00    1.83
  -1  -7  -5   47.22    1.81
  -1  -7  -5   47.29    1.83
   1   7   5   46.76    1.81
  -2  -7  -5   10.96    0.49
  -2  -7  -5   11.22    0.51
  -2  -7  -5   11.54    0.49
   2   7   5   10.79    0.47
  -3  -7  -5    0.28    0.10
  -3  -7  -5    0.34    0.08
  -3  -7  -5    0.35    0.10
  -3  -7  -5    0.36    0.10
   3   7   5    0.45    0.09
  -4  -7  -5    1.53    0.16
  -4  -7  -5    1.56    0.15
  -4  -7  -5    1.10    0.15
  -4  -7  -5    1.63    0.13
   4   7   5    1.56    0.14
  -5  -7  -5    9.23    0.43
  -5  -7  -5    9.84    0.47
  -5  -7  -5    9.59    0.47
  -5  -7  -5    9.92    0.45
   5   7   5   10.16    0.43
  -6  -7  -5    4.24    0.27
  -6  -7  -5    3.95    0.25
  -6  -7  -5    4.63    0.30
  -6  -7  -5    4.37    0.30
   6   7   5    4.28    0.26
  -7  -7  -5    4.93    0.29
  -7  -7  -5    4.74    0.33
  -7  -7  -5    5.44    0.30
  -7  -7  -5    5.58    0.34
   7   7   5    5.24    0.30
  -8  -7  -5    5.27    0.37
  -8  -7  -5    5.33    0.31
  -8  -7  -5    5.56    0.36
   8   7   5    5.71    0.33
  -9  -7  -5    4.29    0.28
  -9  -7  -5    3.68    0.31
 -10  -7  -5    0.46    0.19
 -10  -7  -5    0.37    0.14
   7  -8  -5    2.61    0.21
   7  -8  -5    2.62    0.23
   6  -8  -5    0.25    0.13
   6  -8  -5    0.22    0.11
  -6   8   5    0.34    0.15
   5  -8  -5    2.14    0.18
   5  -8  -5    2.26    0.19
  -5   8   5    1.92    0.20
   4  -8  -5    0.42    0.10
   4  -8  -5    0.27    0.11
   4  -8  -5    0.24    0.11
  -4   8   5    0.53    0.13
   3  -8  -5    3.94    0.25
   3  -8  -5    3.92    0.23
   3  -8  -5    3.74    0.25
  -3   8   5    3.77    0.25
  -3   8   5    3.84    0.26
   2  -8  -5   29.89    1.21
   2  -8  -5   30.25    1.19
   2  -8  -5   30.22    1.20
  -2   8   5   30.61    1.22
  -2   8   5   30.04    1.19
   1  -8  -5    0.25    0.09
   1  -8  -5    0.24    0.10
   1  -8  -5    0.37    0.10
  -1   8   5    0.55    0.10
  -1   8   5    0.35    0.11
   0  -8  -5   39.39    1.51
   0  -8  -5   38.34    1.49
   0  -8  -5   37.19    1.51
   0   8   5   37.84    1.49
   0   8   5   39.90    1.53
  -1  -8  -5   25.50    1.06
  -1  -8  -5   27.29    1.06
  -1  -8  -5   25.65    1.04
   1   8   5   26.29    1.07
   1   8   5   26.73    1.04
  -2  -8  -5    3.42    0.25
  -2  -8  -5    3.37    0.23
  -2  -8  -5    3.31    0.23
   2   8   5    3.56    0.22
  -3  -8  -5    0.22    0.09
  -3  -8  -5    0.17    0.11
  -3  -8  -5    0.06    0.10
  -3  -8  -5    0.09    0.10
   3   8   5    0.02    0.09
  -4  -8  -5    4.72    0.30
  -4  -8  -5    4.57    0.29
  -4  -8  -5    4.37    0.28
  -4  -8  -5    4.74    0.26
   4   8   5    4.85    0.26
  -5  -8  -5    0.30    0.13
  -5  -8  -5    0.19    0.10
  -5  -8  -5    0.12    0.13
  -5  -8  -5    0.20    0.12
   5   8   5    0.19    0.10
  -6  -8  -5    3.95    0.31
  -6  -8  -5    4.89    0.30
  -6  -8  -5    4.63    0.31
  -6  -8  -5    4.19    0.27
   6   8   5    4.90    0.28
  -7  -8  -5   19.02    0.91
  -7  -8  -5   21.29    0.88
  -7  -8  -5   21.11    0.94
  -7  -8  -5   22.20    0.89
   7   8   5   22.60    0.88
  -8  -8  -5    0.02    0.11
  -8  -8  -5    0.08    0.16
  -9  -8  -5    0.46    0.15
  -9  -8  -5    0.34    0.18
   5  -9  -5    1.99    0.18
   5  -9  -5    2.06    0.20
  -5   9   5    2.11    0.22
   4  -9  -5   -0.04    0.12
   4  -9  -5   -0.01    0.10
  -4   9   5    0.06    0.12
   3  -9  -5   24.03    0.96
   3  -9  -5   23.19    0.95
   3  -9  -5   23.32    0.97
  -3   9   5   22.84    0.97
   2  -9  -5   10.62    0.53
   2  -9  -5   11.62    0.51
   2  -9  -5   12.17    0.52
  -2   9   5   11.75    0.55
   1  -9  -5    0.10    0.10
   1  -9  -5    0.03    0.09
   1  -9  -5    0.04    0.10
  -1   9   5    0.07    0.11
  -1   9   5    0.18    0.10
   0  -9  -5   15.15    0.63
   0  -9  -5   14.88    0.65
   0  -9  -5   14.50    0.64
   0   9   5   15.20    0.64
   0   9   5   14.98    0.66
  -1  -9  -5    0.43    0.12
  -1  -9  -5    0.42    0.12
  -1  -9  -5    0.29    0.10
   1   9   5    0.24    0.11
   1   9   5    0.37    0.12
  -2  -9  -5    2.99    0.25
  -2  -9  -5    2.99    0.24
  -2  -9  -5    2.72    0.23
   2   9   5    2.92    0.21
  -3  -9  -5   22.28    0.95
  -3  -9  -5   22.20    0.93
  -3  -9  -5   24.09    0.97
  -3  -9  -5   22.70    0.95
   3   9   5   23.45    0.93
  -4  -9  -5    0.35    0.14
  -4  -9  -5    0.40    0.14
  -4  -9  -5    0.06    0.13
  -4  -9  -5    0.25    0.11
   4   9   5    0.38    0.12
  -5  -9  -5    1.08    0.15
  -5  -9  -5    1.14    0.18
  -5  -9  -5    1.14    0.18
   5   9   5    1.44    0.17
  -6  -9  -5    0.05    0.12
  -6  -9  -5   -0.11    0.14
  -6  -9  -5   -0.06    0.12
   6   9   5   -0.14    0.12
  -7  -9  -5   -0.25    0.15
  -7  -9  -5    0.05    0.12
  -7  -9  -5    0.13    0.14
  -8  -9  -5    0.71    0.20
  -8  -9  -5    0.74    0.17
  -8  -9  -5    0.62    0.15
  -9  -9  -5    0.18    0.19
  -9  -9  -5    0.32    0.15
   4 -10  -5    0.63    0.15
   4 -10  -5    0.86    0.14
  -4  10   5    0.77    0.17
   3 -10  -5   -0.12    0.13
   3 -10  -5    0.04    0.11
  -3  10   5    0.02    0.14
   2 -10  -5    5.87    0.32
   2 -10  -5    5.47    0.34
  -2  10   5    5.34    0.36
   1 -10  -5    1.20    0.15
   1 -10  -5    1.19    0.16
   1 -10  -5    1.23    0.18
  -1  10   5    1.57    0.20
   0 -10  -5    1.83    0.18
   0 -10  -5    2.16    0.19
   0 -10  -5    1.91    0.21
   0  10   5    1.81    0.20
  -1 -10  -5    0.24    0.11
  -1 -10  -5    0.22    0.13
  -1 -10  -5    0.23    0.12
   1  10   5    0.22    0.13
   1  10   5    0.30    0.14
  -2 -10  -5   13.92    0.66
  -2 -10  -5   15.03    0.66
   2  10   5   14.69    0.64
  -3 -10  -5    2.75    0.25
  -3 -10  -5    2.63    0.21
  -3 -10  -5    2.51    0.24
   3  10   5    2.76    0.22
  -4 -10  -5    6.85    0.36
  -4 -10  -5    6.61    0.40
  -4 -10  -5    6.72    0.39
   4  10   5    7.16    0.39
  -5 -10  -5    2.45    0.26
  -5 -10  -5    2.93    0.27
  -5 -10  -5    2.38    0.21
  -6 -10  -5    0.42    0.16
  -6 -10  -5    0.58    0.20
  -6 -10  -5    0.81    0.16
  -7 -10  -5    0.03    0.15
  -7 -10  -5    0.06    0.14
  -7 -10  -5   -0.12    0.17
   2 -11  -5    0.26    0.16
   2 -11  -5    0.33    0.13
  -2  11   5    0.56    0.17
   1 -11  -5    3.23    0.25
   1 -11  -5    2.12    0.24
  -1  11   5    2.93    0.27
   0 -11  -5    3.47    0.26
   0 -11  -5    2.56    0.26
   0  11   5    3.96    0.32
  -1 -11  -5    0.45    0.13
  -1 -11  -5    0.63    0.18
   1  11   5    0.40    0.16
  -2 -11  -5   -0.07    0.15
  -2 -11  -5   -0.03    0.15
  -3 -11  -5    3.15    0.28
  -3 -11  -5    2.37    0.26
  -3 -11  -5    3.60    0.26
  -4 -11  -5    0.16    0.18
  -4 -11  -5    0.36    0.14
  -4 -11  -5    0.10    0.17
  -5 -11  -5    0.51    0.19
  -5 -11  -5    0.61    0.16
  -5 -11  -5    0.44    0.21
  -6 -11  -5    0.06    0.17
  -6 -11  -5    0.02    0.15
  -6 -11  -5   -0.05    0.18
   5   8  -6    0.21    0.16
   5   8  -6    0.12    0.11
   4   8  -6    0.13    0.16
   4   8  -6    0.10    0.11
   3   8  -6    0.19    0.15
   3   8  -6    0.20    0.12
   2   8  -6    1.47    0.20
   2   8  -6    1.38    0.16
   2   8  -6    1.10    0.18
   1   8  -6    1.34    0.15
   1   8  -6    1.15    0.19
   1   8  -6    1.41    0.20
   0   8  -6    2.45    0.26
   0   8  -6    2.77    0.21
   0   8  -6    2.70    0.25
  -1   8  -6    0.10    0.16
  -1   8  -6    0.25    0.13
  -2   8  -6    0.02    0.12
  -2   8  -6   -0.04    0.16
  -3   8  -6    0.79    0.20
  -3   8  -6    1.21    0.17
   7   7  -6    5.02    0.30
   7   7  -6    4.81    0.37
   6   7  -6    1.17    0.21
   6   7  -6    1.31    0.16
   5   7  -6    0.50    0.12
   5   7  -6    0.53    0.17
   4   7  -6   -0.02    0.10
   4   7  -6    0.00    0.14
   3   7  -6    5.45    0.34
   3   7  -6    5.22    0.29
   2   7  -6    6.02    0.34
   2   7  -6    5.09    0.32
   2   7  -6    4.55    0.28
   1   7  -6    4.75    0.28
   1   7  -6    5.20    0.33
   1   7  -6    5.18    0.33
   0   7  -6    0.08    0.10
   0   7  -6    0.12    0.13
  -1   7  -6   -0.10    0.10
  -1   7  -6   -0.16    0.13
  -2   7  -6    5.73    0.31
  -2   7  -6    5.51    0.37
  -3   7  -6    5.86    0.39
  -3   7  -6    5.81    0.33
  -4   7  -6    0.66    0.15
  -4   7  -6    0.54    0.18
  -5   7  -6    0.65    0.21
  -5   7  -6    0.73    0.15
   8   6  -6    0.12    0.11
   8   6  -6    0.13    0.16
   7   6  -6    0.04    0.10
   7   6  -6    0.05    0.16
   6   6  -6    0.00    0.09
   6   6  -6   -0.14    0.15
   5   6  -6    0.36    0.11
   5   6  -6    0.33    0.14
   4   6  -6   21.82    0.86
   4   6  -6   18.54    0.81
   3   6  -6    7.92    0.40
   3   6  -6    7.59    0.37
   3   6  -6    6.83    0.35
   2   6  -6    2.35    0.20
   2   6  -6    2.30    0.21
   2   6  -6    2.34    0.17
   1   6  -6    1.07    0.13
   1   6  -6    0.99    0.16
   1   6  -6    1.10    0.16
   0   6  -6    0.50    0.11
   0   6  -6    0.45    0.13
  -1   6  -6    1.49    0.18
  -1   6  -6    1.61    0.15
  -2   6  -6    0.12    0.09
  -2   6  -6    0.02    0.12
  -3   6  -6    5.06    0.29
  -3   6  -6    5.28    0.35
  -4   6  -6    1.56    0.22
  -4   6  -6    1.99    0.18
  -5   6  -6    0.71    0.14
  -5   6  -6    0.43    0.18
  -6   6  -6    0.72    0.15
  -6   6  -6    0.49    0.18
   9   5  -6    0.19    0.18
   9   5  -6    0.25    0.13
   8   5  -6    0.31    0.12
   8   5  -6    0.64    0.17
   7   5  -6    0.62    0.12
   7   5  -6    0.37    0.16
   6   5  -6    0.47    0.11
   6   5  -6    0.27    0.14
   5   5  -6    6.56    0.33
   5   5  -6    7.97    0.39
   4   5  -6    0.33    0.12
   4   5  -6    0.23    0.09
   3   5  -6   -0.01    0.07
   3   5  -6    0.02    0.09
   3   5  -6   -0.01    0.10
   2   5  -6    6.10    0.31
   2   5  -6    6.97    0.33
   2   5  -6    7.17    0.36
   1   5  -6    0.15    0.10
   1   5  -6    0.14    0.07
   0   5  -6   18.73    0.77
   0   5  -6   18.38    0.74
  -1   5  -6    0.27    0.09
  -1   5  -6    0.17    0.11
  -2   5  -6    8.55    0.43
  -2   5  -6    8.52    0.38
  -3   5  -6    0.86    0.12
  -3   5  -6    0.81    0.16
  -4   5  -6   35.31    1.44
  -4   5  -6   35.92    1.40
  -5   5  -6   -0.04    0.11
  -5   5  -6    0.06    0.14
  -6   5  -6    1.81    0.19
  -6   5  -6    1.45    0.22
  -7   5  -6    0.56    0.15
  -7   5  -6    0.49    0.19
   9   4  -6    0.33    0.17
   9   4  -6    0.51    0.13
   8   4  -6    0.58    0.16
   8   4  -6    0.54    0.12
   7   4  -6    0.57    0.11
   7   4  -6    0.48    0.15
   6   4  -6    3.71    0.27
   6   4  -6    3.05    0.21
   5   4  -6   19.85    0.82
   5   4  -6   21.22    0.86
   4   4  -6    2.97    0.21
   4   4  -6    2.15    0.16
   3   4  -6    3.88    0.21
   3   4  -6    3.52    0.20
   3   4  -6    3.86    0.25
   2   4  -6    9.46    0.40
   2   4  -6    8.67    0.38
   2   4  -6    8.90    0.42
   1   4  -6   29.64    1.19
   1   4  -6   32.46    1.22
   0   4  -6   -0.02    0.08
   0   4  -6   -0.10    0.06
  -1   4  -6   32.29    1.27
  -1   4  -6   31.75    1.24
  -2   4  -6    2.09    0.18
  -2   4  -6    1.98    0.15
  -2   4  -6    1.95    0.16
  -3   4  -6   31.58    1.22
  -3   4  -6   29.02    1.20
  -3   4  -6   30.55    1.18
  -4   4  -6    3.85    0.28
  -4   4  -6    4.30    0.27
  -4   4  -6    4.16    0.24
  -5   4  -6    6.33    0.37
  -5   4  -6    6.48    0.37
  -5   4  -6    6.54    0.33
  -6   4  -6   -0.02    0.11
  -6   4  -6    0.03    0.13
  -6   4  -6    0.08    0.18
  -7   4  -6    5.38    0.38
  -7   4  -6    5.86    0.34
  -8   4  -6    1.08    0.21
  -8   4  -6    0.84    0.16
  10   3  -6    0.95    0.16
  10   3  -6    1.02    0.20
   9   3  -6    0.43    0.13
   9   3  -6    0.34    0.17
   8   3  -6   15.69    0.70
   8   3  -6   18.24    0.75
   7   3  -6    0.24    0.13
   7   3  -6    0.09    0.09
   6   3  -6   26.65    1.08
   6   3  -6   28.65    1.12
   5   3  -6    0.47    0.09
   5   3  -6    0.43    0.11
   4   3  -6   17.95    0.73
   4   3  -6   17.01    0.69
   3   3  -6    0.46    0.10
   2   3  -6    0.87    0.09
   2   3  -6    0.71    0.11
   1   3  -6    8.89    0.39
   0   3  -6   67.46    2.57
  -1   3  -6    0.71    0.09
  -1   3  -6    0.79    0.10
   1  -3   6    0.43    0.07
  -2   3  -6    2.00    0.14
  -2   3  -6    1.71    0.16
  -2   3  -6    2.03    0.16
  -3   3  -6    3.01    0.22
  -3   3  -6    3.17    0.21
  -3   3  -6    3.05    0.18
  -4   3  -6    6.39    0.30
  -4   3  -6    6.30    0.34
  -4   3  -6    6.39    0.34
  -5   3  -6    1.14    0.16
  -5   3  -6    1.05    0.16
  -5   3  -6    0.96    0.12
  -6   3  -6   55.02    2.25
  -6   3  -6   60.48    2.22
  -6   3  -6   57.46    2.27
  -7   3  -6    1.08    0.15
  -7   3  -6    1.21    0.19
  -8   3  -6   -0.07    0.16
  -8   3  -6    0.31    0.13
  -9   3  -6    1.03    0.17
  -9   3  -6    0.92    0.21
  10   2  -6    0.88    0.19
  10   2  -6    0.79    0.15
   9   2  -6    8.89    0.44
   9   2  -6    9.92    0.50
   8   2  -6    0.28    0.10
   8   2  -6    0.31    0.14
   7   2  -6   17.79    0.74
   7   2  -6   19.06    0.78
   6   2  -6    0.22    0.08
   6   2  -6    0.28    0.11
   5   2  -6    1.84    0.14
   5   2  -6    1.82    0.17
   4   2  -6   36.14    1.40
   4   2  -6   36.96    1.43
   3   2  -6   53.54    2.06
   2   2  -6    0.24    0.08
   2   2  -6    0.12    0.06
   1   2  -6   43.74    1.67
   0   2  -6   29.40    1.11
   0   2  -6   27.67    1.10
  -1   2  -6    8.37    0.36
  -1   2  -6    8.27    0.35
   1  -2   6    7.78    0.35
  -2   2  -6    0.21    0.07
  -2   2  -6    0.17    0.08
  -3   2  -6   19.10    0.73
  -3   2  -6   17.55    0.75
  -3   2  -6   18.68    0.76
  -4   2  -6    1.67    0.17
  -4   2  -6    1.69    0.13
  -4   2  -6    1.58    0.15
  -5   2  -6   54.99    2.17
  -5   2  -6   56.38    2.12
  -5   2  -6   54.76    2.15
  -6   2  -6    0.25    0.09
  -6   2  -6    0.14    0.12
  -6   2  -6   -0.02    0.12
  -7   2  -6    0.06    0.13
  -7   2  -6   -0.10    0.10
  -8   2  -6    0.06    0.14
  -8   2  -6    0.15    0.12
  -9   2  -6   -0.12    0.15
  -9   2  -6   -0.07    0.13
  10   1  -6    2.07    0.24
  10   1  -6    1.79    0.18
   9   1  -6    5.23    0.34
   9   1  -6    4.23    0.28
   8   1  -6   19.64    0.81
   8   1  -6   18.02    0.77
   7   1  -6    1.05    0.15
   7   1  -6    0.58    0.10
   6   1  -6   11.18    0.47
   6   1  -6   11.36    0.51
   5   1  -6    6.02    0.27
   5   1  -6    5.93    0.31
   4   1  -6   53.16    2.02
   4   1  -6   51.75    2.00
   3   1  -6    2.28    0.13
   3   1  -6    2.60    0.17
   2   1  -6   77.39    2.88
   2   1  -6   75.69    2.85
   2   1  -6   74.10    2.86
   1   1  -6   17.80    0.70
   1   1  -6   17.71    0.70
   0   1  -6   24.07    0.93
   0   1  -6   23.41    0.92
  -1   1  -6   21.36    0.84
  -1   1  -6   21.54    0.84
   1  -1   6   20.89    0.84
  -2   1  -6   42.66    1.62
  -2   1  -6   41.13    1.61
  -3   1  -6    8.72    0.41
  -3   1  -6    9.71    0.42
  -4   1  -6    0.54    0.07
  -4   1  -6    0.57    0.11
  -4   1  -6    0.51    0.10
  -5   1  -6    2.95    0.24
  -5   1  -6    3.09    0.21
  -5   1  -6    3.21    0.18
  -6   1  -6    0.80    0.16
  -6   1  -6    0.92    0.11
  -6   1  -6    0.86    0.14
  -7   1  -6    0.31    0.15
  -7   1  -6    0.31    0.12
  -7   1  -6    0.32    0.11
  -8   1  -6   12.83    0.56
  -8   1  -6   12.44    0.59
  -9   1  -6    8.14    0.47
  -9   1  -6    8.63    0.42
 -10   1  -6   -0.02    0.13
 -10   1  -6   -0.04    0.17
  10   0  -6    2.57    0.21
  10   0  -6    2.91    0.26
   9   0  -6   13.03    0.58
   9   0  -6   11.69    0.54
   8   0  -6    0.75    0.11
   8   0  -6    0.53    0.14
   7   0  -6    7.46    0.34
   7   0  -6    7.23    0.37
   6   0  -6    1.83    0.14
   6   0  -6    1.83    0.17
   5   0  -6   19.84    0.82
   5   0  -6   20.73    0.79
   4   0  -6   20.69    0.83
   3   0  -6   15.68    0.65
   3   0  -6   16.79    0.66
   2   0  -6   15.49    0.62
   1   0  -6   16.22    0.63
   1   0  -6   15.94    0.63
   1   0  -6   15.61    0.64
   0   0  -6    0.07    0.05
   0   0  -6    0.00    0.04
  -1   0  -6    9.26    0.39
  -1   0  -6    9.87    0.40
  -1   0  -6    9.17    0.38
   1   0   6    9.24    0.40
  -2   0  -6  127.48    4.94
  -2   0  -6  134.66    4.95
  -3   0  -6    6.76    0.31
  -3   0  -6    5.89    0.30
  -4   0  -6   28.77    1.11
  -4   0  -6   27.66    1.06
  -4   0  -6   26.36    1.09
   4   0   6   27.56    1.06
  -5   0  -6    0.18    0.10
  -5   0  -6    0.02    0.07
  -5   0  -6    0.06    0.08
  -5   0  -6    0.11    0.06
  -6   0  -6   -0.04    0.07
  -6   0  -6    0.04    0.11
  -6   0  -6    0.12    0.08
  -6   0  -6    0.01    0.09
  -7   0  -6    8.57    0.43
  -7   0  -6    9.00    0.40
  -7   0  -6    7.87    0.46
  -7   0  -6    8.92    0.40
  -8   0  -6    8.83    0.47
  -8   0  -6   10.33    0.45
  -9   0  -6    0.03    0.12
  -9   0  -6    0.09    0.14
 -10   0  -6    7.72    0.46
 -10   0  -6    7.89    0.41
  10  -1  -6    0.04    0.13
  10  -1  -6    0.11    0.11
  10  -1  -6    0.19    0.15
   9  -1  -6    0.06    0.13
   9  -1  -6    0.13    0.10
   8  -1  -6   -0.03    0.11
   8  -1  -6    0.07    0.09
   7  -1  -6   12.30    0.55
   7  -1  -6   12.41    0.52
   6  -1  -6   14.85    0.59
   6  -1  -6   14.52    0.62
   5  -1  -6   27.90    1.07
   5  -1  -6   27.47    1.09
   4  -1  -6   12.07    0.50
   3  -1  -6    4.51    0.22
   2  -1  -6   11.55    0.47
   1  -1  -6    0.41    0.06
   0  -1  -6   19.43    0.77
  -1  -1  -6  130.20    4.85
  -1  -1  -6  126.99    4.83
  -2  -1  -6   36.41    1.41
  -2  -1  -6   37.55    1.44
  -3  -1  -6    3.80    0.21
  -3  -1  -6    3.16    0.17
  -4  -1  -6    0.85    0.08
  -4  -1  -6    0.85    0.12
  -4  -1  -6    0.76    0.10
  -4  -1  -6    0.94    0.09
  -5  -1  -6    1.70    0.15
  -5  -1  -6    1.52    0.15
  -5  -1  -6    1.85    0.13
  -5  -1  -6    1.92    0.19
   5   1   6    1.64    0.12
  -6  -1  -6   22.51    0.87
  -6  -1  -6   21.94    0.88
  -6  -1  -6   21.10    0.89
  -6  -1  -6   22.23    0.93
  -7  -1  -6   19.32    0.84
  -7  -1  -6   19.43    0.88
  -7  -1  -6   21.70    0.82
  -7  -1  -6   20.74    0.83
  -8  -1  -6   -0.01    0.09
  -8  -1  -6    0.02    0.10
  -8  -1  -6   -0.02    0.12
  -9  -1  -6    4.81    0.33
  -9  -1  -6    4.86    0.38
  -9  -1  -6    5.54    0.31
 -10  -1  -6    0.94    0.19
 -10  -1  -6    0.66    0.16
  10  -2  -6    0.97    0.17
  10  -2  -6    0.75    0.14
  10  -2  -6    1.03    0.17
   9  -2  -6    2.27    0.21
   9  -2  -6    2.96    0.25
   9  -2  -6    2.49    0.20
   8  -2  -6    8.00    0.39
   8  -2  -6    7.35    0.39
   8  -2  -6    7.64    0.36
   7  -2  -6    5.29    0.27
   7  -2  -6    5.30    0.30
   7  -2  -6    5.52    0.30
   6  -2  -6    8.32    0.36
   6  -2  -6    8.04    0.38
   5  -2  -6   10.65    0.43
   5  -2  -6   10.12    0.45
   4  -2  -6   15.80    0.65
   4  -2  -6   16.46    0.63
   3  -2  -6    0.28    0.06
   1  -2  -6    0.74    0.08
   0  -2  -6    4.08    0.19
  -1  -2  -6   15.02    0.59
  -1  -2  -6   14.28    0.57
  -1  -2  -6   13.97    0.56
  -2  -2  -6   56.83    2.13
  -2  -2  -6   54.31    2.11
  -3  -2  -6    2.95    0.17
  -3  -2  -6    3.36    0.20
  -4  -2  -6   76.78    2.93
  -4  -2  -6   78.89    2.98
  -4  -2  -6   77.85    2.95
  -5  -2  -6   39.07    1.48
  -5  -2  -6   39.45    1.50
  -5  -2  -6   38.71    1.54
   5   2   6   37.89    1.48
  -6  -2  -6   55.48    2.29
  -6  -2  -6   58.07    2.27
  -6  -2  -6   60.51    2.24
  -6  -2  -6   58.49    2.26
   6   2   6   61.91    2.27
  -7  -2  -6    0.06    0.08
  -7  -2  -6    0.11    0.10
  -7  -2  -6    0.07    0.10
  -7  -2  -6    0.02    0.11
   7   2   6    0.05    0.11
  -8  -2  -6    9.08    0.45
  -8  -2  -6    9.04    0.45
  -8  -2  -6    9.98    0.43
   8   2   6    9.10    0.46
  -9  -2  -6    0.81    0.16
  -9  -2  -6    0.85    0.16
  -9  -2  -6    0.78    0.14
   9   2   6    0.86    0.18
 -10  -2  -6    1.16    0.19
 -10  -2  -6    1.60    0.20
 -10  -2  -6    1.57    0.19
  10   2   6    1.27    0.21
  11   2   6    2.09    0.26
  10  -3  -6    5.99    0.36
  10  -3  -6    6.78    0.39
  10  -3  -6    6.68    0.39
   9  -3  -6    0.93    0.16
   9  -3  -6    0.98    0.16
   9  -3  -6    1.09    0.15
   8  -3  -6    6.42    0.33
   8  -3  -6    6.66    0.35
   8  -3  -6    6.36    0.35
   7  -3  -6   14.09    0.60
   7  -3  -6   13.10    0.59
   7  -3  -6   13.97    0.58
   6  -3  -6    0.68    0.11
   6  -3  -6    0.69    0.09
   6  -3  -6    0.66    0.11
   5  -3  -6    0.38    0.07
   5  -3  -6    0.47    0.08
   5  -3  -6    0.22    0.08
   4  -3  -6    0.02    0.06
   4  -3  -6   -0.08    0.04
  -4   3   6    0.02    0.06
   3  -3  -6   33.27    1.29
   2  -3  -6   94.86    3.58
   1  -3  -6   76.20    2.88
   0  -3  -6   13.13    0.53
   0  -3  -6   13.53    0.54
  -1  -3  -6   43.17    1.65
  -1  -3  -6   42.03    1.64
  -1  -3  -6   44.13    1.67
  -2  -3  -6    0.67    0.10
  -2  -3  -6    0.40    0.07
  -2  -3  -6    0.40    0.06
  -3  -3  -6   58.91    2.26
  -3  -3  -6   58.70    2.24
  -4  -3  -6    0.17    0.08
  -4  -3  -6    0.17    0.07
  -4  -3  -6    0.08    0.05
   4   3   6    0.02    0.05
  -5  -3  -6   14.77    0.66
  -5  -3  -6   15.50    0.61
  -5  -3  -6   15.24    0.63
   5   3   6   15.31    0.61
  -6  -3  -6    3.06    0.19
  -6  -3  -6    3.05    0.24
  -6  -3  -6    2.91    0.22
   6   3   6    3.47    0.21
   6   3   6    2.87    0.19
  -7  -3  -6    4.45    0.24
  -7  -3  -6    3.76    0.29
  -7  -3  -6    4.45    0.27
   7   3   6    4.34    0.27
  -8  -3  -6   16.03    0.66
  -8  -3  -6   15.89    0.68
  -8  -3  -6   15.23    0.68
  -8  -3  -6   15.11    0.79
   8   3   6   15.97    0.68
  -9  -3  -6    2.93    0.24
  -9  -3  -6    2.36    0.20
  -9  -3  -6    2.08    0.22
   9   3   6    3.14    0.25
 -10  -3  -6    2.01    0.22
 -10  -3  -6    1.67    0.21
 -10  -3  -6    1.26    0.17
  10   3   6    1.75    0.22
 -11  -3  -6    3.46    0.27
 -11  -3  -6    3.00    0.28
  11   3   6    3.14    0.30
   9  -4  -6    9.52    0.47
   9  -4  -6    9.56    0.47
   8  -4  -6    2.78    0.23
   8  -4  -6    3.17    0.22
   8  -4  -6    3.15    0.25
   7  -4  -6    3.13    0.23
   7  -4  -6    2.93    0.20
   7  -4  -6    3.09    0.21
   6  -4  -6    0.08    0.07
   6  -4  -6    0.05    0.09
   5  -4  -6    0.72    0.09
   5  -4  -6    0.89    0.11
   4  -4  -6   12.06    0.52
   4  -4  -6   12.35    0.50
   3  -4  -6   73.71    2.77
   3  -4  -6   72.58    2.75
  -3   4   6   71.98    2.75
   2  -4  -6   95.43    3.63
   2  -4  -6   97.69    3.65
   1  -4  -6    0.08    0.05
   0  -4  -6    0.71    0.08
   0  -4  -6    0.66    0.08
  -1  -4  -6   15.20    0.61
  -1  -4  -6   15.06    0.63
  -1  -4  -6   14.83    0.60
  -2  -4  -6    0.10    0.05
  -2  -4  -6    0.10    0.06
  -2  -4  -6    0.04    0.06
  -3  -4  -6   37.75    1.47
  -3  -4  -6   38.68    1.50
  -3  -4  -6   38.88    1.51
  -3  -4  -6   39.05    1.47
   3   4   6   38.76    1.47
  -4  -4  -6   62.94    2.38
  -4  -4  -6   63.54    2.43
  -4  -4  -6   62.66    2.40
   4   4   6   62.20    2.38
  -5  -4  -6    0.98    0.13
  -5  -4  -6    1.08    0.10
  -5  -4  -6    1.10    0.14
   5   4   6    1.14    0.10
  -6  -4  -6    8.55    0.37
  -6  -4  -6    8.13    0.42
  -6  -4  -6    8.02    0.40
   6   4   6    8.09    0.36
   6   4   6    8.31    0.38
  -7  -4  -6   16.82    0.68
  -7  -4  -6   16.58    0.72
  -7  -4  -6   16.08    0.74
   7   4   6   16.94    0.70
  -8  -4  -6    9.49    0.47
  -8  -4  -6   10.04    0.44
  -8  -4  -6    7.70    0.55
   8   4   6   10.18    0.46
  -9  -4  -6    1.49    0.16
  -9  -4  -6    1.16    0.18
  -9  -4  -6    1.26    0.18
   9   4   6    1.37    0.19
 -10  -4  -6    2.86    0.24
 -10  -4  -6    3.48    0.29
 -10  -4  -6    2.96    0.27
  10   4   6    3.03    0.27
 -11  -4  -6    4.09    0.31
 -11  -4  -6    3.92    0.34
  11   4   6    4.24    0.35
   9  -5  -6    6.66    0.37
   9  -5  -6    5.86    0.34
   8  -5  -6   10.44    0.50
   8  -5  -6   10.75    0.49
   7  -5  -6    2.83    0.24
   7  -5  -6    3.22    0.22
   6  -5  -6   25.71    1.04
   6  -5  -6   26.95    1.06
   5  -5  -6   15.00    0.65
   5  -5  -6   15.57    0.63
  -5   5   6   15.77    0.64
   4  -5  -6    3.48    0.21
   4  -5  -6    3.43    0.19
  -4   5   6    3.73    0.21
   3  -5  -6   19.32    0.75
   3  -5  -6   17.90    0.76
  -3   5   6   18.78    0.75
  -3   5   6   19.73    0.76
   2  -5  -6    1.43    0.13
   2  -5  -6    1.60    0.11
  -2   5   6    1.65    0.11
   1  -5  -6    0.55    0.09
   1  -5  -6    0.48    0.06
   1  -5  -6    0.34    0.07
  -1   5   6    0.41    0.06
   0  -5  -6   98.61    3.67
   0  -5  -6   97.17    3.67
   0  -5  -6   96.29    3.65
   0   5   6   95.93    3.65
  -1  -5  -6   18.78    0.73
  -1  -5  -6   18.45    0.75
  -1  -5  -6   18.98    0.75
   1   5   6   18.77    0.73
  -2  -5  -6   33.94    1.33
  -2  -5  -6   33.22    1.30
  -2  -5  -6   34.80    1.32
  -2  -5  -6   35.09    1.35
   2   5   6   33.39    1.30
  -3  -5  -6   33.74    1.33
  -3  -5  -6   35.83    1.37
  -3  -5  -6   34.75    1.34
  -3  -5  -6   35.68    1.36
   3   5   6   33.65    1.33
  -4  -5  -6    4.96    0.24
  -4  -5  -6    5.04    0.28
  -4  -5  -6    4.83    0.26
  -4  -5  -6    4.96    0.24
   4   5   6    4.67    0.23
  -5  -5  -6    4.63    0.24
  -5  -5  -6    4.73    0.28
  -5  -5  -6    4.81    0.27
  -5  -5  -6    4.74    0.24
   5   5   6    4.29    0.23
  -6  -5  -6    0.64    0.14
  -6  -5  -6    0.57    0.13
  -6  -5  -6    0.46    0.10
   6   5   6    0.54    0.10
  -7  -5  -6    0.01    0.13
  -7  -5  -6   -0.02    0.09
  -7  -5  -6   -0.07    0.11
   7   5   6   -0.04    0.10
  -8  -5  -6    7.35    0.36
  -8  -5  -6    7.04    0.40
   8   5   6    7.10    0.37
  -9  -5  -6    0.17    0.15
  -9  -5  -6    0.40    0.13
   9   5   6    0.34    0.14
 -10  -5  -6    0.02    0.13
 -10  -5  -6    0.02    0.16
  10   5   6   -0.03    0.15
   8  -6  -6    1.31    0.16
   8  -6  -6    1.25    0.17
   7  -6  -6   27.02    1.09
   7  -6  -6   26.27    1.07
   6  -6  -6    1.97    0.18
   6  -6  -6    2.01    0.16
   5  -6  -6   20.33    0.84
   5  -6  -6   20.25    0.85
  -5   6   6   21.86    0.85
   4  -6  -6    4.83    0.24
   4  -6  -6    4.59    0.26
  -4   6   6    5.04    0.27
   3  -6  -6    0.84    0.11
   3  -6  -6    1.17    0.11
  -3   6   6    1.28    0.13
   2  -6  -6    0.02    0.05
   2  -6  -6    0.14    0.07
  -2   6   6   -0.04    0.06
  -2   6   6    0.00    0.07
   1  -6  -6   62.93    2.39
   1  -6  -6   62.78    2.41
   1  -6  -6   63.37    2.41
   0  -6  -6   35.08    1.36
   0  -6  -6   34.28    1.36
   0  -6  -6   35.06    1.34
   0   6   6   35.12    1.34
  -1  -6  -6   12.40    0.50
  -1  -6  -6   12.88    0.52
  -1  -6  -6   11.79    0.52
   1   6   6   11.98    0.50
  -2  -6  -6    0.49    0.09
  -2  -6  -6    0.40    0.10
  -2  -6  -6    0.32    0.08
   2   6   6    0.38    0.08
  -3  -6  -6    0.86    0.12
  -3  -6  -6    1.08    0.10
  -3  -6  -6    0.88    0.12
  -3  -6  -6    0.86    0.11
   3   6   6    0.96    0.10
  -4  -6  -6    5.35    0.30
  -4  -6  -6    5.35    0.31
  -4  -6  -6    5.76    0.28
  -4  -6  -6    5.87    0.27
   4   6   6    5.94    0.27
  -5  -6  -6    4.39    0.23
  -5  -6  -6    4.25    0.24
  -5  -6  -6    3.98    0.27
  -5  -6  -6    4.20    0.26
   5   6   6    4.10    0.23
  -6  -6  -6    3.52    0.26
  -6  -6  -6    3.57    0.28
  -6  -6  -6    4.00    0.24
  -6  -6  -6    3.86    0.23
  -7  -6  -6    6.22    0.37
  -7  -6  -6    6.59    0.39
  -7  -6  -6    6.83    0.33
  -8  -6  -6    5.52    0.36
  -8  -6  -6    6.22    0.32
  -9  -6  -6   -0.11    0.15
  -9  -6  -6    0.13    0.11
   9   6   6    0.01    0.13
 -10  -6  -6    0.25    0.14
 -10  -6  -6    0.14    0.17
  10   6   6    0.62    0.17
   7  -7  -6    3.73    0.27
   7  -7  -6    4.11    0.26
   6  -7  -6   29.73    1.19
   6  -7  -6   29.89    1.20
   5  -7  -6    8.52    0.43
   5  -7  -6    9.23    0.41
  -5   7   6    9.00    0.43
   4  -7  -6    3.45    0.24
   4  -7  -6    4.12    0.22
  -4   7   6    3.97    0.25
   3  -7  -6    0.34    0.10
   3  -7  -6    0.57    0.09
  -3   7   6    0.51    0.11
   2  -7  -6    0.42    0.08
   2  -7  -6    0.53    0.10
   2  -7  -6    0.36    0.09
  -2   7   6    0.31    0.10
   1  -7  -6    0.37    0.09
   1  -7  -6    0.42    0.08
   1  -7  -6    0.37    0.09
  -1   7   6    0.51    0.10
  -1   7   6    0.59    0.11
   0  -7  -6   12.21    0.50
   0  -7  -6   12.38    0.53
   0  -7  -6   11.98    0.52
   0   7   6   11.82    0.50
  -1  -7  -6    1.29    0.11
  -1  -7  -6    1.21    0.13
  -1  -7  -6    1.11    0.13
   1   7   6    1.18    0.11
  -2  -7  -6    8.14    0.41
  -2  -7  -6    8.46    0.38
  -2  -7  -6    8.12    0.39
   2   7   6    8.15    0.36
  -3  -7  -6   -0.01    0.09
  -3  -7  -6    0.05    0.08
  -3  -7  -6    0.00    0.07
  -3  -7  -6   -0.01    0.08
   3   7   6    0.09    0.07
  -4  -7  -6    4.07    0.27
  -4  -7  -6    4.04    0.22
  -4  -7  -6    3.73    0.26
  -4  -7  -6    4.28    0.25
   4   7   6    4.29    0.23
  -5  -7  -6    0.39    0.13
  -5  -7  -6    0.27    0.12
  -5  -7  -6    0.25    0.11
  -5  -7  -6    0.28    0.10
   5   7   6    0.25    0.14
  -6  -7  -6    9.59    0.44
  -6  -7  -6    9.26    0.42
  -6  -7  -6    8.67    0.46
  -6  -7  -6    8.97    0.46
  -7  -7  -6    6.17    0.31
  -7  -7  -6    5.37    0.36
  -7  -7  -6    5.62    0.38
  -7  -7  -6    5.42    0.35
  -8  -7  -6   10.61    0.53
  -8  -7  -6    9.77    0.47
  -9  -7  -6    1.16    0.17
  -9  -7  -6    1.14    0.21
 -10  -7  -6    0.23    0.14
 -10  -7  -6    0.10    0.17
   6  -8  -6    0.74    0.14
   6  -8  -6    0.78    0.13
   5  -8  -6    6.07    0.35
   5  -8  -6    6.94    0.34
  -5   8   6    6.67    0.37
   4  -8  -6    0.45    0.12
   4  -8  -6    0.38    0.10
   4  -8  -6    0.46    0.12
  -4   8   6    0.41    0.12
   3  -8  -6    9.05    0.43
   3  -8  -6    8.78    0.42
   3  -8  -6    8.52    0.40
  -3   8   6    9.14    0.44
   2  -8  -6    1.05    0.12
   2  -8  -6    1.15    0.13
   2  -8  -6    1.12    0.13
  -2   8   6    1.02    0.15
   1  -8  -6   13.64    0.57
   1  -8  -6   13.52    0.59
   1  -8  -6   12.94    0.59
  -1   8   6   14.56    0.61
   0  -8  -6    1.81    0.16
   0  -8  -6    1.96    0.15
   0  -8  -6    1.55    0.16
  -1  -8  -6    1.88    0.17
  -1  -8  -6    1.83    0.15
  -1  -8  -6    1.95    0.17
  -2  -8  -6    4.70    0.28
  -2  -8  -6    4.55    0.27
  -2  -8  -6    4.78    0.30
   2   8   6    4.64    0.30
  -3  -8  -6    0.21    0.11
  -3  -8  -6    0.22    0.10
  -3  -8  -6    0.18    0.11
  -3  -8  -6    0.25    0.09
   3   8   6    0.25    0.13
  -4  -8  -6    6.79    0.33
  -4  -8  -6    6.55    0.37
  -4  -8  -6    6.90    0.36
  -4  -8  -6    6.77    0.36
  -5  -8  -6    5.90    0.31
  -5  -8  -6    5.69    0.32
  -5  -8  -6    5.63    0.35
  -5  -8  -6    5.90    0.35
  -6  -8  -6    0.01    0.12
  -6  -8  -6    0.15    0.13
  -6  -8  -6    0.05    0.14
  -6  -8  -6   -0.07    0.10
  -7  -8  -6    3.35    0.26
  -7  -8  -6    3.45    0.25
  -7  -8  -6    3.30    0.29
  -8  -8  -6   -0.16    0.11
  -8  -8  -6   -0.13    0.15
  -9  -8  -6    0.35    0.14
  -9  -8  -6    0.44    0.19
   5  -9  -6    0.02    0.12
   5  -9  -6    0.06    0.10
  -5   9   6    0.05    0.13
   4  -9  -6   13.66    0.60
   4  -9  -6   13.14    0.62
   4  -9  -6   13.67    0.61
  -4   9   6   14.44    0.64
   3  -9  -6    0.21    0.10
   3  -9  -6   -0.02    0.10
   3  -9  -6   -0.06    0.10
  -3   9   6   -0.01    0.12
   2  -9  -6    0.69    0.14
   2  -9  -6    0.86    0.14
   2  -9  -6    0.94    0.13
  -2   9   6    1.23    0.17
   1  -9  -6    0.93    0.14
   1  -9  -6    0.59    0.14
   1  -9  -6    1.23    0.13
  -1   9   6    0.98    0.16
   0  -9  -6   10.20    0.49
   0  -9  -6   11.07    0.48
   0  -9  -6   10.85    0.49
   0   9   6   10.67    0.51
  -1  -9  -6    1.09    0.15
  -1  -9  -6    1.35    0.16
  -1  -9  -6    1.40    0.14
  -2  -9  -6    0.26    0.12
  -2  -9  -6    0.37    0.14
  -2  -9  -6    0.36    0.12
  -3  -9  -6   14.60    0.66
  -3  -9  -6   15.12    0.67
  -3  -9  -6   15.21    0.63
  -3  -9  -6   14.32    0.65
  -4  -9  -6   -0.01    0.12
  -4  -9  -6    0.04    0.13
  -4  -9  -6    0.32    0.11
  -4  -9  -6    0.13    0.13
  -5  -9  -6    0.17    0.15
  -5  -9  -6    0.29    0.12
  -5  -9  -6    0.06    0.13
  -5  -9  -6    0.52    0.16
  -6  -9  -6    0.71    0.15
  -6  -9  -6    0.68    0.17
  -6  -9  -6    0.84    0.24
  -6  -9  -6    0.86    0.19
  -7  -9  -6    0.23    0.13
  -7  -9  -6   -0.23    0.13
  -7  -9  -6   -0.22    0.15
  -8  -9  -6    0.23    0.13
  -8  -9  -6    0.00    0.18
   4 -10  -6    7.99    0.40
   4 -10  -6    6.81    0.42
  -4  10   6    8.54    0.45
   3 -10  -6    0.16    0.11
   3 -10  -6    0.05    0.13
  -3  10   6    0.18    0.14
   2 -10  -6    0.17    0.11
   2 -10  -6    0.19    0.12
   2 -10  -6   -0.08    0.12
  -2  10   6    0.16    0.13
   1 -10  -6    0.48    0.11
   1 -10  -6    0.24    0.13
   1 -10  -6    0.52    0.14
  -1  10   6    0.61    0.16
   0 -10  -6    3.95    0.27
   0 -10  -6    3.71    0.25
   0 -10  -6    3.64    0.28
   0  10   6    3.45    0.29
  -1 -10  -6    1.65    0.18
  -1 -10  -6    1.42    0.19
  -1 -10  -6    1.75    0.17
  -2 -10  -6   10.09    0.51
  -2 -10  -6   11.18    0.52
  -3 -10  -6   -0.11    0.17
  -3 -10  -6    0.08    0.13
  -3 -10  -6   -0.16    0.12
  -3 -10  -6    0.14    0.11
  -4 -10  -6    6.69    0.39
  -4 -10  -6    7.01    0.36
  -4 -10  -6    6.52    0.40
  -5 -10  -6    2.62    0.22
  -5 -10  -6    2.32    0.24
  -5 -10  -6    2.59    0.26
  -6 -10  -6    2.39    0.24
  -6 -10  -6    2.52    0.27
  -6 -10  -6    2.49    0.22
  -7 -10  -6   -0.32    0.15
  -7 -10  -6   -0.21    0.17
  -7 -10  -6   -0.09    0.12
   2 -11  -6    0.14    0.15
   2 -11  -6    0.31    0.13
  -2  11   6    0.31    0.16
   1 -11  -6    0.21    0.15
   1 -11  -6    0.35    0.14
  -1  11   6    0.53    0.17
   0 -11  -6    0.02    0.11
   0 -11  -6   -0.12    0.14
   0 -11  -6   -0.01    0.14
   0  11   6    0.18    0.14
  -1 -11  -6    3.31    0.28
  -1 -11  -6    3.49    0.29
  -1 -11  -6    2.62    0.22
  -2 -11  -6    7.96    0.43
  -2 -11  -6    6.92    0.42
  -3 -11  -6   -0.33    0.16
  -3 -11  -6    0.24    0.13
  -3 -11  -6    0.13    0.16
  -4 -11  -6    1.08    0.16
  -4 -11  -6    1.14    0.20
  -4 -11  -6    0.85    0.21
  -5 -11  -6    3.78    0.32
  -5 -11  -6    3.10    0.31
  -5 -11  -6    4.22    0.29
   4   8  -7    3.31    0.29
   4   8  -7    3.36    0.24
   3   8  -7    0.03    0.16
   3   8  -7   -0.09    0.11
   2   8  -7    0.04    0.16
   2   8  -7    0.03    0.11
   1   8  -7    0.88    0.19
   1   8  -7    0.77    0.14
   1   8  -7    0.66    0.18
   0   8  -7    1.37    0.22
   0   8  -7    1.08    0.15
   0   8  -7    1.55    0.22
  -1   8  -7    1.64    0.23
  -1   8  -7    1.27    0.16
   6   7  -7    0.19    0.11
   6   7  -7    0.09    0.17
   5   7  -7    1.43    0.22
   5   7  -7    1.38    0.15
   4   7  -7    5.96    0.36
   4   7  -7    4.76    0.29
   3   7  -7    7.52    0.41
   3   7  -7    6.35    0.34
   2   7  -7    0.42    0.16
   2   7  -7    0.35    0.11
   2   7  -7    0.30    0.14
   1   7  -7    0.06    0.09
   1   7  -7    0.02    0.14
   1   7  -7    0.20    0.14
   0   7  -7   -0.08    0.09
   0   7  -7   -0.16    0.14
  -1   7  -7    2.45    0.20
  -1   7  -7    2.65    0.25
  -2   7  -7    0.19    0.11
  -2   7  -7    0.11    0.16
  -3   7  -7    8.65    0.49
  -3   7  -7    8.28    0.42
  -4   7  -7    2.69    0.29
   7   6  -7    1.65    0.23
   7   6  -7    2.01    0.18
   6   6  -7    4.20    0.27
   6   6  -7    5.25    0.35
   5   6  -7    0.45    0.11
   5   6  -7    0.12    0.16
   4   6  -7   11.31    0.53
   4   6  -7   10.38    0.47
   3   6  -7    1.10    0.17
   3   6  -7    0.91    0.12
   2   6  -7    1.44    0.19
   2   6  -7    1.48    0.14
   2   6  -7    1.49    0.17
   1   6  -7    5.49    0.33
   1   6  -7    5.39    0.31
   1   6  -7    4.29    0.26
   0   6  -7    0.16    0.13
   0   6  -7    0.29    0.10
  -1   6  -7    0.03    0.12
  -1   6  -7    0.00    0.09
  -2   6  -7    6.34    0.38
  -2   6  -7    6.43    0.33
  -3   6  -7    1.87    0.23
  -3   6  -7    1.49    0.16
  -4   6  -7    7.04    0.44
  -4   6  -7    7.25    0.37
  -5   6  -7    6.51    0.43
  -5   6  -7    6.82    0.37
   8   5  -7    4.26    0.34
   8   5  -7    3.78    0.26
   7   5  -7    2.58    0.20
   7   5  -7    3.11    0.28
   6   5  -7    3.33    0.22
   6   5  -7    3.78    0.30
   5   5  -7    2.60    0.19
   5   5  -7    2.91    0.25
   4   5  -7    0.07    0.12
   4   5  -7    0.00    0.08
   3   5  -7    0.08    0.08
   3   5  -7   -0.06    0.12
   2   5  -7   29.68    1.14
   2   5  -7   30.06    1.16
   2   5  -7   26.34    1.11
   1   5  -7    5.52    0.31
   1   5  -7    5.83    0.33
   1   5  -7    5.16    0.26
   0   5  -7    0.82    0.14
   0   5  -7    0.73    0.11
  -1   5  -7    1.92    0.19
  -1   5  -7    1.79    0.15
  -2   5  -7    0.32    0.13
  -2   5  -7    0.32    0.10
  -3   5  -7   -0.03    0.12
  -3   5  -7   -0.08    0.09
  -4   5  -7    0.07    0.14
  -4   5  -7    0.15    0.10
  -5   5  -7    0.57    0.18
  -5   5  -7    0.50    0.13
  -6   5  -7   -0.18    0.12
  -6   5  -7    0.14    0.16
   9   4  -7    1.44    0.17
   9   4  -7    1.19    0.22
   8   4  -7    0.13    0.16
   8   4  -7    0.28    0.11
   7   4  -7    0.69    0.17
   7   4  -7    0.69    0.12
   6   4  -7    3.13    0.20
   6   4  -7    3.51    0.28
   5   4  -7    4.21    0.27
   5   4  -7    3.05    0.20
   4   4  -7    0.11    0.11
   4   4  -7    0.29    0.08
   3   4  -7    0.26    0.11
   3   4  -7    0.56    0.11
   2   4  -7    6.71    0.32
   2   4  -7    6.70    0.35
   1   4  -7    1.71    0.16
   0   4  -7    0.61    0.12
  -1   4  -7    0.95    0.14
  -2   4  -7   19.36    0.77
  -2   4  -7   19.41    0.81
  -3   4  -7    1.07    0.11
  -3   4  -7    0.51    0.13
  -4   4  -7   -0.05    0.15
  -4   4  -7   -0.04    0.09
  -4   4  -7    0.00    0.12
  -5   4  -7    1.32    0.18
  -5   4  -7    1.01    0.14
  -5   4  -7    1.20    0.18
  -6   4  -7    6.99    0.43
  -6   4  -7    7.92    0.38
  -7   4  -7    0.87    0.16
  -7   4  -7    0.61    0.18
   9   3  -7    4.44    0.29
   9   3  -7    5.10    0.36
   8   3  -7    1.61    0.21
   8   3  -7    1.69    0.16
   7   3  -7    0.53    0.15
   7   3  -7    0.69    0.11
   6   3  -7    5.30    0.28
   6   3  -7    6.24    0.34
   5   3  -7    0.52    0.12
   4   3  -7    5.38    0.30
   3   3  -7    0.02    0.06
   3   3  -7   -0.02    0.09
   2   3  -7    7.19    0.32
   2   3  -7    6.92    0.35
   1   3  -7    0.12    0.07
   0   3  -7   15.20    0.63
  -1   3  -7    4.47    0.23
  -1   3  -7    4.72    0.26
  -2   3  -7    2.96    0.20
  -2   3  -7    3.57    0.23
  -3   3  -7    2.82    0.18
  -3   3  -7    3.03    0.22
  -3   3  -7    3.33    0.23
  -4   3  -7   15.60    0.68
  -4   3  -7   16.16    0.64
  -4   3  -7   15.33    0.68
  -5   3  -7    0.00    0.09
  -5   3  -7    0.15    0.12
  -5   3  -7   -0.12    0.11
  -6   3  -7    3.77    0.33
  -6   3  -7    4.12    0.26
  -6   3  -7    4.11    0.30
  -7   3  -7    6.33    0.34
  -7   3  -7    6.02    0.39
  -8   3  -7    0.25    0.13
  -8   3  -7    0.03    0.16
  10   2  -7    3.12    0.30
   9   2  -7    1.31    0.21
   9   2  -7    1.45    0.16
   8   2  -7    0.31    0.15
   8   2  -7    0.69    0.12
   7   2  -7    0.90    0.16
   7   2  -7    0.66    0.11
   6   2  -7    8.51    0.38
   6   2  -7    9.30    0.44
   5   2  -7    3.98    0.26
   4   2  -7    1.65    0.16
   3   2  -7    1.74    0.16
   2   2  -7    0.61    0.11
   2   2  -7    0.55    0.08
   1   2  -7    4.12    0.21
   0   2  -7    4.37    0.22
   0   2  -7    4.80    0.24
  -1   2  -7    6.15    0.29
  -1   2  -7    5.93    0.28
   1  -2   7    5.71    0.30
  -2   2  -7   25.76    1.01
  -2   2  -7   24.57    1.00
  -3   2  -7    6.07    0.31
  -3   2  -7    5.66    0.31
  -4   2  -7   24.00    0.95
  -4   2  -7   23.51    0.98
  -4   2  -7   24.96    1.00
  -5   2  -7    3.70    0.22
  -5   2  -7    3.77    0.28
  -5   2  -7    3.69    0.26
  -6   2  -7   10.57    0.55
  -6   2  -7   10.43    0.53
  -6   2  -7   12.60    0.50
  -7   2  -7    0.90    0.14
  -7   2  -7    0.89    0.17
  -8   2  -7   22.35    1.03
  -8   2  -7   26.25    1.00
  -9   2  -7    0.07    0.13
  -9   2  -7    0.19    0.17
  10   1  -7   -0.06    0.11
  10   1  -7   -0.13    0.15
   9   1  -7    0.24    0.12
   9   1  -7    0.24    0.15
   8   1  -7    0.43    0.15
   8   1  -7    0.47    0.11
   7   1  -7   -0.06    0.11
   7   1  -7    0.03    0.08
   6   1  -7    8.10    0.39
   6   1  -7    7.53    0.34
   5   1  -7    2.89    0.22
   4   1  -7    0.36    0.10
   3   1  -7    8.50    0.37
   3   1  -7    7.66    0.34
   2   1  -7   57.29    2.18
   2   1  -7   57.47    2.20
   2   1  -7   57.77    2.18
   1   1  -7   30.86    1.21
   1   1  -7   31.72    1.21
   0   1  -7    5.67    0.27
   0   1  -7    6.01    0.27
  -1   1  -7   21.62    0.85
  -1   1  -7   21.24    0.85
  -2   1  -7    0.16    0.08
  -2   1  -7    0.31    0.08
  -3   1  -7   12.70    0.54
  -3   1  -7   12.62    0.55
  -4   1  -7    1.25    0.15
  -4   1  -7    1.10    0.13
  -5   1  -7   24.16    0.91
  -5   1  -7   22.49    0.95
  -5   1  -7   22.79    0.97
  -6   1  -7    5.86    0.38
  -6   1  -7    6.99    0.32
  -6   1  -7    6.61    0.36
  -7   1  -7    8.90    0.48
  -7   1  -7   10.52    0.45
  -8   1  -7    6.54    0.40
  -8   1  -7    7.42    0.36
  -9   1  -7    3.94    0.28
  -9   1  -7    3.99    0.34
  10   0  -7    1.75    0.23
  10   0  -7    1.42    0.17
   9   0  -7    2.58    0.20
   9   0  -7    2.45    0.24
   8   0  -7    0.55    0.14
   8   0  -7    0.35    0.10
   7   0  -7    1.76    0.14
   7   0  -7    1.80    0.18
   6   0  -7   16.21    0.69
   5   0  -7    3.03    0.22
   4   0  -7   33.21    1.30
   3   0  -7    1.98    0.16
   2   0  -7   60.34    2.28
   2   0  -7   60.47    2.31
   1   0  -7    3.04    0.16
   1   0  -7    2.92    0.18
   1   0  -7    2.91    0.17
   0   0  -7    5.96    0.27
   0   0  -7    5.72    0.26
  -1   0  -7   24.28    0.95
  -1   0  -7   24.07    0.94
  -1   0  -7   23.45    0.92
  -2   0  -7    3.90    0.22
  -2   0  -7    4.12    0.22
  -3   0  -7    1.07    0.12
  -3   0  -7    0.87    0.12
  -4   0  -7   53.71    2.05
  -4   0  -7   51.67    2.03
  -5   0  -7    0.09    0.09
  -5   0  -7    0.36    0.12
  -5   0  -7    0.18    0.07
  -6   0  -7    1.84    0.14
  -6   0  -7    1.65    0.18
  -6   0  -7    2.16    0.23
  -7   0  -7    3.10    0.26
  -7   0  -7    2.91    0.30
  -7   0  -7    3.22    0.21
  -8   0  -7    1.79    0.21
  -8   0  -7    2.30    0.18
  -9   0  -7    0.30    0.13
  -9   0  -7    0.37    0.16
 -10   0  -7   15.83    0.68
 -10   0  -7   14.42    0.71
  10  -1  -7    1.55    0.21
  10  -1  -7    1.69    0.21
  10  -1  -7    1.68    0.18
   9  -1  -7   14.00    0.63
   9  -1  -7   12.99    0.58
   8  -1  -7   -0.02    0.11
   8  -1  -7   -0.01    0.09
   7  -1  -7    2.52    0.20
   7  -1  -7    2.28    0.17
   6  -1  -7    4.56    0.27
   6  -1  -7    4.85    0.24
   5  -1  -7    1.01    0.12
   4  -1  -7    0.04    0.07
   3  -1  -7   35.15    1.36
   2  -1  -7    0.86    0.09
   1  -1  -7    0.00    0.05
   0  -1  -7  124.56    4.70
  -1  -1  -7   20.80    0.81
  -1  -1  -7   20.88    0.83
  -2  -1  -7    6.63    0.30
  -2  -1  -7    7.52    0.33
  -3  -1  -7   44.47    1.76
  -3  -1  -7   46.11    1.78
  -3  -1  -7   48.15    1.80
  -4  -1  -7   13.74    0.58
  -4  -1  -7   13.97    0.56
  -4  -1  -7   13.82    0.60
  -5  -1  -7    0.61    0.10
  -5  -1  -7    0.55    0.13
  -5  -1  -7    0.63    0.11
  -5  -1  -7    0.58    0.08
  -6  -1  -7    0.17    0.10
  -6  -1  -7    0.20    0.08
  -6  -1  -7    0.33    0.10
  -6  -1  -7    0.31    0.13
  -7  -1  -7    2.23    0.20
  -7  -1  -7    2.52    0.18
  -7  -1  -7    1.87    0.17
  -7  -1  -7    1.81    0.22
  -8  -1  -7    0.04    0.10
  -8  -1  -7    0.10    0.13
  -9  -1  -7    6.52    0.40
  -9  -1  -7    7.48    0.37
 -10  -1  -7   -0.01    0.13
 -10  -1  -7   -0.09    0.15
  10  -2  -7    9.70    0.50
   9  -2  -7    0.68    0.16
   9  -2  -7    0.52    0.13
   9  -2  -7    0.67    0.15
   8  -2  -7    0.09    0.09
   8  -2  -7    0.18    0.12
   8  -2  -7    0.03    0.12
   7  -2  -7   25.03    1.01
   7  -2  -7   24.58    1.01
   7  -2  -7   24.82    0.98
   6  -2  -7    1.94    0.15
   6  -2  -7    1.87    0.17
   5  -2  -7   26.87    1.08
   5  -2  -7   27.92    1.06
   4  -2  -7   59.48    2.27
   3  -2  -7    0.96    0.10
   1  -2  -7   11.72    0.48
   0  -2  -7   53.38    2.01
   0  -2  -7   51.40    1.99
  -1  -2  -7    5.79    0.26
  -1  -2  -7    5.41    0.25
  -1  -2  -7    5.72    0.28
  -2  -2  -7    6.17    0.30
  -2  -2  -7    6.04    0.27
  -3  -2  -7    1.80    0.16
  -3  -2  -7    1.88    0.13
  -4  -2  -7    3.52    0.24
  -4  -2  -7    3.82    0.20
  -5  -2  -7    0.05    0.06
  -5  -2  -7    0.03    0.09
  -5  -2  -7    0.16    0.08
  -6  -2  -7    5.88    0.31
  -6  -2  -7    5.61    0.30
  -6  -2  -7    5.78    0.27
  -6  -2  -7    5.56    0.34
  -7  -2  -7    4.81    0.28
  -7  -2  -7    4.19    0.27
  -7  -2  -7    3.80    0.31
  -7  -2  -7    4.60    0.24
  -8  -2  -7    2.21    0.21
  -8  -2  -7    2.31    0.18
  -8  -2  -7    1.96    0.19
  -9  -2  -7    2.60    0.21
  -9  -2  -7    2.77    0.24
  -9  -2  -7    2.41    0.23
 -10  -2  -7    0.19    0.13
 -10  -2  -7   -0.03    0.15
   9  -3  -7   -0.03    0.12
   9  -3  -7   -0.08    0.10
   9  -3  -7    0.17    0.13
   8  -3  -7   10.65    0.47
   8  -3  -7   10.73    0.50
   8  -3  -7   10.26    0.49
   7  -3  -7   15.04    0.65
   7  -3  -7   15.54    0.64
   7  -3  -7   15.53    0.66
   6  -3  -7   13.79    0.60
   6  -3  -7   14.49    0.57
   6  -3  -7   13.52    0.59
   5  -3  -7   14.67    0.63
   5  -3  -7   15.48    0.61
   4  -3  -7    0.00    0.06
   3  -3  -7    3.17    0.18
   2  -3  -7    0.01    0.05
   1  -3  -7    5.71    0.26
   0  -3  -7   47.53    1.85
   0  -3  -7   49.61    1.86
  -1  -3  -7    0.15    0.06
  -1  -3  -7    0.29    0.08
  -1  -3  -7    0.20    0.05
  -2  -3  -7   16.72    0.67
  -2  -3  -7   17.05    0.69
  -2  -3  -7   16.18    0.65
  -3  -3  -7    0.03    0.07
  -3  -3  -7    0.09    0.06
  -4  -3  -7    3.14    0.19
  -4  -3  -7    2.70    0.21
  -5  -3  -7    2.74    0.16
  -5  -3  -7    2.65    0.19
  -5  -3  -7    2.67    0.22
  -6  -3  -7   48.17    1.78
  -6  -3  -7   45.12    1.84
  -6  -3  -7   45.72    1.80
  -7  -3  -7    4.38    0.24
  -7  -3  -7    3.96    0.27
  -7  -3  -7    3.90    0.30
  -8  -3  -7   11.85    0.56
  -8  -3  -7   11.49    0.55
  -8  -3  -7   12.88    0.53
  -9  -3  -7    0.43    0.13
  -9  -3  -7    0.32    0.15
  -9  -3  -7    0.38    0.14
 -10  -3  -7    0.15    0.13
 -10  -3  -7   -0.10    0.15
 -10  -3  -7    0.22    0.15
   9  -4  -7    2.87    0.23
   9  -4  -7    2.94    0.25
   8  -4  -7   10.46    0.47
   8  -4  -7    9.09    0.43
   8  -4  -7    8.77    0.49
   7  -4  -7    2.71    0.22
   7  -4  -7    3.16    0.20
   7  -4  -7    2.86    0.21
   6  -4  -7    0.09    0.09
   6  -4  -7    0.10    0.07
   5  -4  -7    7.30    0.33
   5  -4  -7    7.42    0.36
   4  -4  -7    1.63    0.11
   4  -4  -7    1.33    0.13
   3  -4  -7   34.63    1.35
   2  -4  -7   15.71    0.64
   1  -4  -7   55.23    2.11
   0  -4  -7   12.81    0.54
   0  -4  -7   13.05    0.53
  -1  -4  -7    7.57    0.33
  -1  -4  -7    7.52    0.36
  -1  -4  -7    7.79    0.34
  -2  -4  -7    6.44    0.31
  -2  -4  -7    6.24    0.30
  -2  -4  -7    6.20    0.28
  -3  -4  -7    0.09    0.07
  -3  -4  -7    0.09    0.05
  -3  -4  -7    0.05    0.07
  -4  -4  -7    6.05    0.30
  -4  -4  -7    6.17    0.33
  -4  -4  -7    6.03    0.27
  -5  -4  -7   36.37    1.37
  -5  -4  -7   36.49    1.40
  -5  -4  -7   34.20    1.43
  -6  -4  -7    0.14    0.08
  -6  -4  -7    0.27    0.11
  -6  -4  -7    0.23    0.11
  -7  -4  -7   11.30    0.56
  -7  -4  -7   11.85    0.49
  -7  -4  -7   10.95    0.52
   7   4   7   11.05    0.51
  -8  -4  -7   -0.03    0.12
  -8  -4  -7   -0.08    0.09
   8   4   7   -0.05    0.12
  -9  -4  -7    0.42    0.13
  -9  -4  -7    0.24    0.14
  -9  -4  -7    0.49    0.15
   9   4   7    0.35    0.15
 -10  -4  -7    8.01    0.41
 -10  -4  -7    7.84    0.44
 -10  -4  -7    7.32    0.45
  10   4   7    7.82    0.44
   8  -5  -7    4.41    0.27
   8  -5  -7    4.95    0.31
   7  -5  -7    0.36    0.13
   7  -5  -7    0.27    0.09
   6  -5  -7    0.22    0.11
   6  -5  -7    0.28    0.08
   5  -5  -7    0.89    0.10
   5  -5  -7    1.05    0.13
   4  -5  -7   21.31    0.86
   4  -5  -7   21.24    0.84
   3  -5  -7    0.18    0.07
   3  -5  -7    0.18    0.05
   2  -5  -7   21.88    0.86
   2  -5  -7   22.32    0.88
   1  -5  -7    0.12    0.07
   1  -5  -7    0.20    0.06
   0  -5  -7   36.28    1.41
   0  -5  -7   36.21    1.40
  -1  -5  -7    3.31    0.20
  -1  -5  -7    3.39    0.22
  -1  -5  -7    3.11    0.18
  -2  -5  -7   30.42    1.19
  -2  -5  -7   31.06    1.23
  -2  -5  -7   30.58    1.21
  -3  -5  -7   22.76    0.90
  -3  -5  -7   22.75    0.92
  -3  -5  -7   23.43    0.94
  -3  -5  -7   22.89    0.89
  -4  -5  -7    0.43    0.11
  -4  -5  -7    0.44    0.08
  -4  -5  -7    0.50    0.08
  -4  -5  -7    0.63    0.11
  -5  -5  -7    2.68    0.21
  -5  -5  -7    2.57    0.22
  -5  -5  -7    2.51    0.17
  -6  -5  -7    3.92    0.26
  -6  -5  -7    3.54    0.28
  -6  -5  -7    4.07    0.22
  -7  -5  -7    0.00    0.09
  -7  -5  -7    0.15    0.13
  -7  -5  -7    0.03    0.12
   7   5   7    0.10    0.10
  -8  -5  -7   13.45    0.66
  -8  -5  -7   15.39    0.62
   8   5   7   14.64    0.64
  -9  -5  -7    9.92    0.53
  -9  -5  -7   11.12    0.49
   9   5   7   10.30    0.51
 -10  -5  -7   11.43    0.52
 -10  -5  -7   11.07    0.55
 -10  -5  -7   10.38    0.56
  10   5   7   10.53    0.54
   8  -6  -7    0.11    0.10
   8  -6  -7    0.17    0.13
   7  -6  -7    0.06    0.11
   7  -6  -7    0.23    0.10
   6  -6  -7    1.52    0.14
   6  -6  -7    1.60    0.17
   5  -6  -7    4.44    0.27
   5  -6  -7    4.73    0.24
   4  -6  -7   16.90    0.70
   4  -6  -7   17.72    0.72
   3  -6  -7    2.31    0.18
   3  -6  -7    1.97    0.14
   2  -6  -7    0.02    0.05
   2  -6  -7   -0.02    0.06
   1  -6  -7   -0.02    0.07
   1  -6  -7   -0.04    0.06
   1  -6  -7    0.01    0.05
   0  -6  -7    0.52    0.09
   0  -6  -7    0.38    0.08
   0  -6  -7    0.56    0.07
  -1  -6  -7   33.18    1.29
  -1  -6  -7   32.74    1.31
  -1  -6  -7   34.51    1.31
  -2  -6  -7   43.46    1.66
  -2  -6  -7   43.80    1.69
  -2  -6  -7   43.35    1.64
  -2  -6  -7   41.20    1.67
  -3  -6  -7   23.45    0.92
  -3  -6  -7   24.18    0.93
  -3  -6  -7   23.18    0.97
  -3  -6  -7   23.17    0.95
  -4  -6  -7   13.69    0.61
  -4  -6  -7   13.75    0.55
  -4  -6  -7   13.38    0.56
  -4  -6  -7   12.75    0.58
  -5  -6  -7   11.30    0.48
  -5  -6  -7   11.20    0.51
  -5  -6  -7   10.52    0.53
  -5  -6  -7   11.40    0.48
  -6  -6  -7    5.95    0.37
  -6  -6  -7    6.33    0.31
  -6  -6  -7    6.47    0.35
  -7  -6  -7   12.42    0.52
  -7  -6  -7   12.38    0.57
  -7  -6  -7   10.78    0.75
  -8  -6  -7    0.79    0.17
  -8  -6  -7    0.78    0.13
  -9  -6  -7    5.43    0.32
  -9  -6  -7    4.98    0.36
 -10  -6  -7    0.93    0.16
 -10  -6  -7    0.97    0.21
   7  -7  -7    3.90    0.28
   7  -7  -7    3.92    0.25
   6  -7  -7    4.83    0.28
   6  -7  -7    5.10    0.31
   5  -7  -7   17.29    0.70
   5  -7  -7   16.60    0.72
   4  -7  -7    4.37    0.27
   4  -7  -7    4.46    0.24
  -4   7   7    4.73    0.27
   3  -7  -7    2.63    0.18
   3  -7  -7    2.92    0.21
   2  -7  -7    2.05    0.17
   2  -7  -7    1.92    0.15
   2  -7  -7    2.27    0.18
   1  -7  -7    1.83    0.14
   1  -7  -7    1.97    0.17
   1  -7  -7    1.40    0.14
   0  -7  -7    6.72    0.35
   0  -7  -7    7.45    0.35
   0  -7  -7    7.19    0.32
  -1  -7  -7   11.82    0.52
  -1  -7  -7   11.76    0.49
  -1  -7  -7   11.90    0.51
  -2  -7  -7   45.84    1.77
  -2  -7  -7   46.37    1.80
  -2  -7  -7   45.71    1.75
  -2  -7  -7   45.06    1.78
  -3  -7  -7    0.24    0.10
  -3  -7  -7    0.42    0.11
  -3  -7  -7    0.38    0.09
  -3  -7  -7    0.34    0.11
  -4  -7  -7    4.30    0.29
  -4  -7  -7    4.39    0.26
  -4  -7  -7    4.50    0.28
  -4  -7  -7    4.50    0.24
  -5  -7  -7    9.25    0.42
  -5  -7  -7    8.01    0.43
  -5  -7  -7    9.20    0.40
  -5  -7  -7    9.15    0.46
  -6  -7  -7    0.11    0.11
  -6  -7  -7    0.29    0.10
  -6  -7  -7    0.31    0.15
  -6  -7  -7    0.09    0.13
  -7  -7  -7    6.11    0.32
  -7  -7  -7    5.88    0.37
  -8  -7  -7    1.06    0.15
  -8  -7  -7    0.41    0.17
  -9  -7  -7    4.28    0.29
  -9  -7  -7    3.86    0.33
   6  -8  -7    2.22    0.19
   6  -8  -7    2.06    0.20
   5  -8  -7    4.37    0.29
   5  -8  -7    4.69    0.27
  -5   8   7    4.65    0.41
   4  -8  -7    8.27    0.42
   4  -8  -7    8.42    0.42
   4  -8  -7    8.24    0.39
  -4   8   7    8.68    0.42
   3  -8  -7    0.20    0.11
   3  -8  -7    0.19    0.08
   3  -8  -7    0.09    0.09
  -3   8   7    0.36    0.12
   2  -8  -7   21.67    0.87
   2  -8  -7   22.35    0.90
   2  -8  -7   21.16    0.89
   1  -8  -7   -0.03    0.07
   1  -8  -7   -0.06    0.08
   1  -8  -7    0.05    0.08
   0  -8  -7    5.28    0.27
   0  -8  -7    5.19    0.29
   0  -8  -7    5.38    0.30
  -1  -8  -7    0.57    0.12
  -1  -8  -7    0.88    0.13
  -1  -8  -7    0.81    0.11
  -2  -8  -7   10.44    0.47
  -2  -8  -7    9.33    0.46
  -2  -8  -7   10.54    0.50
  -3  -8  -7    5.98    0.33
  -3  -8  -7    6.55    0.31
  -3  -8  -7    5.94    0.34
  -3  -8  -7    6.53    0.36
  -4  -8  -7   12.46    0.52
  -4  -8  -7   12.09    0.53
  -4  -8  -7   11.63    0.56
  -4  -8  -7   11.35    0.55
  -5  -8  -7    1.06    0.14
  -5  -8  -7    1.09    0.17
  -5  -8  -7    1.16    0.18
  -5  -8  -7    1.01    0.16
  -6  -8  -7   14.48    0.69
  -6  -8  -7   15.26    0.65
  -6  -8  -7   15.45    0.66
  -7  -8  -7    1.57    0.22
  -7  -8  -7    2.38    0.20
  -8  -8  -7    0.12    0.13
  -8  -8  -7    0.12    0.17
  -9  -8  -7    2.85    0.29
  -9  -8  -7    3.56    0.27
   5  -9  -7    0.47    0.15
   5  -9  -7    0.40    0.11
   5  -9  -7    0.35    0.13
   4  -9  -7    0.16    0.12
   4  -9  -7    0.20    0.12
   4  -9  -7    0.31    0.11
  -4   9   7    0.31    0.14
   3  -9  -7   16.83    0.77
   3  -9  -7   18.09    0.77
   3  -9  -7   18.36    0.75
  -3   9   7   18.56    0.78
   2  -9  -7    0.01    0.10
   2  -9  -7    0.11    0.09
   2  -9  -7    0.15    0.11
  -2   9   7    0.25    0.12
   1  -9  -7   10.34    0.51
   1  -9  -7   11.44    0.51
   1  -9  -7   11.30    0.49
   0  -9  -7    3.78    0.26
   0  -9  -7    3.57    0.26
   0  -9  -7    3.50    0.22
  -1  -9  -7    4.07    0.24
  -1  -9  -7    3.71    0.27
  -1  -9  -7    4.25    0.27
  -2  -9  -7    0.19    0.12
  -2  -9  -7    0.13    0.11
  -2  -9  -7    0.39    0.14
  -3  -9  -7    2.34    0.22
  -3  -9  -7    2.67    0.20
  -3  -9  -7    2.89    0.26
  -3  -9  -7    2.15    0.20
  -4  -9  -7    5.66    0.34
  -4  -9  -7    5.92    0.35
  -4  -9  -7    5.88    0.40
  -4  -9  -7    5.79    0.31
  -5  -9  -7    3.10    0.24
  -5  -9  -7    2.78    0.26
  -5  -9  -7    3.10    0.25
  -6  -9  -7    7.41    0.45
  -6  -9  -7    8.26    0.43
  -6  -9  -7    8.24    0.41
  -7  -9  -7    0.38    0.13
  -7  -9  -7    0.21    0.18
  -8  -9  -7    0.54    0.15
  -8  -9  -7    0.11    0.19
   3 -10  -7   -0.02    0.12
   3 -10  -7    0.01    0.11
   3 -10  -7   -0.10    0.12
  -3  10   7    0.09    0.14
   2 -10  -7   20.56    0.90
   2 -10  -7   21.24    0.90
   2 -10  -7   21.81    0.88
  -2  10   7   21.32    0.91
   1 -10  -7    0.17    0.13
   1 -10  -7    0.07    0.10
   1 -10  -7    0.29    0.13
   0 -10  -7    0.49    0.14
   0 -10  -7    0.47    0.11
   0 -10  -7    0.28    0.13
  -1 -10  -7    0.47    0.14
  -1 -10  -7    0.75    0.15
  -1 -10  -7    0.64    0.12
  -2 -10  -7   -0.03    0.12
  -2 -10  -7    0.10    0.13
  -3 -10  -7    2.12    0.22
  -3 -10  -7    2.00    0.18
  -3 -10  -7    2.01    0.22
  -4 -10  -7   13.13    0.56
  -4 -10  -7   12.31    0.59
  -4 -10  -7   12.17    0.60
  -5 -10  -7   10.01    0.52
  -5 -10  -7   10.20    0.48
  -5 -10  -7    9.45    0.50
  -6 -10  -7    0.28    0.17
  -6 -10  -7    0.15    0.18
  -6 -10  -7    0.26    0.13
  -7 -10  -7    0.15    0.14
  -7 -10  -7   -0.11    0.19
  -7 -10  -7   -0.11    0.15
   1 -11  -7    0.48    0.16
   1 -11  -7    0.65    0.13
   1 -11  -7    0.67    0.17
   0 -11  -7    0.57    0.16
   0 -11  -7    0.71    0.13
   0 -11  -7    0.66    0.16
  -1 -11  -7    0.94    0.15
  -1 -11  -7    0.77    0.17
  -1 -11  -7    1.07    0.18
  -2 -11  -7   16.45    0.73
  -2 -11  -7   15.64    0.73
  -3 -11  -7    8.89    0.48
  -3 -11  -7    9.09    0.44
  -3 -11  -7    8.68    0.48
  -4 -11  -7    2.08    0.25
  -4 -11  -7    2.20    0.24
  -4 -11  -7    2.68    0.22
  -5 -11  -7    0.86    0.19
  -5 -11  -7    1.01    0.22
  -5 -11  -7    0.73    0.16
   5   7  -8   -0.03    0.17
   4   7  -8    2.53    0.19
   4   7  -8    2.54    0.26
   3   7  -8    3.79    0.31
   3   7  -8    3.01    0.23
   2   7  -8    1.12    0.15
   2   7  -8    1.45    0.22
   1   7  -8    0.04    0.11
   1   7  -8    0.21    0.17
   1   7  -8    0.08    0.15
   0   7  -8    0.22    0.15
   0   7  -8    0.16    0.10
   0   7  -8    0.06    0.16
  -1   7  -8   -0.07    0.15
  -1   7  -8    0.09    0.11
  -2   7  -8    0.18    0.12
  -2   7  -8    0.22    0.18
   6   6  -8    0.48    0.12
   6   6  -8    0.46    0.18
   5   6  -8    1.19    0.14
   5   6  -8    1.46    0.21
   4   6  -8    1.66    0.21
   4   6  -8    2.05    0.16
   3   6  -8   10.05    0.49
   3   6  -8    8.49    0.41
   2   6  -8    0.20    0.10
   2   6  -8    0.34    0.16
   1   6  -8    8.16    0.45
   1   6  -8    8.94    0.43
   1   6  -8    7.70    0.38
   0   6  -8   -0.04    0.09
   0   6  -8   -0.06    0.13
  -1   6  -8    0.77    0.17
  -1   6  -8    0.81    0.12
  -2   6  -8    1.51    0.21
  -2   6  -8    1.48    0.15
  -3   6  -8    8.04    0.39
  -3   6  -8    7.38    0.46
  -4   6  -8    2.00    0.26
  -4   6  -8    1.96    0.19
   7   5  -8    4.10    0.33
   7   5  -8    3.21    0.23
   6   5  -8    1.89    0.16
   6   5  -8    1.67    0.22
   5   5  -8    0.15    0.14
   5   5  -8    0.07    0.09
   4   5  -8    8.87    0.46
   3   5  -8    1.95    0.21
   2   5  -8   25.05    1.03
   2   5  -8   24.66    1.00
   1   5  -8    0.74    0.15
   1   5  -8    0.54    0.13
   0   5  -8    5.07    0.31
  -1   5  -8    1.23    0.18
  -2   5  -8    1.68    0.15
  -2   5  -8    1.77    0.21
  -3   5  -8    0.07    0.14
  -3   5  -8    0.16    0.10
  -4   5  -8    6.53    0.42
  -4   5  -8    7.18    0.36
  -5   5  -8    1.83    0.18
  -5   5  -8    2.11    0.25
   8   4  -8    1.01    0.14
   8   4  -8    1.06    0.20
   7   4  -8    3.04    0.26
   7   4  -8    2.43    0.19
   6   4  -8    5.63    0.35
   6   4  -8    4.28    0.25
   5   4  -8   10.45    0.51
   4   4  -8    7.69    0.41
   3   4  -8   -0.09    0.11
   2   4  -8    0.22    0.12
   2   4  -8    0.20    0.10
   1   4  -8   27.18    1.07
   1   4  -8   26.45    1.09
   0   4  -8    6.61    0.34
  -1   4  -8   42.99    1.69
  -2   4  -8    0.10    0.11
  -3   4  -8    1.50    0.14
  -3   4  -8    1.39    0.18
  -4   4  -8   -0.07    0.13
  -4   4  -8   -0.05    0.10
  -5   4  -8    7.43    0.36
  -5   4  -8    6.43    0.41
  -6   4  -8    0.03    0.12
  -6   4  -8    0.19    0.16
  -7   4  -8    4.98    0.39
  -7   4  -8    4.91    0.32
   9   3  -8    0.19    0.17
   9   3  -8    0.29    0.12
   8   3  -8    8.07    0.41
   8   3  -8    9.93    0.49
   7   3  -8    0.23    0.10
   7   3  -8    0.26    0.15
   6   3  -8    9.02    0.47
   5   3  -8    2.85    0.25
   4   3  -8   -0.02    0.10
   3   3  -8    4.69    0.29
   2   3  -8   16.45    0.67
   2   3  -8   16.35    0.70
   1   3  -8    0.16    0.08
   0   3  -8   75.93    2.90
  -1   3  -8    1.81    0.17
  -2   3  -8   -0.09    0.09
  -3   3  -8    5.40    0.32
  -3   3  -8    5.18    0.31
  -4   3  -8    0.09    0.12
  -4   3  -8    0.13    0.11
  -5   3  -8    2.04    0.22
  -5   3  -8    2.53    0.19
  -5   3  -8    2.15    0.22
  -6   3  -8    9.45    0.51
  -6   3  -8   10.61    0.47
  -7   3  -8    0.07    0.12
  -7   3  -8    0.13    0.16
   9   2  -8    3.63    0.26
   9   2  -8    4.55    0.35
   8   2  -8    0.34    0.11
   8   2  -8    0.33    0.16
   7   2  -8   28.24    1.16
   6   2  -8    3.31    0.27
   5   2  -8   -0.06    0.10
   4   2  -8   28.58    1.15
   3   2  -8   13.70    0.59
   2   2  -8    3.16    0.22
   2   2  -8    2.86    0.18
   1   2  -8    2.25    0.16
   0   2  -8    1.05    0.11
   0   2  -8    1.36    0.13
  -1   2  -8    5.91    0.29
  -1   2  -8    5.14    0.27
  -2   2  -8   13.13    0.58
  -2   2  -8   14.11    0.59
  -3   2  -8   15.74    0.68
  -3   2  -8   16.26    0.68
  -4   2  -8    2.64    0.23
  -4   2  -8    3.09    0.24
  -5   2  -8    3.27    0.26
  -5   2  -8    2.82    0.27
  -5   2  -8    3.42    0.21
  -6   2  -8    5.51    0.36
  -6   2  -8    6.40    0.31
  -7   2  -8    0.09    0.11
  -7   2  -8   -0.02    0.14
  -8   2  -8    0.46    0.18
  -8   2  -8    0.59    0.14
   9   1  -8    2.28    0.24
   9   1  -8    2.22    0.19
   8   1  -8   15.92    0.69
   8   1  -8   14.30    0.63
   7   1  -8    0.60    0.15
   7   1  -8    0.44    0.10
   6   1  -8    2.71    0.23
   5   1  -8    4.14    0.27
   4   1  -8    4.16    0.26
   3   1  -8   21.02    0.86
   2   1  -8    1.04    0.10
   2   1  -8    1.24    0.13
   2   1  -8    1.23    0.10
   1   1  -8    0.06    0.06
   1   1  -8    0.07    0.06
   1   1  -8    0.12    0.08
   0   1  -8    0.06    0.06
   0   1  -8    0.09    0.06
  -1   1  -8    0.21    0.07
  -1   1  -8    0.21    0.07
  -2   1  -8   28.12    1.10
  -2   1  -8   27.40    1.10
  -3   1  -8    2.24    0.19
  -3   1  -8    2.32    0.19
  -4   1  -8    0.04    0.09
  -4   1  -8    0.07    0.10
  -5   1  -8    1.03    0.15
  -5   1  -8    0.98    0.16
  -6   1  -8   13.64    0.67
  -6   1  -8   14.29    0.65
  -6   1  -8   15.05    0.60
  -7   1  -8    1.09    0.14
  -7   1  -8    1.28    0.19
  -8   1  -8   -0.06    0.11
  -8   1  -8    0.11    0.15
  -9   1  -8    2.16    0.26
  -9   1  -8    2.80    0.23
   9   0  -8    0.26    0.11
   9   0  -8    0.11    0.15
   8   0  -8    0.63    0.11
   8   0  -8    0.81    0.16
   7   0  -8    0.22    0.12
   7   0  -8    0.20    0.09
   6   0  -8    1.43    0.17
   5   0  -8   21.54    0.88
   4   0  -8   38.62    1.51
   3   0  -8    2.49    0.18
   2   0  -8    6.32    0.31
   2   0  -8    6.37    0.28
   2   0  -8    6.38    0.30
   1   0  -8    0.47    0.09
   1   0  -8    0.61    0.09
   1   0  -8    0.59    0.08
   0   0  -8    5.88    0.28
   0   0  -8    6.02    0.28
  -1   0  -8    8.72    0.37
  -1   0  -8    8.67    0.39
  -1   0  -8    8.80    0.38
  -2   0  -8   38.03    1.48
  -2   0  -8   37.75    1.47
  -3   0  -8    3.44    0.22
  -3   0  -8    3.41    0.22
  -4   0  -8    0.07    0.10
  -4   0  -8    0.12    0.09
  -5   0  -8    0.24    0.12
  -5   0  -8    0.29    0.11
  -6   0  -8    0.55    0.14
  -6   0  -8    0.41    0.13
  -6   0  -8    0.58    0.10
  -7   0  -8    1.44    0.14
  -7   0  -8    0.83    0.17
  -8   0  -8   16.60    0.78
  -8   0  -8   18.30    0.73
  -9   0  -8   -0.06    0.12
  -9   0  -8    0.07    0.16
   9  -1  -8   -0.04    0.13
   9  -1  -8    0.11    0.10
   8  -1  -8    2.23    0.18
   8  -1  -8    2.45    0.22
   7  -1  -8    5.49    0.27
   7  -1  -8    5.08    0.31
   6  -1  -8   11.73    0.53
   5  -1  -8    3.56    0.23
   4  -1  -8    0.95    0.12
   3  -1  -8    2.79    0.18
   2  -1  -8    9.69    0.42
   1  -1  -8   25.55    0.97
   1  -1  -8   23.77    0.98
   0  -1  -8   14.67    0.61
  -1  -1  -8   31.12    1.19
  -1  -1  -8   30.52    1.21
  -2  -1  -8    0.06    0.06
  -2  -1  -8    0.03    0.05
  -2  -1  -8   -0.04    0.06
  -3  -1  -8   15.20    0.64
  -3  -1  -8   16.03    0.66
  -3  -1  -8   14.70    0.61
  -4  -1  -8   -0.03    0.08
  -4  -1  -8    0.06    0.07
  -4  -1  -8    0.11    0.09
  -5  -1  -8    0.16    0.11
  -5  -1  -8    0.24    0.10
  -5  -1  -8    0.20    0.09
  -6  -1  -8    9.63    0.51
  -6  -1  -8   11.60    0.45
  -6  -1  -8    9.98    0.46
  -6  -1  -8   10.16    0.49
  -7  -1  -8    9.63    0.49
  -7  -1  -8   10.69    0.45
  -8  -1  -8    8.55    0.40
  -8  -1  -8    8.19    0.44
  -9  -1  -8    1.10    0.19
  -9  -1  -8    0.93    0.16
   9  -2  -8   -0.07    0.13
   9  -2  -8    0.11    0.10
   9  -2  -8   -0.01    0.13
   8  -2  -8    4.74    0.27
   8  -2  -8    4.52    0.31
   8  -2  -8    4.91    0.31
   7  -2  -8   10.20    0.48
   7  -2  -8    9.77    0.44
   7  -2  -8   10.12    0.47
   6  -2  -8    3.99    0.25
   5  -2  -8    0.05    0.08
   4  -2  -8    9.14    0.41
   1  -2  -8    4.17    0.21
   0  -2  -8    5.08    0.25
   0  -2  -8    4.69    0.23
  -1  -2  -8    2.50    0.15
  -1  -2  -8    2.55    0.17
  -1  -2  -8    2.41    0.14
  -2  -2  -8   57.06    2.14
  -2  -2  -8   53.56    2.11
  -3  -2  -8   45.53    1.75
  -3  -2  -8   45.88    1.79
  -4  -2  -8   21.27    0.84
  -4  -2  -8   20.68    0.88
  -5  -2  -8   17.41    0.72
  -5  -2  -8   17.92    0.74
  -5  -2  -8   17.24    0.76
  -6  -2  -8    4.83    0.24
  -6  -2  -8    4.79    0.27
  -6  -2  -8    4.70    0.29
  -6  -2  -8    4.35    0.31
  -7  -2  -8    0.04    0.09
  -7  -2  -8    0.02    0.11
  -7  -2  -8    0.23    0.12
  -8  -2  -8    1.84    0.19
  -8  -2  -8    2.00    0.17
  -8  -2  -8    1.61    0.20
  -9  -2  -8    1.90    0.19
  -9  -2  -8    1.71    0.21
 -10  -2  -8    2.54    0.22
 -10  -2  -8    2.53    0.27
   9  -3  -8    9.01    0.47
   9  -3  -8    9.30    0.47
   8  -3  -8    5.32    0.29
   8  -3  -8    5.23    0.32
   8  -3  -8    5.43    0.33
   7  -3  -8    9.26    0.42
   7  -3  -8    9.29    0.44
   7  -3  -8    9.65    0.46
   6  -3  -8   11.69    0.53
   6  -3  -8   12.20    0.50
   6  -3  -8   12.59    0.55
   5  -3  -8    0.90    0.12
   5  -3  -8    0.75    0.11
   4  -3  -8    0.45    0.09
   3  -3  -8    1.88    0.15
   2  -3  -8   19.12    0.77
   1  -3  -8   33.68    1.31
   0  -3  -8   13.88    0.57
   0  -3  -8   13.02    0.55
   0  -3  -8   12.90    0.54
  -1  -3  -8   -0.06    0.06
  -1  -3  -8    0.04    0.05
  -1  -3  -8    0.08    0.06
  -2  -3  -8   40.57    1.59
  -2  -3  -8   41.61    1.60
  -2  -3  -8   42.69    1.63
  -3  -3  -8   11.62    0.49
  -3  -3  -8   11.53    0.52
  -4  -3  -8    6.36    0.30
  -4  -3  -8    5.95    0.33
  -5  -3  -8   15.59    0.70
  -5  -3  -8   16.04    0.66
  -6  -3  -8    0.74    0.13
  -6  -3  -8    1.18    0.11
  -6  -3  -8    0.89    0.16
  -7  -3  -8    3.50    0.21
  -7  -3  -8    2.92    0.25
  -7  -3  -8    3.10    0.25
  -8  -3  -8    6.92    0.34
  -8  -3  -8    6.68    0.38
  -8  -3  -8    6.62    0.37
  -9  -3  -8    0.29    0.13
  -9  -3  -8    0.31    0.15
  -9  -3  -8    0.41    0.16
 -10  -3  -8    1.27    0.17
 -10  -3  -8    1.30    0.21
   8  -4  -8    0.60    0.15
   8  -4  -8    0.48    0.11
   7  -4  -8    0.70    0.14
   7  -4  -8    0.36    0.09
   6  -4  -8    0.14    0.07
   6  -4  -8    0.04    0.10
   5  -4  -8   44.39    1.69
   5  -4  -8   43.66    1.72
   4  -4  -8    3.03    0.20
   3  -4  -8    9.05    0.41
   2  -4  -8   41.66    1.61
   1  -4  -8    0.83    0.10
   0  -4  -8   12.68    0.52
   0  -4  -8   12.07    0.51
  -1  -4  -8    6.67    0.33
  -1  -4  -8    7.04    0.35
  -1  -4  -8    7.50    0.32
  -2  -4  -8    0.00    0.05
  -2  -4  -8    0.03    0.07
  -2  -4  -8   -0.03    0.06
  -3  -4  -8    0.27    0.08
  -3  -4  -8    0.31    0.09
  -4  -4  -8   39.00    1.57
  -4  -4  -8   41.62    1.60
  -5  -4  -8    8.73    0.37
  -5  -4  -8    8.94    0.41
  -5  -4  -8    8.01    0.43
  -6  -4  -8    1.06    0.12
  -6  -4  -8    0.92    0.15
  -6  -4  -8    0.97    0.16
  -7  -4  -8    4.21    0.24
  -7  -4  -8    3.59    0.27
  -8  -4  -8    0.62    0.13
  -8  -4  -8    0.59    0.15
  -9  -4  -8    0.22    0.15
  -9  -4  -8    0.19    0.12
  -9  -4  -8    0.05    0.14
 -10  -4  -8   -0.01    0.17
 -10  -4  -8    0.18    0.13
 -10  -4  -8    0.23    0.17
   8  -5  -8    0.32    0.11
   8  -5  -8    0.33    0.14
   7  -5  -8    1.42    0.14
   7  -5  -8    1.73    0.19
   6  -5  -8   17.05    0.71
   6  -5  -8   16.00    0.67
   5  -5  -8    6.57    0.30
   5  -5  -8    6.29    0.33
   4  -5  -8    4.39    0.26
   4  -5  -8    4.53    0.22
   3  -5  -8    8.92    0.41
   2  -5  -8    8.46    0.38
   1  -5  -8    7.05    0.34
   1  -5  -8    7.24    0.33
   0  -5  -8   13.32    0.56
   0  -5  -8   13.58    0.57
  -1  -5  -8    1.00    0.10
  -1  -5  -8    1.09    0.14
  -1  -5  -8    0.97    0.11
  -2  -5  -8    1.82    0.18
  -2  -5  -8    1.62    0.13
  -2  -5  -8    1.43    0.14
  -3  -5  -8    0.05    0.08
  -3  -5  -8    0.23    0.07
  -3  -5  -8    0.01    0.09
  -4  -5  -8    4.40    0.25
  -4  -5  -8    3.89    0.27
  -4  -5  -8    4.17    0.21
  -5  -5  -8    0.03    0.10
  -5  -5  -8    0.02    0.09
  -5  -5  -8   -0.05    0.07
  -6  -5  -8    0.16    0.08
  -6  -5  -8    0.22    0.13
  -6  -5  -8    0.10    0.11
  -7  -5  -8    0.23    0.10
  -7  -5  -8   -0.04    0.13
  -8  -5  -8    2.58    0.19
  -8  -5  -8    1.65    0.21
  -9  -5  -8   -0.03    0.11
  -9  -5  -8    0.24    0.16
 -10  -5  -8    0.13    0.13
 -10  -5  -8   -0.06    0.16
 -10  -5  -8   -0.04    0.17
   7  -6  -8    0.10    0.12
   7  -6  -8    0.08    0.09
   6  -6  -8    0.34    0.12
   6  -6  -8    0.28    0.08
   5  -6  -8    0.29    0.10
   5  -6  -8    0.43    0.08
   4  -6  -8    1.26    0.12
   4  -6  -8    1.35    0.15
   3  -6  -8   16.02    0.67
   3  -6  -8   15.69    0.64
   2  -6  -8    2.54    0.18
   2  -6  -8    2.54    0.15
   1  -6  -8    3.67    0.22
   1  -6  -8    3.37    0.21
   0  -6  -8    3.67    0.23
   0  -6  -8    3.87    0.22
  -1  -6  -8    8.75    0.43
  -1  -6  -8    8.78    0.40
  -1  -6  -8    8.56    0.39
  -2  -6  -8   12.86    0.58
  -2  -6  -8   13.05    0.56
  -2  -6  -8   12.81    0.54
  -3  -6  -8    4.80    0.29
  -3  -6  -8    4.60    0.25
  -3  -6  -8    4.98    0.28
  -3  -6  -8    4.77    0.24
  -4  -6  -8    6.55    0.36
  -4  -6  -8    6.74    0.34
  -4  -6  -8    6.52    0.32
  -4  -6  -8    6.77    0.31
  -5  -6  -8    2.52    0.25
  -5  -6  -8    2.99    0.23
  -5  -6  -8    3.18    0.19
  -6  -6  -8    0.60    0.11
  -6  -6  -8    0.78    0.17
  -6  -6  -8    0.51    0.14
  -7  -6  -8    0.47    0.11
  -7  -6  -8    0.15    0.14
  -8  -6  -8    2.69    0.26
  -8  -6  -8    3.11    0.23
  -9  -6  -8    1.04    0.16
  -9  -6  -8    0.62    0.19
   7  -7  -8    0.04    0.09
   7  -7  -8    0.14    0.12
   6  -7  -8    6.28    0.36
   6  -7  -8    6.61    0.33
   5  -7  -8    1.21    0.15
   5  -7  -8    1.39    0.13
   4  -7  -8    1.13    0.14
   4  -7  -8    1.12    0.12
   3  -7  -8    0.39    0.11
   3  -7  -8    0.60    0.09
   2  -7  -8   12.90    0.54
   2  -7  -8   13.38    0.58
   2  -7  -8   13.52    0.58
   1  -7  -8    0.74    0.11
   1  -7  -8    0.69    0.09
   1  -7  -8    0.77    0.12
   0  -7  -8   22.58    0.94
   0  -7  -8   22.90    0.93
   0  -7  -8   23.91    0.91
  -1  -7  -8    2.26    0.18
  -1  -7  -8    2.47    0.19
  -2  -7  -8    1.48    0.14
  -2  -7  -8    1.84    0.13
  -2  -7  -8    1.28    0.16
  -2  -7  -8    1.22    0.14
  -3  -7  -8    6.38    0.32
  -3  -7  -8    6.18    0.34
  -3  -7  -8    6.67    0.30
  -3  -7  -8    6.36    0.36
  -4  -7  -8    8.49    0.46
  -4  -7  -8    9.43    0.41
  -4  -7  -8    8.85    0.44
  -4  -7  -8    9.49    0.42
  -5  -7  -8   10.58    0.45
  -5  -7  -8    9.91    0.46
  -5  -7  -8    9.56    0.51
  -5  -7  -8   10.43    0.49
  -6  -7  -8    0.19    0.10
  -6  -7  -8   -0.08    0.12
  -7  -7  -8    1.32    0.15
  -7  -7  -8    1.19    0.19
  -8  -7  -8    4.04    0.26
  -8  -7  -8    3.11    0.29
  -9  -7  -8    1.75    0.24
  -9  -7  -8    2.16    0.20
   6  -8  -8    0.07    0.09
   6  -8  -8    0.27    0.13
   5  -8  -8    7.03    0.38
   5  -8  -8    6.66    0.34
   4  -8  -8   10.46    0.49
   4  -8  -8   10.23    0.50
   4  -8  -8   10.60    0.47
   3  -8  -8    0.38    0.12
   3  -8  -8    0.39    0.10
   3  -8  -8    0.47    0.10
   2  -8  -8    4.55    0.28
   2  -8  -8    4.68    0.25
   2  -8  -8    4.55    0.28
   1  -8  -8    0.51    0.11
   1  -8  -8    0.70    0.10
   1  -8  -8    0.71    0.12
   0  -8  -8    0.25    0.08
   0  -8  -8    0.11    0.09
   0  -8  -8    0.21    0.10
  -1  -8  -8    4.88    0.25
  -1  -8  -8    4.71    0.29
  -1  -8  -8    4.93    0.28
  -2  -8  -8    0.19    0.10
  -2  -8  -8    0.15    0.12
  -2  -8  -8    0.02    0.10
  -2  -8  -8    0.37    0.09
  -3  -8  -8   -0.02    0.11
  -3  -8  -8    0.10    0.10
  -3  -8  -8   -0.02    0.08
  -3  -8  -8    0.00    0.10
  -4  -8  -8   29.76    1.28
  -4  -8  -8   29.27    1.19
  -4  -8  -8   29.24    1.21
  -4  -8  -8   30.86    1.18
  -5  -8  -8    8.24    0.39
  -5  -8  -8    7.99    0.43
  -5  -8  -8    8.33    0.41
  -6  -8  -8    0.45    0.12
  -6  -8  -8    0.38    0.17
  -6  -8  -8    0.29    0.15
  -7  -8  -8   15.04    0.63
  -7  -8  -8   13.98    0.68
  -8  -8  -8    0.33    0.13
  -8  -8  -8   -0.05    0.16
   5  -9  -8    2.56    0.21
   5  -9  -8    2.56    0.23
   5  -9  -8    2.63    0.24
   4  -9  -8    1.73    0.19
   4  -9  -8    1.70    0.19
   4  -9  -8    1.78    0.17
   3  -9  -8   11.36    0.55
   3  -9  -8   11.93    0.53
   3  -9  -8   12.62    0.56
   2  -9  -8    0.85    0.14
   2  -9  -8    0.85    0.13
   2  -9  -8    0.63    0.13
   1  -9  -8    0.07    0.11
   1  -9  -8   -0.05    0.08
   1  -9  -8    0.00    0.10
   0  -9  -8   41.08    1.64
   0  -9  -8   41.88    1.64
   0  -9  -8   41.31    1.61
  -1  -9  -8    5.76    0.29
  -1  -9  -8    5.54    0.32
  -1  -9  -8    5.10    0.32
  -2  -9  -8    2.21    0.20
  -2  -9  -8    2.54    0.19
  -2  -9  -8    1.83    0.20
  -3  -9  -8    0.95    0.16
  -3  -9  -8    0.81    0.15
  -3  -9  -8    0.73    0.12
  -4  -9  -8    2.55    0.20
  -4  -9  -8    2.73    0.22
  -4  -9  -8    2.79    0.25
  -5  -9  -8    0.56    0.16
  -5  -9  -8    1.06    0.15
  -5  -9  -8    0.96    0.16
  -6  -9  -8   13.92    0.68
  -6  -9  -8   14.73    0.63
  -6  -9  -8   14.36    0.65
  -7  -9  -8    4.14    0.35
  -7  -9  -8    4.17    0.28
  -8  -9  -8    2.41    0.22
  -8  -9  -8    2.42    0.28
   3 -10  -8   12.49    0.60
   3 -10  -8   12.92    0.60
   3 -10  -8   13.34    0.58
   2 -10  -8    3.62    0.24
   2 -10  -8    3.44    0.27
   2 -10  -8    2.71    0.25
   1 -10  -8   10.14    0.49
   1 -10  -8   10.23    0.46
   1 -10  -8    9.49    0.49
   0 -10  -8    4.95    0.33
   0 -10  -8    5.61    0.30
   0 -10  -8    5.56    0.34
  -1 -10  -8    4.31    0.29
  -1 -10  -8    4.03    0.30
  -1 -10  -8    3.88    0.26
  -2 -10  -8    0.63    0.15
  -2 -10  -8    0.90    0.14
  -2 -10  -8    0.69    0.16
  -3 -10  -8    3.12    0.27
  -3 -10  -8    2.83    0.25
  -3 -10  -8    3.65    0.24
  -4 -10  -8    0.36    0.15
  -4 -10  -8    0.68    0.13
  -4 -10  -8    0.53    0.16
  -5 -10  -8    3.57    0.28
  -5 -10  -8    3.61    0.26
  -5 -10  -8    2.91    0.28
  -6 -10  -8    8.12    0.49
  -6 -10  -8    8.50    0.47
  -6 -10  -8    8.83    0.44
   1 -11  -8    6.50    0.36
   1 -11  -8    6.79    0.40
   1 -11  -8    7.18    0.41
   0 -11  -8    0.51    0.16
   0 -11  -8    0.71    0.17
   0 -11  -8    0.67    0.13
  -1 -11  -8    0.13    0.15
  -1 -11  -8    0.08    0.15
  -2 -11  -8   18.52    0.74
  -2 -11  -8   16.92    0.77
  -2 -11  -8   15.76    0.76
  -3 -11  -8   -0.06    0.15
  -3 -11  -8    0.05    0.12
  -3 -11  -8    0.09    0.16
  -4 -11  -8    0.01    0.16
  -4 -11  -8    0.10    0.17
  -4 -11  -8    0.18    0.13
   5   6  -9    0.53    0.19
   4   6  -9    0.25    0.15
   3   6  -9    0.67    0.19
   2   6  -9    0.06    0.15
   1   6  -9    3.65    0.32
   1   6  -9    3.58    0.29
   0   6  -9   -0.14    0.14
  -1   6  -9    0.80    0.18
  -2   6  -9    3.51    0.30
  -3   6  -9    6.01    0.41
   6   5  -9    1.25    0.22
   5   5  -9    1.79    0.23
   4   5  -9    3.58    0.30
   3   5  -9    1.46    0.20
   2   5  -9    3.51    0.29
   1   5  -9    0.06    0.12
   1   5  -9    0.23    0.14
   0   5  -9    5.18    0.33
  -1   5  -9    1.21    0.19
  -2   5  -9    1.57    0.20
  -3   5  -9    3.00    0.22
  -3   5  -9    2.87    0.27
  -4   5  -9    2.16    0.19
  -4   5  -9    2.34    0.26
   7   4  -9    0.07    0.16
   6   4  -9    0.77    0.18
   5   4  -9   18.87    0.83
   4   4  -9    2.08    0.22
   3   4  -9    0.22    0.13
   2   4  -9    2.61    0.23
   1   4  -9    2.83    0.25
   1   4  -9    2.70    0.22
   0   4  -9    0.15    0.11
  -1   4  -9   -0.01    0.11
  -2   4  -9    9.70    0.48
  -3   4  -9    0.06    0.13
  -4   4  -9    0.11    0.15
  -5   4  -9    0.10    0.15
  -5   4  -9    0.09    0.11
  -6   4  -9   -0.07    0.12
  -6   4  -9   -0.05    0.17
   8   3  -9   -0.02    0.15
   8   3  -9   -0.21    0.10
   7   3  -9   -0.04    0.15
   6   3  -9    2.17    0.24
   5   3  -9    2.68    0.25
   4   3  -9    1.01    0.16
   3   3  -9    0.29    0.13
   2   3  -9    0.41    0.10
   2   3  -9    0.60    0.14
   1   3  -9    5.95    0.34
   1   3  -9    6.25    0.31
   0   3  -9    0.19    0.09
  -1   3  -9   14.99    0.65
  -2   3  -9    5.30    0.31
  -3   3  -9   20.77    0.88
  -4   3  -9    0.24    0.14
  -5   3  -9    3.56    0.30
  -6   3  -9    0.05    0.11
  -6   3  -9    0.15    0.16
  -7   3  -9    6.29    0.34
  -7   3  -9    5.30    0.40
   8   2  -9    1.31    0.20
   7   2  -9    4.38    0.33
   6   2  -9   17.45    0.77
   5   2  -9   -0.01    0.12
   4   2  -9    2.55    0.22
   3   2  -9    3.41    0.25
   2   2  -9   10.57    0.45
   2   2  -9    9.96    0.48
   1   2  -9    2.18    0.20
   1   2  -9    2.22    0.17
   0   2  -9   47.63    1.84
  -1   2  -9    8.83    0.41
  -2   2  -9   13.92    0.64
  -2   2  -9   15.50    0.64
  -3   2  -9    6.03    0.34
  -3   2  -9    6.92    0.36
  -4   2  -9   12.82    0.59
  -4   2  -9   13.11    0.60
  -5   2  -9    4.99    0.33
  -5   2  -9    4.62    0.33
  -6   2  -9    3.09    0.23
  -6   2  -9    2.99    0.27
  -7   2  -9    0.37    0.17
  -7   2  -9    0.23    0.12
   8   1  -9   -0.14    0.13
   8   1  -9    0.11    0.09
   7   1  -9    3.06    0.26
   6   1  -9    1.22    0.17
   5   1  -9    6.48    0.36
   4   1  -9    1.02    0.15
   3   1  -9   10.46    0.48
   2   1  -9   18.62    0.77
   2   1  -9   18.31    0.74
   1   1  -9   26.99    1.03
   1   1  -9   23.67    1.00
   1   1  -9   25.99    1.00
   0   1  -9    1.66    0.14
   0   1  -9    1.39    0.13
  -1   1  -9    0.18    0.08
  -1   1  -9    0.18    0.08
  -2   1  -9    6.04    0.31
  -2   1  -9    6.25    0.32
  -3   1  -9   19.52    0.84
  -3   1  -9   20.60    0.84
  -4   1  -9   20.99    0.89
  -4   1  -9   21.18    0.88
  -5   1  -9   39.71    1.60
  -5   1  -9   39.95    1.59
  -6   1  -9    0.28    0.10
  -6   1  -9    0.25    0.14
  -7   1  -9    0.11    0.11
  -7   1  -9   -0.01    0.14
  -8   1  -9    0.27    0.17
  -8   1  -9    0.46    0.13
   9   0  -9    1.17    0.20
   9   0  -9    1.14    0.14
   8   0  -9    3.26    0.22
   8   0  -9    3.15    0.27
   7   0  -9    0.13    0.13
   6   0  -9    0.24    0.12
   5   0  -9   31.85    1.27
   4   0  -9   41.92    1.64
   3   0  -9    7.31    0.36
   2   0  -9   34.66    1.37
   2   0  -9   36.10    1.38
   2   0  -9   34.77    1.35
   1   0  -9    5.15    0.27
   1   0  -9    4.60    0.25
   1   0  -9    5.33    0.25
   0   0  -9    0.27    0.08
   0   0  -9    0.48    0.08
  -1   0  -9    6.08    0.30
  -1   0  -9    6.21    0.30
  -1   0  -9    6.25    0.28
  -2   0  -9   37.63    1.49
  -2   0  -9   37.96    1.48
  -3   0  -9    0.37    0.10
  -3   0  -9    0.40    0.10
  -4   0  -9   29.47    1.16
  -4   0  -9   28.30    1.18
  -5   0  -9    0.39    0.15
  -5   0  -9    0.47    0.13
  -6   0  -9    1.33    0.18
  -7   0  -9    2.50    0.24
  -7   0  -9    2.52    0.19
  -8   0  -9    0.09    0.11
  -8   0  -9   -0.09    0.15
  -9   0  -9    2.56    0.22
  -9   0  -9    3.00    0.29
   9  -1  -9    7.79    0.38
   9  -1  -9    7.63    0.44
   8  -1  -9   -0.01    0.09
   8  -1  -9    0.04    0.13
   7  -1  -9   14.51    0.65
   6  -1  -9    5.08    0.30
   5  -1  -9    7.96    0.39
   4  -1  -9    0.37    0.10
   3  -1  -9   28.25    1.12
   2  -1  -9    0.17    0.06
   2  -1  -9    0.11    0.07
   2  -1  -9    0.21    0.08
   1  -1  -9    0.33    0.07
   1  -1  -9    0.22    0.08
   1  -1  -9    0.26    0.08
   0  -1  -9   32.94    1.25
   0  -1  -9   30.95    1.26
  -1  -1  -9   11.98    0.54
  -1  -1  -9   12.89    0.53
  -1  -1  -9   12.50    0.51
  -2  -1  -9    1.46    0.12
  -2  -1  -9    1.16    0.13
  -2  -1  -9    1.56    0.14
  -3  -1  -9    1.11    0.14
  -3  -1  -9    0.85    0.12
  -3  -1  -9    0.79    0.10
  -4  -1  -9    0.24    0.10
  -4  -1  -9    0.39    0.08
  -4  -1  -9    0.55    0.12
  -5  -1  -9    3.90    0.25
  -5  -1  -9    2.84    0.26
  -5  -1  -9    2.98    0.26
  -6  -1  -9    8.47    0.44
  -6  -1  -9    9.42    0.54
  -7  -1  -9    8.70    0.37
  -7  -1  -9    6.94    0.42
  -8  -1  -9    5.94    0.39
  -8  -1  -9    6.60    0.33
  -9  -1  -9    0.18    0.13
  -9  -1  -9    0.12    0.16
   9  -2  -9    0.20    0.16
   9  -2  -9    0.79    0.17
   8  -2  -9    5.36    0.33
   8  -2  -9    5.42    0.34
   8  -2  -9    4.53    0.27
   7  -2  -9    4.88    0.25
   7  -2  -9    4.76    0.30
   6  -2  -9    2.80    0.22
   5  -2  -9    2.79    0.20
   4  -2  -9    4.59    0.25
   3  -2  -9   14.52    0.60
   2  -2  -9   16.78    0.68
   1  -2  -9   11.48    0.47
   1  -2  -9   10.73    0.49
   0  -2  -9   12.80    0.55
   0  -2  -9   12.46    0.53
   0  -2  -9   12.72    0.52
  -1  -2  -9   28.55    1.11
  -1  -2  -9   28.55    1.09
  -1  -2  -9   27.58    1.13
  -2  -2  -9    0.61    0.09
  -2  -2  -9    0.77    0.11
  -3  -2  -9    5.75    0.30
  -3  -2  -9    5.27    0.27
  -4  -2  -9    3.87    0.26
  -4  -2  -9    3.82    0.22
  -4  -2  -9    3.59    0.24
  -5  -2  -9    2.60    0.20
  -5  -2  -9    2.86    0.22
  -5  -2  -9    3.00    0.25
  -6  -2  -9    2.50    0.22
  -6  -2  -9    2.00    0.25
  -6  -2  -9    2.42    0.20
  -7  -2  -9    1.65    0.15
  -7  -2  -9    2.12    0.22
  -8  -2  -9    3.32    0.29
  -8  -2  -9    3.84    0.25
  -9  -2  -9    1.95    0.19
  -9  -2  -9    1.33    0.21
   8  -3  -9    5.69    0.39
   8  -3  -9    5.76    0.35
   7  -3  -9    4.91    0.31
   7  -3  -9    4.86    0.30
   6  -3  -9    8.95    0.43
   6  -3  -9    8.33    0.41
   5  -3  -9   13.09    0.58
   5  -3  -9   13.33    0.57
   4  -3  -9    0.00    0.08
   3  -3  -9    0.25    0.08
   2  -3  -9    0.05    0.07
   1  -3  -9    2.40    0.16
   0  -3  -9   23.51    0.92
   0  -3  -9   23.24    0.95
   0  -3  -9   23.56    0.93
  -1  -3  -9    0.38    0.10
  -1  -3  -9    0.58    0.09
  -1  -3  -9    0.38    0.07
  -2  -3  -9    0.21    0.07
  -2  -3  -9    0.18    0.09
  -2  -3  -9    0.12    0.06
  -3  -3  -9    0.06    0.09
  -3  -3  -9    0.06    0.07
  -4  -3  -9    0.13    0.10
  -4  -3  -9    0.11    0.07
  -5  -3  -9    6.46    0.37
  -5  -3  -9    6.73    0.33
  -6  -3  -9    9.08    0.46
  -6  -3  -9   10.40    0.42
  -6  -3  -9    9.80    0.57
  -7  -3  -9    6.71    0.31
  -7  -3  -9    5.54    0.34
  -7  -3  -9    5.37    0.35
  -8  -3  -9    0.42    0.12
  -8  -3  -9    0.47    0.16
  -8  -3  -9    0.27    0.14
  -9  -3  -9    0.50    0.14
  -9  -3  -9    0.45    0.17
   8  -4  -9    0.49    0.11
   8  -4  -9    0.69    0.16
   7  -4  -9   14.14    0.64
   6  -4  -9    7.94    0.41
   5  -4  -9    1.36    0.15
   4  -4  -9    1.15    0.13
   3  -4  -9    2.11    0.17
   2  -4  -9    1.95    0.15
   1  -4  -9    0.21    0.07
   0  -4  -9   19.15    0.78
   0  -4  -9   19.75    0.81
   0  -4  -9   19.21    0.79
  -1  -4  -9    2.95    0.21
  -1  -4  -9    2.68    0.17
  -1  -4  -9    3.04    0.19
  -2  -4  -9    0.11    0.07
  -2  -4  -9    0.11    0.06
  -2  -4  -9    0.17    0.08
  -3  -4  -9    7.18    0.34
  -3  -4  -9    7.01    0.37
  -4  -4  -9   21.19    0.89
  -4  -4  -9   20.93    0.86
  -5  -4  -9   23.60    1.00
  -5  -4  -9   23.85    0.97
  -6  -4  -9    3.83    0.27
  -6  -4  -9    3.72    0.22
  -7  -4  -9   17.83    0.69
  -7  -4  -9   15.57    0.73
  -8  -4  -9    0.06    0.10
  -8  -4  -9   -0.16    0.13
  -8  -4  -9   -0.12    0.13
  -9  -4  -9   -0.16    0.11
  -9  -4  -9   -0.09    0.13
  -9  -4  -9   -0.08    0.14
   7  -5  -9    0.04    0.13
   7  -5  -9   -0.01    0.07
   6  -5  -9    0.05    0.11
   6  -5  -9    0.06    0.07
   5  -5  -9    0.16    0.10
   4  -5  -9   12.47    0.55
   3  -5  -9   52.00    2.01
   2  -5  -9   11.30    0.49
   1  -5  -9    3.20    0.21
   1  -5  -9    3.39    0.20
   0  -5  -9   20.54    0.83
   0  -5  -9   20.52    0.84
  -1  -5  -9    2.10    0.19
  -1  -5  -9    2.22    0.18
  -1  -5  -9    2.03    0.15
  -2  -5  -9   11.23    0.52
  -2  -5  -9   11.29    0.50
  -2  -5  -9   11.20    0.48
  -3  -5  -9   11.89    0.53
  -3  -5  -9   11.78    0.55
  -3  -5  -9   12.11    0.50
  -4  -5  -9    2.99    0.24
  -4  -5  -9    2.73    0.21
  -5  -5  -9    2.84    0.25
  -5  -5  -9    3.03    0.23
  -6  -5  -9   10.23    0.43
  -6  -5  -9    8.99    0.47
  -7  -5  -9    4.73    0.33
  -7  -5  -9    5.56    0.28
  -8  -5  -9    1.20    0.15
  -8  -5  -9    0.82    0.18
  -9  -5  -9    7.49    0.46
  -9  -5  -9    8.22    0.46
  -9  -5  -9    9.16    0.42
   7  -6  -9    0.80    0.15
   7  -6  -9    0.76    0.11
   6  -6  -9    0.16    0.12
   6  -6  -9    0.24    0.08
   5  -6  -9   16.18    0.67
   5  -6  -9   16.63    0.71
   4  -6  -9   36.83    1.43
   4  -6  -9   34.96    1.38
   3  -6  -9   25.57    1.03
   2  -6  -9    0.24    0.09
   1  -6  -9    4.89    0.27
   1  -6  -9    4.38    0.25
   0  -6  -9    5.84    0.31
   0  -6  -9    6.02    0.30
  -1  -6  -9    0.54    0.14
  -1  -6  -9    0.43    0.09
  -1  -6  -9    0.44    0.10
  -2  -6  -9   35.63    1.41
  -2  -6  -9   35.59    1.39
  -2  -6  -9   35.57    1.43
  -3  -6  -9    7.86    0.42
  -3  -6  -9    8.25    0.37
  -3  -6  -9    8.30    0.40
  -4  -6  -9    3.50    0.24
  -4  -6  -9    3.60    0.27
  -4  -6  -9    3.39    0.21
  -4  -6  -9    3.82    0.21
  -5  -6  -9    0.19    0.11
  -5  -6  -9    0.41    0.09
  -6  -6  -9   11.39    0.47
  -6  -6  -9   10.22    0.52
  -7  -6  -9    3.08    0.27
  -7  -6  -9    3.76    0.24
  -8  -6  -9    4.69    0.28
  -8  -6  -9    3.76    0.32
  -9  -6  -9    4.94    0.38
  -9  -6  -9    5.26    0.32
   6  -7  -9    1.48    0.14
   6  -7  -9    1.86    0.19
   5  -7  -9    2.65    0.22
   5  -7  -9    2.36    0.18
   4  -7  -9    2.62    0.18
   4  -7  -9    2.92    0.22
   3  -7  -9    0.04    0.07
   3  -7  -9    0.22    0.10
   2  -7  -9    0.87    0.10
   2  -7  -9    1.04    0.13
   2  -7  -9    0.88    0.14
   1  -7  -9   41.30    1.62
   1  -7  -9   41.25    1.61
   1  -7  -9   40.95    1.58
   0  -7  -9    0.83    0.12
   0  -7  -9    0.69    0.09
   0  -7  -9    0.82    0.12
  -1  -7  -9   19.47    0.82
  -1  -7  -9   19.66    0.81
  -1  -7  -9   20.22    0.86
  -2  -7  -9   16.83    0.73
  -2  -7  -9   16.78    0.72
  -2  -7  -9   17.88    0.77
  -2  -7  -9   17.83    0.70
  -3  -7  -9    0.76    0.13
  -3  -7  -9    0.74    0.12
  -3  -7  -9    0.97    0.11
  -3  -7  -9    0.46    0.14
  -4  -7  -9    0.47    0.11
  -4  -7  -9    0.64    0.13
  -4  -7  -9    0.63    0.11
  -5  -7  -9    1.73    0.19
  -5  -7  -9    1.92    0.18
  -5  -7  -9    2.10    0.17
  -6  -7  -9    0.38    0.11
  -6  -7  -9    0.42    0.15
  -7  -7  -9    6.15    0.40
  -7  -7  -9    6.45    0.33
  -8  -7  -9    2.79    0.22
  -8  -7  -9    2.34    0.26
  -9  -7  -9    0.04    0.13
  -9  -7  -9    0.01    0.17
   5  -8  -9    2.86    0.25
   5  -8  -9    3.11    0.22
   4  -8  -9    2.69    0.19
   4  -8  -9    2.18    0.21
   4  -8  -9    3.18    0.25
   3  -8  -9    2.26    0.16
   3  -8  -9    2.45    0.21
   3  -8  -9    2.00    0.19
   2  -8  -9   24.10    0.96
   2  -8  -9   24.57    1.00
   2  -8  -9   24.05    1.00
   1  -8  -9    8.90    0.43
   1  -8  -9    8.58    0.39
   1  -8  -9    8.78    0.42
   0  -8  -9    1.27    0.15
   0  -8  -9    1.08    0.11
   0  -8  -9    1.18    0.14
  -1  -8  -9    2.28    0.20
  -1  -8  -9    2.03    0.18
  -2  -8  -9    1.24    0.15
  -2  -8  -9    1.24    0.13
  -2  -8  -9    1.59    0.17
  -3  -8  -9    5.08    0.32
  -3  -8  -9    5.65    0.31
  -3  -8  -9    5.69    0.28
  -4  -8  -9    6.14    0.36
  -4  -8  -9    6.09    0.33
  -4  -8  -9    6.57    0.32
  -5  -8  -9    0.13    0.12
  -5  -8  -9    0.23    0.13
  -5  -8  -9    0.14    0.10
  -6  -8  -9    5.34    0.29
  -6  -8  -9    4.50    0.34
  -7  -8  -9    0.01    0.11
  -7  -8  -9   -0.13    0.15
  -8  -8  -9   -0.20    0.16
  -8  -8  -9    0.03    0.12
   4  -9  -9    0.06    0.11
   4  -9  -9   -0.08    0.12
   4  -9  -9    0.13    0.09
   3  -9  -9    0.24    0.12
   3  -9  -9    0.18    0.11
   3  -9  -9    0.21    0.10
   2  -9  -9    0.64    0.14
   2  -9  -9    0.53    0.10
   2  -9  -9    0.54    0.12
   1  -9  -9    3.99    0.24
   1  -9  -9    4.07    0.27
   1  -9  -9    3.85    0.28
   0  -9  -9    2.60    0.19
   0  -9  -9    2.60    0.22
   0  -9  -9    2.91    0.24
  -1  -9  -9    0.73    0.15
  -1  -9  -9    1.12    0.16
  -2  -9  -9    0.95    0.13
  -2  -9  -9    0.82    0.15
  -2  -9  -9    1.37    0.18
  -3  -9  -9    4.28    0.25
  -3  -9  -9    3.78    0.29
  -3  -9  -9    4.11    0.28
  -4  -9  -9    0.07    0.10
  -4  -9  -9    0.08    0.13
  -4  -9  -9    0.20    0.14
  -5  -9  -9    3.18    0.28
  -5  -9  -9    3.16    0.27
  -5  -9  -9    4.00    0.25
  -6  -9  -9    3.07    0.23
  -6  -9  -9    2.60    0.26
  -7  -9  -9    2.07    0.26
  -7  -9  -9    2.48    0.21
   2 -10  -9   12.54    0.59
   2 -10  -9   12.46    0.55
   2 -10  -9   11.88    0.58
   1 -10  -9    3.17    0.27
   1 -10  -9    3.32    0.23
   1 -10  -9    2.51    0.23
   0 -10  -9    0.33    0.14
   0 -10  -9    0.21    0.14
   0 -10  -9    0.34    0.11
  -1 -10  -9    0.91    0.16
  -1 -10  -9    1.20    0.18
  -2 -10  -9    0.53    0.15
  -2 -10  -9    0.64    0.16
  -2 -10  -9    0.72    0.13
  -3 -10  -9    1.41    0.16
  -3 -10  -9    1.14    0.18
  -3 -10  -9    1.39    0.19
  -4 -10  -9    5.34    0.30
  -4 -10  -9    4.67    0.35
  -4 -10  -9    4.56    0.33
  -5 -10  -9    0.39    0.17
  -5 -10  -9    0.33    0.16
  -5 -10  -9    0.49    0.14
  -6 -10  -9    0.23    0.18
  -6 -10  -9    0.67    0.15
  -1 -11  -9   -0.11    0.13
  -1 -11  -9    0.07    0.14
  -2 -11  -9   12.58    0.56
  -2 -11  -9   11.93    0.60
  -2 -11  -9   12.32    0.60
  -3 -11  -9    0.41    0.16
  -3 -11  -9    0.42    0.17
  -3 -11  -9    0.82    0.14
   2   6 -10    0.23    0.17
   1   6 -10    0.97    0.20
   0   6 -10    3.20    0.28
   0   6 -10    3.25    0.30
   5   5 -10    4.67    0.37
   4   5 -10    6.42    0.40
   3   5 -10    1.94    0.24
   2   5 -10    3.70    0.32
   1   5 -10    1.06    0.19
   0   5 -10    2.42    0.23
  -1   5 -10    0.17    0.15
  -2   5 -10    1.59    0.22
  -3   5 -10    4.21    0.35
   6   4 -10    0.24    0.17
   5   4 -10   12.01    0.60
   4   4 -10    3.80    0.31
   3   4 -10    0.74    0.17
   2   4 -10    6.18    0.38
   1   4 -10    0.00    0.11
   1   4 -10   -0.04    0.14
   0   4 -10    1.25    0.17
  -1   4 -10    8.84    0.45
  -2   4 -10    5.17    0.34
  -3   4 -10    6.29    0.39
  -4   4 -10    5.80    0.39
  -5   4 -10    0.18    0.17
   7   3 -10    1.24    0.21
   6   3 -10    4.05    0.34
   5   3 -10    1.90    0.22
   4   3 -10    0.23    0.14
   3   3 -10   26.58    1.10
   2   3 -10    7.45    0.41
   1   3 -10    0.30    0.10
   1   3 -10    0.14    0.12
   0   3 -10   12.74    0.57
  -1   3 -10    0.95    0.15
  -2   3 -10   -0.06    0.11
  -3   3 -10    1.38    0.19
  -4   3 -10    0.25    0.14
  -5   3 -10    0.39    0.16
  -6   3 -10    2.15    0.26
   7   2 -10    3.72    0.32
   6   2 -10    3.95    0.31
   5   2 -10    0.02    0.12
   4   2 -10    4.62    0.31
   3   2 -10   11.93    0.55
   2   2 -10    0.92    0.16
   1   2 -10    5.33    0.31
   1   2 -10    5.05    0.28
   0   2 -10    1.19    0.14
  -1   2 -10   12.05    0.54
  -2   2 -10    2.53    0.22
  -3   2 -10    0.33    0.13
  -4   2 -10    0.12    0.13
  -5   2 -10    7.06    0.42
  -6   2 -10    0.11    0.16
  -7   2 -10    3.09    0.30
   8   1 -10    5.39    0.38
   7   1 -10    4.93    0.34
   6   1 -10    0.64    0.15
   5   1 -10    1.53    0.19
   4   1 -10    0.22    0.12
   3   1 -10    0.02    0.10
   2   1 -10    2.54    0.22
   1   1 -10   18.04    0.72
   1   1 -10   17.45    0.75
   0   1 -10    0.28    0.09
  -1   1 -10    0.35    0.10
  -2   1 -10    0.33    0.11
  -2   1 -10    0.28    0.10
  -3   1 -10    2.26    0.21
  -3   1 -10    2.45    0.21
  -4   1 -10    0.36    0.13
  -4   1 -10    0.26    0.13
  -5   1 -10    1.15    0.18
  -5   1 -10    1.50    0.26
  -6   1 -10   11.70    0.57
  -7   1 -10    0.16    0.16
   8   0 -10    0.63    0.17
   7   0 -10    3.77    0.29
   6   0 -10   -0.08    0.12
   5   0 -10   -0.04    0.11
   4   0 -10    0.19    0.11
   3   0 -10    0.13    0.10
   2   0 -10    0.03    0.07
   2   0 -10   -0.12    0.09
   1   0 -10   -0.08    0.08
   1   0 -10    0.01    0.06
   1   0 -10    0.05    0.07
   0   0 -10    2.59    0.17
   0   0 -10    2.62    0.19
   0   0 -10    2.83    0.18
  -1   0 -10    0.55    0.10
  -1   0 -10    0.52    0.10
  -1   0 -10    0.59    0.09
  -2   0 -10    4.63    0.27
  -2   0 -10    4.49    0.27
  -3   0 -10   20.06    0.82
  -3   0 -10   19.20    0.83
  -4   0 -10    1.47    0.18
  -4   0 -10    1.21    0.16
  -5   0 -10    3.86    0.28
  -5   0 -10    3.80    0.30
  -6   0 -10    0.58    0.16
  -7   0 -10   19.34    0.85
  -8   0 -10    0.38    0.17
  -8   0 -10    0.33    0.13
   8  -1 -10    0.14    0.15
   7  -1 -10    0.83    0.16
   6  -1 -10    2.27    0.21
   5  -1 -10    0.36    0.12
   4  -1 -10    4.67    0.28
   3  -1 -10   26.56    1.06
   2  -1 -10   14.76    0.63
   2  -1 -10   15.04    0.64
   2  -1 -10   15.27    0.61
   1  -1 -10    0.33    0.09
   1  -1 -10    0.32    0.10
   1  -1 -10    0.35    0.08
   0  -1 -10    2.23    0.16
   0  -1 -10    2.36    0.16
   0  -1 -10    2.18    0.17
  -1  -1 -10    4.35    0.24
  -1  -1 -10    4.55    0.22
  -1  -1 -10    4.16    0.25
  -1  -1 -10    4.07    0.22
  -2  -1 -10    0.90    0.13
  -2  -1 -10    0.73    0.12
  -2  -1 -10    0.67    0.09
  -3  -1 -10   15.47    0.68
  -3  -1 -10   16.43    0.67
  -3  -1 -10   14.72    0.63
  -4  -1 -10    4.17    0.27
  -4  -1 -10    3.89    0.28
  -5  -1 -10    0.32    0.14
  -5  -1 -10    0.29    0.12
  -6  -1 -10    8.88    0.46
  -7  -1 -10    2.92    0.26
  -8  -1 -10    6.47    0.42
  -8  -1 -10    7.26    0.36
   8  -2 -10    0.71    0.16
   8  -2 -10    0.74    0.17
   7  -2 -10    6.24    0.37
   7  -2 -10    6.29    0.36
   6  -2 -10    1.71    0.18
   6  -2 -10    2.08    0.20
   5  -2 -10   13.61    0.59
   4  -2 -10    7.27    0.36
   3  -2 -10   12.36    0.53
   2  -2 -10    0.09    0.07
   2  -2 -10   -0.07    0.07
   1  -2 -10    8.31    0.38
   1  -2 -10    8.32    0.38
   1  -2 -10    8.62    0.40
   0  -2 -10    6.48    0.33
   0  -2 -10    6.46    0.31
   0  -2 -10    6.89    0.32
   0  -2 -10    6.71    0.31
  -1  -2 -10   -0.01    0.06
  -1  -2 -10   -0.03    0.07
  -1  -2 -10    0.04    0.06
  -2  -2 -10   27.49    1.13
  -2  -2 -10   28.03    1.09
  -3  -2 -10    8.20    0.38
  -3  -2 -10    6.92    0.34
  -3  -2 -10    7.38    0.38
  -4  -2 -10    0.21    0.12
  -4  -2 -10    0.37    0.11
  -4  -2 -10    0.32    0.09
  -5  -2 -10    4.58    0.31
  -5  -2 -10    4.53    0.26
  -5  -2 -10    4.23    0.29
  -6  -2 -10    1.43    0.18
  -7  -2 -10    0.33    0.15
  -8  -2 -10    5.46    0.30
  -8  -2 -10    4.26    0.34
   8  -3 -10    1.14    0.18
   7  -3 -10    7.23    0.40
   6  -3 -10    1.33    0.19
   6  -3 -10    1.68    0.18
   5  -3 -10    0.87    0.14
   4  -3 -10    0.03    0.09
   3  -3 -10    3.12    0.21
   2  -3 -10    0.10    0.08
   1  -3 -10   55.03    2.15
   1  -3 -10   55.64    2.12
   0  -3 -10   14.06    0.57
   0  -3 -10   13.78    0.58
   0  -3 -10   13.39    0.60
  -1  -3 -10   15.82    0.66
  -1  -3 -10   16.54    0.70
  -1  -3 -10   16.45    0.67
  -2  -3 -10    7.27    0.38
  -2  -3 -10    7.58    0.35
  -3  -3 -10   22.39    0.90
  -3  -3 -10   22.56    0.94
  -4  -3 -10    0.74    0.15
  -4  -3 -10    0.67    0.11
  -5  -3 -10    9.79    0.45
  -5  -3 -10    9.40    0.51
  -6  -3 -10   -0.16    0.11
  -6  -3 -10   -0.02    0.11
  -7  -3 -10    0.81    0.16
  -7  -3 -10    1.06    0.17
  -8  -3 -10    4.56    0.27
  -8  -3 -10    3.88    0.33
  -9  -3 -10    0.33    0.17
  -9  -3 -10    0.22    0.13
   7  -4 -10   -0.07    0.12
   6  -4 -10   11.67    0.55
   5  -4 -10   20.08    0.84
   4  -4 -10    0.05    0.10
   3  -4 -10    5.57    0.30
   2  -4 -10   14.32    0.61
   1  -4 -10    4.85    0.26
   0  -4 -10    6.59    0.33
   0  -4 -10    6.65    0.32
   0  -4 -10    6.89    0.35
  -1  -4 -10    7.43    0.35
  -1  -4 -10    7.65    0.33
  -1  -4 -10    6.71    0.37
  -2  -4 -10    0.77    0.09
  -2  -4 -10    0.80    0.11
  -2  -4 -10    0.78    0.14
  -3  -4 -10    3.08    0.24
  -3  -4 -10    3.81    0.23
  -4  -4 -10   14.12    0.66
  -4  -4 -10   15.22    0.63
  -5  -4 -10    0.19    0.10
  -6  -4 -10    2.24    0.21
  -7  -4 -10    9.24    0.39
  -7  -4 -10    7.33    0.43
  -8  -4 -10    2.22    0.24
  -8  -4 -10    1.77    0.22
  -8  -4 -10    2.34    0.19
  -9  -4 -10    0.06    0.12
  -9  -4 -10    0.10    0.16
   7  -5 -10    0.23    0.14
   7  -5 -10    0.17    0.08
   6  -5 -10    2.54    0.22
   5  -5 -10    1.33    0.17
   4  -5 -10   -0.03    0.09
   3  -5 -10    1.46    0.16
   2  -5 -10    5.04    0.28
   1  -5 -10   28.14    1.14
   1  -5 -10   29.13    1.15
   0  -5 -10    0.80    0.12
   0  -5 -10    0.85    0.14
   0  -5 -10    1.03    0.12
  -1  -5 -10    4.62    0.30
  -1  -5 -10    5.41    0.29
  -1  -5 -10    5.69    0.27
  -2  -5 -10    1.00    0.11
  -2  -5 -10    1.22    0.14
  -2  -5 -10    1.00    0.15
  -3  -5 -10    5.40    0.29
  -3  -5 -10    5.03    0.31
  -3  -5 -10    5.16    0.26
  -4  -5 -10    0.21    0.10
  -4  -5 -10    0.12    0.11
  -5  -5 -10   40.83    1.61
  -6  -5 -10    0.23    0.13
  -7  -5 -10    0.17    0.15
  -7  -5 -10    0.36    0.11
  -8  -5 -10    0.95    0.19
  -8  -5 -10    1.36    0.15
  -9  -5 -10   -0.14    0.11
  -9  -5 -10   -0.06    0.16
  -9  -5 -10    0.08    0.16
   6  -6 -10    1.19    0.17
   5  -6 -10    5.66    0.33
   5  -6 -10    5.13    0.26
   4  -6 -10   12.30    0.56
   3  -6 -10    1.69    0.17
   2  -6 -10    7.80    0.37
   2  -6 -10    7.34    0.38
   1  -6 -10   12.30    0.53
   1  -6 -10   12.00    0.54
   0  -6 -10    0.22    0.09
   0  -6 -10    0.16    0.09
   0  -6 -10    0.47    0.13
  -1  -6 -10    0.01    0.09
  -1  -6 -10    0.17    0.08
  -1  -6 -10    0.16    0.10
  -2  -6 -10    0.65    0.12
  -2  -6 -10    0.70    0.13
  -2  -6 -10    0.52    0.10
  -3  -6 -10    1.52    0.19
  -3  -6 -10    2.23    0.17
  -3  -6 -10    1.64    0.17
  -4  -6 -10   11.82    0.53
  -4  -6 -10   11.39    0.53
  -5  -6 -10   -0.07    0.11
  -6  -6 -10   -0.01    0.12
  -6  -6 -10    0.04    0.09
  -7  -6 -10    2.32    0.18
  -7  -6 -10    1.64    0.22
  -8  -6 -10   -0.07    0.15
  -8  -6 -10    0.06    0.12
   6  -7 -10    0.11    0.12
   6  -7 -10   -0.01    0.08
   5  -7 -10    0.61    0.10
   5  -7 -10    0.80    0.14
   4  -7 -10    2.02    0.19
   3  -7 -10    3.34    0.24
   3  -7 -10    3.38    0.26
   2  -7 -10    2.12    0.19
   2  -7 -10    1.92    0.19
   1  -7 -10    7.44    0.39
   1  -7 -10    8.23    0.39
   0  -7 -10   18.97    0.79
   0  -7 -10   18.93    0.80
  -1  -7 -10   12.96    0.59
  -1  -7 -10   13.69    0.58
  -2  -7 -10   18.09    0.74
  -2  -7 -10   17.61    0.76
  -3  -7 -10    0.59    0.13
  -3  -7 -10    0.71    0.12
  -4  -7 -10    4.57    0.27
  -4  -7 -10    4.71    0.30
  -5  -7 -10    0.94    0.16
  -5  -7 -10    0.89    0.12
  -6  -7 -10    0.97    0.18
  -6  -7 -10    1.13    0.13
  -7  -7 -10   11.86    0.62
  -7  -7 -10   13.67    0.56
  -8  -7 -10    5.47    0.31
  -8  -7 -10    4.22    0.37
   5  -8 -10   19.69    0.80
   5  -8 -10   19.58    0.85
   4  -8 -10    2.05    0.16
   4  -8 -10    2.08    0.22
   4  -8 -10    1.55    0.18
   3  -8 -10    1.52    0.18
   3  -8 -10    1.44    0.17
   3  -8 -10    1.85    0.15
   2  -8 -10   -0.02    0.09
   2  -8 -10    0.00    0.10
   1  -8 -10    1.66    0.17
   1  -8 -10    1.57    0.17
   0  -8 -10    2.77    0.23
   0  -8 -10    2.76    0.22
  -1  -8 -10   34.99    1.41
  -1  -8 -10   35.32    1.39
  -2  -8 -10    4.64    0.28
  -2  -8 -10    4.28    0.30
  -3  -8 -10    1.42    0.14
  -3  -8 -10    1.08    0.15
  -3  -8 -10    1.67    0.19
  -4  -8 -10    2.26    0.22
  -4  -8 -10    3.21    0.20
  -4  -8 -10    1.88    0.18
  -5  -8 -10    2.60    0.24
  -5  -8 -10    2.74    0.21
  -6  -8 -10    2.52    0.25
  -6  -8 -10    3.19    0.23
  -7  -8 -10    3.40    0.30
  -7  -8 -10    3.39    0.25
   3  -9 -10    1.04    0.16
   3  -9 -10    0.93    0.17
   3  -9 -10    1.40    0.14
   2  -9 -10    6.64    0.38
   2  -9 -10    6.84    0.37
   2  -9 -10    6.44    0.33
   1  -9 -10    1.13    0.16
   1  -9 -10    1.31    0.14
   1  -9 -10    1.29    0.17
   0  -9 -10   14.13    0.63
   0  -9 -10   13.71    0.63
   0  -9 -10   13.94    0.59
  -1  -9 -10   12.61    0.58
  -1  -9 -10   12.12    0.57
  -2  -9 -10    2.20    0.22
  -2  -9 -10    2.59    0.22
  -2  -9 -10    2.92    0.20
  -3  -9 -10    0.92    0.17
  -3  -9 -10    0.80    0.15
  -3  -9 -10    0.86    0.13
  -4  -9 -10    7.86    0.45
  -4  -9 -10    8.15    0.43
  -4  -9 -10    9.38    0.41
  -5  -9 -10    0.02    0.15
  -5  -9 -10   -0.04    0.11
  -6  -9 -10    6.53    0.43
  -6  -9 -10    7.49    0.38
   1 -10 -10    0.31    0.11
   1 -10 -10    0.36    0.14
   1 -10 -10    0.28    0.14
   0 -10 -10    0.16    0.13
   0 -10 -10    0.15    0.13
   0 -10 -10    0.25    0.09
  -1 -10 -10    0.02    0.13
  -1 -10 -10   -0.01    0.12
  -2 -10 -10    0.00    0.13
  -2 -10 -10    0.00    0.11
  -2 -10 -10   -0.10    0.12
  -3 -10 -10   14.67    0.69
  -3 -10 -10   15.94    0.64
  -3 -10 -10   13.93    0.67
  -4 -10 -10   -0.05    0.14
  -4 -10 -10    0.10    0.12
  -4 -10 -10   -0.09    0.14
  -5 -10 -10    3.21    0.29
  -5 -10 -10    3.32    0.28
  -5 -10 -10    4.11    0.27
   2   5 -11    0.27    0.18
   1   5 -11    3.99    0.35
   0   5 -11    0.95    0.21
   0   5 -11    0.74    0.20
   4   4 -11    2.41    0.25
   3   4 -11    1.93    0.23
   2   4 -11    0.28    0.16
   1   4 -11    0.77    0.18
   0   4 -11    1.94    0.24
   0   4 -11    1.41    0.19
  -1   4 -11    2.74    0.25
  -2   4 -11    4.53    0.33
  -3   4 -11    1.06    0.20
   6   3 -11   -0.36    0.15
   5   3 -11    2.67    0.26
   4   3 -11    1.01    0.18
   3   3 -11    0.17    0.14
   2   3 -11    0.17    0.15
   1   3 -11    2.02    0.22
   0   3 -11    6.42    0.36
  -1   3 -11   -0.04    0.12
  -2   3 -11    0.14    0.14
  -3   3 -11    3.69    0.31
  -4   3 -11    0.64    0.18
   6   2 -11    0.66    0.18
   5   2 -11    1.01    0.19
   4   2 -11    0.09    0.13
   3   2 -11    0.06    0.12
   2   2 -11    7.50    0.41
   1   2 -11   15.58    0.70
   1   2 -11   15.70    0.70
   0   2 -11    8.36    0.41
  -1   2 -11    2.65    0.23
  -2   2 -11    0.88    0.16
  -3   2 -11   -0.03    0.13
  -4   2 -11    4.22    0.32
  -5   2 -11    0.09    0.15
  -6   2 -11    1.72    0.23
   7   1 -11    0.02    0.15
   6   1 -11    0.93    0.18
   5   1 -11   -0.11    0.12
   4   1 -11    1.59    0.19
   3   1 -11    6.50    0.36
   2   1 -11    0.02    0.11
   1   1 -11    6.92    0.37
   1   1 -11    6.78    0.33
   0   1 -11    0.61    0.11
  -1   1 -11    0.05    0.09
  -2   1 -11   14.06    0.62
  -3   1 -11    1.48    0.18
  -4   1 -11    3.25    0.28
  -5   1 -11    4.98    0.35
  -6   1 -11    0.27    0.16
   7   0 -11   -0.12    0.14
   6   0 -11    0.05    0.14
   5   0 -11   10.67    0.52
   4   0 -11    0.59    0.14
   3   0 -11   -0.01    0.10
   2   0 -11    1.98    0.19
   1   0 -11    1.75    0.15
   1   0 -11    2.02    0.19
   0   0 -11    0.43    0.10
  -1   0 -11   23.06    0.90
  -1   0 -11   21.00    0.91
  -2   0 -11    0.58    0.12
  -2   0 -11    0.51    0.12
  -3   0 -11    0.12    0.10
  -3   0 -11   -0.11    0.10
  -4   0 -11    1.49    0.18
  -4   0 -11    1.45    0.19
  -5   0 -11    3.85    0.30
  -6   0 -11    0.01    0.14
  -7   0 -11    0.92    0.20
   7  -1 -11    0.95    0.18
   6  -1 -11    5.26    0.33
   5  -1 -11    0.14    0.12
   4  -1 -11    9.49    0.46
   3  -1 -11    1.15    0.15
   2  -1 -11    0.28    0.12
   2  -1 -11    0.37    0.10
   1  -1 -11    0.07    0.08
   1  -1 -11   -0.06    0.08
   1  -1 -11    0.04    0.08
   0  -1 -11    0.28    0.08
   0  -1 -11    0.24    0.09
   0  -1 -11    0.25    0.09
  -1  -1 -11    0.14    0.09
  -1  -1 -11    0.33    0.08
  -1  -1 -11    0.20    0.08
  -1  -1 -11    0.27    0.09
  -2  -1 -11    1.01    0.14
  -2  -1 -11    1.26    0.15
  -2  -1 -11    1.04    0.14
  -3  -1 -11    0.02    0.10
  -3  -1 -11   -0.08    0.08
  -4  -1 -11    0.16    0.11
  -4  -1 -11    0.00    0.11
  -5  -1 -11   14.16    0.65
  -6  -1 -11    0.27    0.15
  -7  -1 -11    0.22    0.15
   7  -2 -11    0.20    0.15
   7  -2 -11    0.51    0.15
   6  -2 -11    3.33    0.27
   6  -2 -11    3.52    0.27
   5  -2 -11    4.10    0.28
   5  -2 -11    4.17    0.27
   4  -2 -11    0.28    0.10
   4  -2 -11    0.23    0.11
   3  -2 -11    0.68    0.12
   3  -2 -11    0.60    0.12
   2  -2 -11    5.23    0.29
   2  -2 -11    5.03    0.28
   2  -2 -11    5.16    0.28
   1  -2 -11    1.40    0.13
   1  -2 -11    1.21    0.14
   1  -2 -11    1.55    0.15
   0  -2 -11    2.18    0.16
   0  -2 -11    2.37    0.19
   0  -2 -11    1.94    0.17
   0  -2 -11    2.36    0.17
  -1  -2 -11   18.92    0.81
  -1  -2 -11   18.94    0.77
  -1  -2 -11   18.94    0.78
  -1  -2 -11   20.03    0.80
  -2  -2 -11    0.74    0.10
  -2  -2 -11    0.87    0.13
  -2  -2 -11    0.72    0.13
  -3  -2 -11    0.78    0.14
  -3  -2 -11    0.76    0.14
  -3  -2 -11    0.84    0.11
  -4  -2 -11    6.32    0.37
  -4  -2 -11    7.25    0.37
  -4  -2 -11    5.97    0.34
  -5  -2 -11    0.50    0.14
  -6  -2 -11    1.55    0.20
  -7  -2 -11    9.67    0.51
  -8  -2 -11    0.55    0.18
   7  -3 -11    0.63    0.15
   6  -3 -11    0.10    0.12
   5  -3 -11    0.48    0.13
   4  -3 -11   -0.01    0.09
   3  -3 -11   14.34    0.62
   2  -3 -11    6.91    0.37
   2  -3 -11    7.04    0.35
   1  -3 -11    4.44    0.25
   1  -3 -11    4.25    0.26
   0  -3 -11   19.46    0.80
   0  -3 -11   19.22    0.82
   0  -3 -11   19.84    0.79
  -1  -3 -11    0.19    0.10
  -1  -3 -11    0.14    0.08
  -1  -3 -11    0.12    0.07
  -2  -3 -11    8.73    0.43
  -2  -3 -11    8.31    0.39
  -3  -3 -11    3.21    0.21
  -3  -3 -11    3.35    0.25
  -4  -3 -11    0.25    0.09
  -5  -3 -11    9.33    0.46
  -5  -3 -11    8.63    0.43
  -6  -3 -11    2.40    0.32
  -6  -3 -11    3.28    0.27
  -7  -3 -11    6.39    0.39
  -8  -3 -11    2.50    0.26
   7  -4 -11    1.78    0.21
   6  -4 -11    0.04    0.12
   5  -4 -11    8.02    0.42
   4  -4 -11    0.37    0.12
   3  -4 -11    3.61    0.24
   2  -4 -11    3.47    0.23
   1  -4 -11    4.63    0.26
   1  -4 -11    4.60    0.29
   1  -4 -11    4.63    0.27
   0  -4 -11    4.70    0.30
   0  -4 -11    5.17    0.28
   0  -4 -11    4.84    0.26
  -1  -4 -11   31.42    1.28
  -1  -4 -11   31.14    1.25
  -1  -4 -11   31.73    1.23
  -2  -4 -11   14.07    0.64
  -2  -4 -11   14.26    0.61
  -2  -4 -11   14.35    0.59
  -3  -4 -11    5.76    0.34
  -3  -4 -11    5.47    0.30
  -4  -4 -11    9.34    0.44
  -5  -4 -11    0.39    0.12
  -6  -4 -11    2.92    0.25
  -7  -4 -11    5.52    0.36
  -7  -4 -11    6.46    0.38
  -8  -4 -11    1.83    0.23
   6  -5 -11    8.87    0.46
   5  -5 -11    1.18    0.17
   4  -5 -11    0.26    0.12
   3  -5 -11   11.00    0.51
   2  -5 -11    3.34    0.23
   1  -5 -11   10.99    0.51
   1  -5 -11   11.23    0.50
   0  -5 -11    1.27    0.17
   0  -5 -11    1.36    0.14
   0  -5 -11    1.16    0.14
  -1  -5 -11   12.71    0.53
  -1  -5 -11   12.62    0.55
  -1  -5 -11   11.65    0.57
  -2  -5 -11    7.54    0.42
  -2  -5 -11    7.61    0.36
  -2  -5 -11    7.98    0.38
  -3  -5 -11    5.08    0.30
  -4  -5 -11    9.52    0.46
  -5  -5 -11    0.00    0.11
  -6  -5 -11    7.11    0.40
  -7  -5 -11    4.28    0.32
  -8  -5 -11    0.04    0.11
  -8  -5 -11   -0.07    0.15
  -8  -5 -11    0.22    0.16
   6  -6 -11   16.65    0.75
   5  -6 -11    0.79    0.15
   4  -6 -11    6.23    0.35
   3  -6 -11   30.62    1.24
   2  -6 -11    0.14    0.10
   2  -6 -11    0.07    0.09
   1  -6 -11    0.82    0.12
   1  -6 -11    0.82    0.13
   0  -6 -11    3.12    0.23
   0  -6 -11    3.11    0.22
  -1  -6 -11    0.10    0.10
  -1  -6 -11    0.02    0.08
  -2  -6 -11    0.13    0.10
  -2  -6 -11    0.13    0.09
  -3  -6 -11   27.29    1.09
  -3  -6 -11   27.87    1.12
  -4  -6 -11    1.44    0.18
  -5  -6 -11    0.01    0.12
  -6  -6 -11    1.79    0.21
  -7  -6 -11    1.72    0.22
  -8  -6 -11    0.63    0.14
  -8  -6 -11    0.39    0.19
   5  -7 -11    1.01    0.16
   4  -7 -11   17.78    0.77
   3  -7 -11    0.03    0.10
   3  -7 -11    0.01    0.11
   2  -7 -11    8.16    0.42
   2  -7 -11    7.75    0.40
   1  -7 -11    7.22    0.36
   1  -7 -11    6.67    0.37
   0  -7 -11    0.50    0.12
   0  -7 -11    0.55    0.11
  -1  -7 -11    1.17    0.14
  -1  -7 -11    1.12    0.15
  -2  -7 -11    0.91    0.13
  -2  -7 -11    1.02    0.15
  -3  -7 -11    0.10    0.10
  -3  -7 -11   -0.17    0.10
  -4  -7 -11    0.19    0.12
  -5  -7 -11    0.28    0.14
  -6  -7 -11   -0.11    0.14
  -7  -7 -11    1.27    0.21
   4  -8 -11    2.70    0.24
   4  -8 -11    3.82    0.29
   3  -8 -11    0.91    0.15
   3  -8 -11    1.23    0.18
   2  -8 -11    2.87    0.24
   2  -8 -11    2.91    0.24
   1  -8 -11    7.04    0.38
   1  -8 -11    6.88    0.37
   0  -8 -11    0.71    0.13
   0  -8 -11    0.52    0.13
  -1  -8 -11    0.16    0.11
  -1  -8 -11   -0.03    0.10
  -2  -8 -11    2.87    0.25
  -2  -8 -11    2.98    0.24
  -3  -8 -11    4.01    0.30
  -3  -8 -11    4.16    0.27
  -4  -8 -11    3.32    0.28
  -5  -8 -11    1.57    0.21
  -5  -8 -11    1.93    0.17
  -6  -8 -11    0.00    0.11
  -6  -8 -11    0.04    0.15
   2  -9 -11    1.18    0.18
   2  -9 -11    1.29    0.13
   2  -9 -11    0.94    0.15
   1  -9 -11    3.40    0.27
   1  -9 -11    3.75    0.29
   0  -9 -11    2.19    0.21
   0  -9 -11    2.00    0.20
  -1  -9 -11    0.67    0.14
  -1  -9 -11    0.69    0.15
  -2  -9 -11    6.56    0.39
  -2  -9 -11    6.65    0.37
  -3  -9 -11    4.53    0.32
  -3  -9 -11    4.34    0.30
  -4  -9 -11    1.13    0.19
  -4  -9 -11    1.35    0.15
  -4  -9 -11    1.10    0.17
  -5  -9 -11    1.19    0.20
  -5  -9 -11    1.28    0.16
   0 -10 -11    1.36    0.19
   0 -10 -11    1.53    0.19
  -1 -10 -11    0.56    0.15
  -1 -10 -11    0.55    0.12
  -1 -10 -11    0.54    0.16
  -2 -10 -11    0.87    0.18
  -2 -10 -11    0.81    0.16
  -2 -10 -11    1.23    0.15
  -3 -10 -11    2.39    0.20
  -3 -10 -11    2.31    0.22
  -3 -10 -11    2.10    0.23
   1   4 -12    0.84    0.19
   4   3 -12    3.38    0.30
   3   3 -12    2.43    0.26
   2   3 -12    0.56    0.18
   1   3 -12   12.87    0.62
   0   3 -12    0.21    0.15
   0   3 -12   -0.16    0.22
  -1   3 -12    1.22    0.18
  -2   3 -12    0.66    0.17
  -3   3 -12    0.18    0.16
   5   2 -12    0.73    0.18
   4   2 -12    0.15    0.15
   3   2 -12    0.54    0.16
   2   2 -12    0.61    0.16
   1   2 -12    0.26    0.14
   0   2 -12    0.39    0.14
   0   2 -12    0.77    0.14
  -1   2 -12   16.81    0.74
  -2   2 -12    4.06    0.30
  -3   2 -12    0.49    0.16
  -4   2 -12    0.35    0.16
   6   1 -12    3.47    0.30
   5   1 -12    4.23    0.33
   4   1 -12    0.54    0.16
   3   1 -12    3.16    0.27
   2   1 -12   10.17    0.51
   1   1 -12    0.08    0.12
   0   1 -12   18.10    0.74
   0   1 -12   16.90    0.76
  -1   1 -12   20.51    0.86
  -2   1 -12    9.55    0.47
  -3   1 -12    0.41    0.15
  -4   1 -12    0.39    0.16
  -5   1 -12    2.59    0.26
   6   0 -12    1.44    0.21
   5   0 -12    0.01    0.14
   4   0 -12    0.01    0.13
   3   0 -12    1.99    0.20
   2   0 -12    7.00    0.38
   1   0 -12   14.56    0.65
   0   0 -12    0.95    0.13
   0   0 -12    0.83    0.15
  -1   0 -12    4.61    0.28
  -2   0 -12   11.45    0.53
  -3   0 -12   19.24    0.83
  -4   0 -12   15.74    0.71
  -5   0 -12    0.71    0.17
  -6   0 -12    1.30    0.21
   6  -1 -12    0.59    0.16
   5  -1 -12    1.29    0.19
   4  -1 -12    8.51    0.43
   3  -1 -12   25.76    1.05
   2  -1 -12    2.67    0.22
   1  -1 -12    3.96    0.25
   1  -1 -12    3.63    0.25
   0  -1 -12    1.21    0.16
   0  -1 -12    1.05    0.12
   0  -1 -12    1.15    0.14
   0  -1 -12    1.22    0.13
  -1  -1 -12    0.65    0.12
  -1  -1 -12    0.48    0.11
  -2  -1 -12   15.71    0.66
  -2  -1 -12   14.58    0.67
  -3  -1 -12   44.76    1.67
  -3  -1 -12   39.48    1.68
  -4  -1 -12   21.85    0.93
  -5  -1 -12    0.05    0.13
  -6  -1 -12    1.30    0.20
   6  -2 -12   17.53    0.78
   5  -2 -12   19.24    0.86
   5  -2 -12   20.97    0.86
   4  -2 -12   12.29    0.59
   4  -2 -12   13.43    0.58
   3  -2 -12    2.64    0.23
   3  -2 -12    3.01    0.22
   2  -2 -12    0.53    0.12
   2  -2 -12    0.37    0.11
   2  -2 -12    0.48    0.11
   1  -2 -12    0.27    0.09
   1  -2 -12    0.26    0.10
   1  -2 -12    0.22    0.09
   1  -2 -12    0.29    0.11
   1  -2 -12    0.31    0.10
   0  -2 -12   14.68    0.67
   0  -2 -12   15.79    0.65
   0  -2 -12   15.13    0.65
   0  -2 -12   15.78    0.66
   0  -2 -12   15.57    0.64
  -1  -2 -12    7.61    0.41
  -1  -2 -12    8.06    0.39
  -1  -2 -12    8.55    0.40
  -1  -2 -12    8.94    0.39
  -2  -2 -12    1.25    0.16
  -2  -2 -12    1.05    0.15
  -2  -2 -12    1.01    0.13
  -3  -2 -12    7.93    0.41
  -4  -2 -12    1.74    0.20
  -5  -2 -12    4.41    0.32
  -6  -2 -12    9.24    0.49
  -7  -2 -12    0.31    0.17
   6  -3 -12    1.31    0.18
   5  -3 -12    3.64    0.28
   4  -3 -12    4.74    0.30
   3  -3 -12    0.13    0.10
   2  -3 -12    0.55    0.11
   2  -3 -12    0.68    0.12
   1  -3 -12   36.93    1.40
   1  -3 -12   34.62    1.43
   1  -3 -12   35.32    1.41
   0  -3 -12   -0.04    0.08
   0  -3 -12   -0.05    0.08
   0  -3 -12   -0.04    0.07
  -1  -3 -12    0.06    0.09
  -1  -3 -12    0.07    0.08
  -1  -3 -12    0.01    0.08
  -2  -3 -12    0.72    0.14
  -2  -3 -12    1.13    0.13
  -3  -3 -12    3.65    0.24
  -4  -3 -12    1.91    0.20
  -4  -3 -12    1.78    0.17
  -5  -3 -12   23.69    1.00
  -6  -3 -12    2.76    0.26
  -7  -3 -12    2.91    0.28
   6  -4 -12    2.33    0.23
   5  -4 -12    2.08    0.21
   4  -4 -12    9.66    0.48
   3  -4 -12   10.20    0.49
   2  -4 -12   15.95    0.68
   1  -4 -12    0.52    0.12
   1  -4 -12    0.42    0.11
   1  -4 -12    0.49    0.14
   0  -4 -12   11.51    0.57
   0  -4 -12   11.68    0.53
   0  -4 -12   11.95    0.51
  -1  -4 -12    0.05    0.07
  -1  -4 -12    0.02    0.09
  -2  -4 -12    0.01    0.08
  -3  -4 -12    0.06    0.10
  -4  -4 -12    0.11    0.10
  -5  -4 -12    0.03    0.11
  -6  -4 -12    0.41    0.16
  -6  -4 -12    0.47    0.15
  -7  -4 -12    5.51    0.38
   5  -5 -12    1.69    0.20
   4  -5 -12   -0.11    0.11
   3  -5 -12    3.52    0.26
   2  -5 -12    0.06    0.10
   2  -5 -12    0.07    0.11
   1  -5 -12   11.78    0.55
   1  -5 -12   12.44    0.54
   0  -5 -12    1.34    0.14
   0  -5 -12    1.19    0.15
  -1  -5 -12    2.30    0.18
  -1  -5 -12    2.23    0.20
  -2  -5 -12    4.30    0.25
  -2  -5 -12    4.62    0.28
  -3  -5 -12    0.58    0.13
  -4  -5 -12   12.27    0.56
  -5  -5 -12   13.35    0.61
  -6  -5 -12    2.54    0.24
  -7  -5 -12    0.46    0.17
   5  -6 -12    9.09    0.47
   4  -6 -12    1.01    0.16
   3  -6 -12    0.62    0.13
   2  -6 -12    0.16    0.11
   2  -6 -12    0.01    0.11
   1  -6 -12   15.57    0.68
   1  -6 -12   15.24    0.67
   0  -6 -12    0.05    0.11
   0  -6 -12    0.04    0.09
  -1  -6 -12   11.17    0.48
  -1  -6 -12   10.07    0.50
  -2  -6 -12    4.55    0.26
  -2  -6 -12    4.20    0.28
  -3  -6 -12    6.19    0.35
  -4  -6 -12    3.81    0.28
  -5  -6 -12    0.57    0.15
  -6  -6 -12    2.99    0.26
  -7  -6 -12    0.57    0.17
   4  -7 -12   20.36    0.87
   3  -7 -12    1.95    0.21
   3  -7 -12    1.39    0.17
   2  -7 -12    0.66    0.15
   2  -7 -12    0.75    0.13
   1  -7 -12    1.58    0.17
   1  -7 -12    1.48    0.17
   0  -7 -12    2.72    0.23
   0  -7 -12    2.83    0.23
  -1  -7 -12    6.11    0.35
  -1  -7 -12    5.99    0.33
  -2  -7 -12    8.42    0.43
  -2  -7 -12    8.36    0.41
  -3  -7 -12    0.44    0.14
  -4  -7 -12    0.44    0.14
  -5  -7 -12    6.84    0.40
  -6  -7 -12    8.69    0.48
   3  -8 -12    5.22    0.34
   3  -8 -12    5.10    0.32
   2  -8 -12    2.08    0.20
   2  -8 -12    2.29    0.22
   1  -8 -12    4.37    0.29
   1  -8 -12    4.30    0.30
   0  -8 -12    0.25    0.13
   0  -8 -12    0.62    0.13
  -1  -8 -12   26.30    1.09
  -1  -8 -12   25.97    1.07
  -2  -8 -12    0.82    0.14
  -2  -8 -12    0.59    0.15
  -3  -8 -12    2.16    0.20
  -3  -8 -12    2.29    0.23
  -4  -8 -12   -0.01    0.13
  -5  -8 -12    2.74    0.26
   1  -9 -12    0.13    0.12
   1  -9 -12    0.19    0.13
   0  -9 -12    5.14    0.34
   0  -9 -12    5.03    0.32
  -1  -9 -12    2.14    0.22
  -1  -9 -12    1.90    0.20
  -2  -9 -12   -0.10    0.12
  -2  -9 -12    0.13    0.13
  -3  -9 -12    0.59    0.15
  -3  -9 -12    0.59    0.16
  -4  -9 -12    1.20    0.19
   3   2 -13    3.75    0.31
   2   2 -13   -0.18    0.14
   1   2 -13    1.69    0.22
   0   2 -13    2.97    0.28
  -1   2 -13    4.16    0.31
  -2   2 -13    0.15    0.14
   4   1 -13   14.03    0.67
   3   1 -13    1.28    0.20
   2   1 -13    0.69    0.17
   1   1 -13    3.92    0.30
   0   1 -13    0.27    0.14
  -1   1 -13    0.60    0.14
  -2   1 -13    3.33    0.28
  -3   1 -13    0.06    0.14
   5   0 -13    0.41    0.17
   4   0 -13    0.28    0.16
   3   0 -13    4.19    0.31
   2   0 -13    6.88    0.39
   1   0 -13    0.31    0.14
   0   0 -13    9.12    0.48
   0   0 -13    9.94    0.48
  -1   0 -13    2.17    0.20
  -2   0 -13    0.24    0.13
  -3   0 -13    0.24    0.14
  -4   0 -13    0.14    0.15
   5  -1 -13    0.41    0.16
   4  -1 -13   -0.07    0.13
   3  -1 -13    2.91    0.26
   2  -1 -13    4.76    0.30
   1  -1 -13    1.77    0.17
   1  -1 -13    2.05    0.20
   0  -1 -13    0.52    0.14
   0  -1 -13    0.98    0.14
  -1  -1 -13   -0.02    0.10
  -2  -1 -13    3.08    0.25
  -3  -1 -13    0.10    0.12
  -4  -1 -13    0.75    0.17
  -5  -1 -13    5.87    0.38
   5  -2 -13    0.66    0.15
   4  -2 -13    0.33    0.13
   3  -2 -13    2.64    0.22
   2  -2 -13    5.31    0.31
   2  -2 -13    4.72    0.30
   1  -2 -13   11.02    0.50
   1  -2 -13   10.91    0.49
   1  -2 -13   10.35    0.49
   0  -2 -13   -0.05    0.08
   0  -2 -13   -0.14    0.10
   0  -2 -13   -0.01    0.09
   0  -2 -13    0.13    0.10
  -1  -2 -13    3.37    0.37
  -1  -2 -13    3.64    0.26
  -2  -2 -13   14.78    0.66
  -3  -2 -13    1.31    0.18
  -4  -2 -13    9.87    0.50
  -5  -2 -13    0.83    0.18
  -6  -2 -13    4.61    0.34
   5  -3 -13    1.85    0.20
   4  -3 -13    6.02    0.36
   3  -3 -13   16.40    0.72
   2  -3 -13    0.29    0.11
   1  -3 -13    0.46    0.11
   1  -3 -13    0.48    0.12
   0  -3 -13    0.11    0.08
   0  -3 -13    0.19    0.11
   0  -3 -13   -0.07    0.08
  -1  -3 -13    3.48    0.25
  -1  -3 -13    3.07    0.23
  -2  -3 -13   11.94    0.54
  -2  -3 -13   11.18    0.52
  -3  -3 -13    3.81    0.29
  -4  -3 -13    0.29    0.15
  -5  -3 -13    2.75    0.26
  -6  -3 -13    4.53    0.34
   5  -4 -13    5.18    0.34
   4  -4 -13    2.50    0.23
   3  -4 -13    0.61    0.14
   2  -4 -13    6.97    0.37
   2  -4 -13    6.74    0.37
   1  -4 -13   15.19    0.66
   1  -4 -13   14.86    0.65
   0  -4 -13    6.11    0.33
   0  -4 -13    5.94    0.32
  -1  -4 -13   37.67    1.51
  -1  -4 -13   38.75    1.50
  -2  -4 -13    2.38    0.20
  -3  -4 -13    0.57    0.13
  -4  -4 -13    4.55    0.29
  -5  -4 -13    1.95    0.22
  -6  -4 -13    4.10    0.33
   4  -5 -13    0.48    0.14
   3  -5 -13    0.04    0.12
   2  -5 -13   18.60    0.83
   2  -5 -13   20.00    0.82
   1  -5 -13   14.34    0.65
   1  -5 -13   15.00    0.65
   0  -5 -13    6.90    0.35
   0  -5 -13    6.58    0.37
  -1  -5 -13    2.25    0.19
  -1  -5 -13    2.24    0.20
  -2  -5 -13    1.51    0.17
  -3  -5 -13    0.41    0.13
  -4  -5 -13    6.74    0.37
  -5  -5 -13   -0.06    0.12
  -6  -5 -13    0.81    0.17
   3  -6 -13   13.15    0.61
   3  -6 -13   13.14    0.62
   2  -6 -13    0.93    0.16
   2  -6 -13    0.99    0.15
   1  -6 -13    0.43    0.13
   1  -6 -13    0.52    0.13
   0  -6 -13    3.48    0.25
   0  -6 -13    3.60    0.27
  -1  -6 -13    1.36    0.15
  -1  -6 -13    1.06    0.16
  -2  -6 -13    0.93    0.15
  -3  -6 -13   24.36    1.02
  -4  -6 -13    0.03    0.13
  -5  -6 -13    0.57    0.16
   2  -7 -13    1.38    0.17
   2  -7 -13    1.23    0.17
   1  -7 -13    0.47    0.13
   1  -7 -13    0.40    0.13
   0  -7 -13    2.02    0.20
   0  -7 -13    2.11    0.19
  -1  -7 -13    3.99    0.29
  -1  -7 -13    4.22    0.27
  -2  -7 -13    1.54    0.17
  -2  -7 -13    1.60    0.19
  -3  -7 -13    1.22    0.18
  -4  -7 -13    6.31    0.38
  -5  -7 -13    2.87    0.26
   1  -8 -13    0.71    0.15
   1  -8 -13    0.51    0.13
   0  -8 -13    0.07    0.12
   0  -8 -13   -0.09    0.10
  -1  -8 -13    0.20    0.12
  -1  -8 -13    0.11    0.12
  -2  -8 -13    1.24    0.16
  -2  -8 -13    1.11    0.17
  -3  -8 -13    0.90    0.17
  -4  -8 -13    2.39    0.24
   2   0 -14   20.14    0.88
   1   0 -14    6.94    0.41
   0   0 -14    1.74    0.21
  -1   0 -14    0.91    0.16
  -1   0 -14    0.54    0.16
  -2   0 -14    0.81    0.16
   3  -1 -14    1.94    0.21
   3  -1 -14    2.80    0.25
   2  -1 -14    4.74    0.32
   1  -1 -14    3.79    0.32
   1  -1 -14    3.60    0.29
   0  -1 -14    0.08    0.13
  -1  -1 -14    7.06    0.41
  -1  -1 -14    8.38    0.41
  -2  -1 -14    0.12    0.13
  -3  -1 -14    4.27    0.32
   3  -2 -14    0.71    0.14
   2  -2 -14    0.40    0.12
   2  -2 -14    0.09    0.11
   1  -2 -14    0.49    0.16
   1  -2 -14    0.36    0.11
  -1  -2 -14    2.61    0.23
  -2  -2 -14   -0.04    0.12
  -3  -2 -14    1.14    0.18
  -4  -2 -14    0.68    0.17
   3  -3 -14    0.30    0.13
   2  -3 -14    1.29    0.17
   2  -3 -14    1.11    0.15
   1  -3 -14    1.34    0.16
   1  -3 -14    1.66    0.17
   0  -3 -14    1.11    0.20
   0  -3 -14    0.86    0.14
  -1  -3 -14    0.32    0.13
  -1  -3 -14    0.36    0.12
  -2  -3 -14    0.35    0.14
  -3  -3 -14    0.07    0.13
  -4  -3 -14    4.45    0.33
   3  -4 -14    0.32    0.14
   2  -4 -14    2.68    0.23
   2  -4 -14    2.54    0.22
   1  -4 -14    2.46    0.20
   1  -4 -14    1.68    0.19
   0  -4 -14    1.46    0.17
   0  -4 -14    1.91    0.17
  -1  -4 -14    1.12    0.15
  -2  -4 -14    4.56    0.29
  -3  -4 -14    0.34    0.12
  -3  -4 -14    0.32    0.15
  -4  -4 -14    0.52    0.16
   3  -5 -14    1.49    0.18
   2  -5 -14    0.11    0.12
   2  -5 -14    0.15    0.12
   1  -5 -14    3.03    0.25
   1  -5 -14    3.51    0.27
   0  -5 -14    2.13    0.18
   0  -5 -14    1.58    0.19
  -1  -5 -14    2.82    0.25
  -2  -5 -14    0.49    0.13
  -3  -5 -14    2.27    0.21
  -4  -5 -14    4.03    0.29
   2  -6 -14    0.13    0.12
   2  -6 -14    0.34    0.13
   1  -6 -14   -0.04    0.11
   1  -6 -14    0.03    0.12
   0  -6 -14   22.38    0.90
   0  -6 -14   20.68    0.92
  -1  -6 -14   10.18    0.54
  -1  -6 -14   10.61    0.51
  -2  -6 -14    0.25    0.13
  -3  -6 -14    7.64    0.42
  -4  -6 -14    0.14    0.14
   0  -7 -14    0.28    0.13
   0  -7 -14    0.28    0.12
  -1  -7 -14    0.89    0.15
  -1  -7 -14    0.80    0.15
  -2  -7 -14    5.39    0.35
   0   0   0    0.00    0.00
;
_shelx_hkl_checksum     29785
_shelx_res_file
;
    mbdi9.res created by SHELXL-2014/7
TITL mbdi9 in P-1
CELL 0.71073   8.85330   8.87220  11.24870  72.8229  87.2812  80.0719
ZERR    2.00   0.00100   0.00100   0.00140   0.0034   0.0035   0.0031
LATT  1
SFAC C H N S CL CO
UNIT 16 24 8 8 4 2
TEMP -153.000
SIZE 0.102 0.153 0.166
L.S. 10
BOND $H
FMAP 2
PLAN 20
CONF
EQIV $1 x, y, z+1
EQIV $2 -x+1, -y+1, -z+1
EQIV $3 -x+1, -y+2, -z+1
EQIV $4 x+1, y, z
EQIV $5 x+1, y-1, z
EQIV $6 -x+2, -y+1, -z
HTAB C3 Cl2_$1
HTAB C4 Cl1_$2
HTAB C4 Cl2_$3
HTAB C7 Cl1_$2
HTAB C7 Cl1_$4
HTAB C8 Cl2_$5
HTAB C8 S4_$6
HTAB C8 S1_$2
RTAB dist S1 N3_$3
RTAB dist S2 N4_$2
RTAB dist S2 C1_$3
RTAB dist S2 C5_$2
RTAB dist S3 C1_$2
RTAB dist N1 C2_$3
RTAB dist C1 C2_$3
RTAB dist C2 C6_$2
ACTA
WGHT    0.045400    0.416800
FVAR       0.12398
CO1   6    0.323186    0.801091    0.237987    11.00000    0.01959    0.02016 =
         0.01816   -0.00863   -0.00075    0.00228
CL1   5    0.169959    0.617286    0.292418    11.00000    0.02793    0.02910 =
         0.03002   -0.01385    0.00476   -0.00605
CL2   5    0.235860    1.012433    0.080847    11.00000    0.03191    0.02442 =
         0.02148   -0.00836   -0.00573    0.00654
S1    4    0.354605    0.949158    0.807477    11.00000    0.02397    0.02249 =
         0.01754   -0.00868   -0.00157    0.00254
S2    4    0.538184    0.726242    0.685359    11.00000    0.02415    0.02160 =
         0.02151   -0.00950    0.00124    0.00096
S3    4    0.838670    0.415946    0.375124    11.00000    0.02122    0.02454 =
         0.01969   -0.00842    0.00047    0.00097
S4    4    0.976401    0.278418    0.177332    11.00000    0.02081    0.02309 =
         0.02097   -0.00859    0.00045    0.00428
N1    3    0.344641    0.872775    0.386172    11.00000    0.03092    0.02490 =
         0.01915   -0.00717    0.00094   -0.00576
N2    3    0.311544    0.956854    0.576161    11.00000    0.02730    0.02216 =
         0.01747   -0.00757   -0.00016   -0.00076
N3    3    0.523327    0.690412    0.196381    11.00000    0.02359    0.02168 =
         0.02662   -0.00883   -0.00052    0.00185
N4    3    0.736717    0.507608    0.142059    11.00000    0.02103    0.02215 =
         0.02110   -0.00697    0.00041    0.00249
C1    1    0.336069    0.905592    0.477909    11.00000    0.02494    0.01941 =
         0.02025   -0.00473   -0.00016   -0.00389
C2    1    0.392441    0.885407    0.678286    11.00000    0.02139    0.02019 =
         0.02084   -0.00770    0.00323   -0.00318
C3    1    0.193159    1.104657    0.754782    11.00000    0.02954    0.02497 =
         0.02389   -0.01054   -0.00458    0.00626
AFIX 137
H3A   2    0.161441    1.155290    0.820515    11.00000   -1.50000
H3B   2    0.108116    1.058786    0.734612    11.00000   -1.50000
H3C   2    0.221683    1.184883    0.680418    11.00000   -1.50000
AFIX   0
C4    1    0.603152    0.666457    0.844098    11.00000    0.02458    0.02719 =
         0.02591   -0.01094   -0.00554    0.00430
AFIX 137
H4A   2    0.684611    0.572975    0.857901    11.00000   -1.50000
H4B   2    0.517324    0.639147    0.900061    11.00000   -1.50000
H4C   2    0.642930    0.754666    0.860846    11.00000   -1.50000
AFIX   0
C5    1    0.626666    0.603204    0.177566    11.00000    0.02305    0.01954 =
         0.01905   -0.00494   -0.00138   -0.00201
C6    1    0.840097    0.412040    0.223300    11.00000    0.01985    0.01969 =
         0.02032   -0.00667    0.00200   -0.00128
C7    1    1.001024    0.269880    0.443848    11.00000    0.02819    0.03166 =
         0.02346   -0.00775   -0.00400    0.00356
AFIX 137
H7A   2    1.005202    0.258912    0.532965    11.00000   -1.50000
H7B   2    1.095122    0.304221    0.403833    11.00000   -1.50000
H7C   2    0.991492    0.166666    0.432312    11.00000   -1.50000
AFIX   0
C8    1    0.918533    0.310393    0.019831    11.00000    0.02947    0.03088 =
         0.01988   -0.01127   -0.00072    0.00464
AFIX 137
H8A   2    0.986019    0.235756   -0.016319    11.00000   -1.50000
H8B   2    0.925456    0.420514   -0.028983    11.00000   -1.50000
H8C   2    0.812527    0.292370    0.018789    11.00000   -1.50000
AFIX   0
HKLF 4
REM  mbdi9 in P-1
REM R1 =  0.0331 for    3566 Fo > 4sig(Fo)  and  0.0397 for all    4139 data
REM    176 parameters refined using      0 restraints
END
WGHT      0.0435      0.4676
REM Highest difference peak  1.112,  deepest hole -0.496,  1-sigma level  0.091
Q1    1   0.2521  0.6762  0.2838  11.00000  0.05    0.56
Q2    1  -0.0073  0.5647  0.2671  11.00000  0.05    0.48
Q3    1   0.7893  0.2368  0.1333  11.00000  0.05    0.43
Q4    1   0.8365  0.3993  0.2969  11.00000  0.05    0.39
Q5    1   0.8550  0.5288 -0.1230  11.00000  0.05    0.39
Q6    1   0.4532  0.9204  0.5205  11.00000  0.05    0.39
Q7    1   0.3277  0.8978  0.6383  11.00000  0.05    0.38
Q8    1   0.1653  0.6753  0.3381  11.00000  0.05    0.38
Q9    1   0.2613  0.8932  0.1526  11.00000  0.05    0.38
Q10   1   0.1673  0.8993  0.7742  11.00000  0.05    0.37
Q11   1   0.7677  0.4889  0.1656  11.00000  0.05    0.37
Q12   1   0.4931  0.8248  0.5970  11.00000  0.05    0.36
Q13   1   0.2117  0.7475  0.2367  11.00000  0.05    0.36
Q14   1   0.3356  0.8441  0.9003  11.00000  0.05    0.35
Q15   1   0.3024  0.9460  0.1638  11.00000  0.05    0.35
Q16   1   0.9011  0.4681 -0.0006  11.00000  0.05    0.35
Q17   1   0.4359  0.7539  0.9511  11.00000  0.05    0.34
Q18   1   0.5056  1.0143  0.8189  11.00000  0.05    0.34
Q19   1   0.6144  0.8837  0.6409  11.00000  0.05    0.34
Q20   1   0.3142  1.0861  0.3763  11.00000  0.05    0.34
;
_shelx_res_checksum     69597
