# Supplementary material for: Crystal structure of di­chlorido­bis­(dimethyl N-cyano­dithio­imino­carbonate)cobalt(II)
Source: Acta Crystallogr E Crystallogr Commun. 2016 Jan 1;72(Pt 1):66–8. doi: 10.1107/S2056989015023439 (PMC4704751; doi:10.1107/S2056989015023439)
Supplement: Supplementary file 2 [file e-72-00066-Isup2.hkl]

data_I                                                                          
_shelx_title ' mbdi9 in P-1'                                                    
_shelx_refln_list_code          4                                               
_shelx_F_calc_maximum      244.45                                               
_exptl_crystal_F_000       426.00                                               
_reflns_d_resolution_high  0.7472                                               
                                                                                
loop_                                                                           
 _space_group_symop_operation_xyz                                               
 'x, y, z'                                                                      
 '-x, -y, -z'                                                                   
                                                                                
_cell_length_a     8.8533                                                       
_cell_length_b     8.8722                                                       
_cell_length_c    11.2487                                                       
_cell_angle_alpha  72.823                                                       
_cell_angle_beta   87.281                                                       
_cell_angle_gamma  80.072                                                       
                                                                                
_shelx_F_squared_multiplier     1.000                                           
                                                                                
loop_                                                                           
 _refln_index_h                                                                 
 _refln_index_k                                                                 
 _refln_index_l                                                                 
 _refln_F_squared_calc                                                          
 _refln_F_squared_meas                                                          
 _refln_F_squared_sigma                                                         
 _refln_observed_status                                                         
   1   0   0        640.85        651.25         7.51 o                         
   2   0   0       2354.32       2488.36        35.48 o                         
   3   0   0       1479.22       1467.07        21.42 o                         
   4   0   0        129.50        120.48         2.93 o                         
   5   0   0        110.83        109.05         5.03 o                         
   6   0   0       5370.11       5673.26        87.73 o                         
   7   0   0         13.46         11.83         2.27 o                         
   8   0   0         86.70         73.35         4.13 o                         
   9   0   0         79.19         69.52         4.67 o                         
  10   0   0        348.37        350.65        12.63 o                         
  11   0   0          7.08          6.07         5.61 o                         
 -11   1   0          1.88          3.89         5.61 o                         
 -10   1   0        368.87        382.54        19.01 o                         
  -9   1   0       1433.43       1606.64        37.80 o                         
  -8   1   0        123.56        107.45         7.61 o                         
  -7   1   0       4530.45       4837.66        82.50 o                         
  -6   1   0        592.76        591.45        10.56 o                         
  -5   1   0       1692.79       1748.78        27.84 o                         
  -4   1   0       3240.51       3572.71        55.37 o                         
  -3   1   0       6924.29       7309.20       103.83 o                         
  -2   1   0       2322.84       2440.91        37.80 o                         
  -1   1   0      18756.49      19608.13       277.45 o                         
   0   1   0        306.32        294.32         5.85 o                         
   1   1   0        787.43        740.77        18.63 o                         
   2   1   0       1116.27       1097.02        17.22 o                         
   3   1   0       5478.36       5655.58        86.76 o                         
   4   1   0       4145.53       4181.76        64.53 o                         
   5   1   0       4633.03       4755.72        80.53 o                         
   6   1   0         72.15         68.79         3.33 o                         
   7   1   0          2.89          1.74         2.27 o                         
   8   1   0        483.26        486.50        10.86 o                         
   9   1   0        633.23        630.15        18.58 o                         
  10   1   0        394.99        410.30        11.77 o                         
  11   1   0        524.07        565.07        17.88 o                         
 -11   2   0         12.09         20.60         6.01 o                         
 -10   2   0        606.70        649.46        18.64 o                         
  -9   2   0        294.75        318.40        11.50 o                         
  -8   2   0       2639.53       2874.97        69.25 o                         
  -7   2   0         80.00         70.99         3.73 o                         
  -6   2   0        447.88        435.14         9.57 o                         
  -5   2   0        528.73        541.52        10.63 o                         
  -4   2   0       5909.57       6298.06       106.30 o                         
  -3   2   0       2382.69       2560.24        40.01 o                         
  -2   2   0       1978.82       1996.67        28.84 o                         
  -1   2   0         48.69         41.23         1.94 o                         
   0   2   0        567.02        510.72         9.37 o                         
   1   2   0        173.60        179.94         6.21 o                         
   2   2   0      59755.49      61145.06       865.39 o                         
   3   2   0        139.13        115.54         2.80 o                         
   4   2   0       1497.64       1539.28        24.34 o                         
   5   2   0        163.87        144.66         6.75 o                         
   6   2   0        929.36        898.74        16.69 o                         
   7   2   0        350.23        324.46         7.82 o                         
   8   2   0        295.49        282.08         7.76 o                         
   9   2   0        226.21        222.71         8.11 o                         
  10   2   0          2.19          2.98         4.28 o                         
  11   2   0        123.42        126.84         7.39 o                         
 -10   3   0        355.55        344.12        13.19 o                         
  -9   3   0        257.74        246.08        10.37 o                         
  -8   3   0        348.07        339.52        10.14 o                         
  -7   3   0        367.07        349.39         8.59 o                         
  -6   3   0         15.22          6.04         2.45 o                         
  -5   3   0       3221.98       3471.29        59.46 o                         
  -4   3   0       4163.71       4335.24        73.66 o                         
  -3   3   0       3349.73       3440.45        53.42 o                         
  -2   3   0        526.80        661.10        11.10 o                         
  -1   3   0        452.32        469.15         8.84 o                         
   0   3   0       2166.69       2184.62        37.12 o                         
   1   3   0       2851.21       2981.05        50.45 o                         
   2   3   0       1224.96       1202.63        22.69 o                         
   3   3   0        279.62        291.73         5.19 o                         
   4   3   0        968.90        943.92        14.22 o                         
   5   3   0         18.41         18.44         2.47 o                         
   6   3   0        595.80        590.34        11.68 o                         
   7   3   0        106.81        103.69         4.39 o                         
   8   3   0        273.07        268.53         8.25 o                         
   9   3   0         19.60         14.44         3.67 o                         
  10   3   0       1080.99       1244.05        24.13 o                         
  11   3   0         18.94         12.59         5.26 o                         
 -10   4   0         11.41          8.20         5.61 o                         
  -9   4   0        256.18        251.44        10.88 o                         
  -8   4   0         86.90         76.01         5.19 o                         
  -7   4   0        432.38        434.63        10.20 o                         
  -6   4   0       1760.70       1974.81        34.96 o                         
  -5   4   0        488.10        449.66        10.86 o                         
  -4   4   0       1007.42       1036.26        18.78 o                         
  -3   4   0        510.29        513.61        10.06 o                         
  -2   4   0        482.60        503.05        10.81 o                         
  -1   4   0        763.55        766.72        13.90 o                         
   0   4   0        391.01        336.89         8.06 o                         
   1   4   0       1537.30       1546.28        26.71 o                         
   2   4   0        134.66        106.53         3.56 o                         
   3   4   0       2087.06       2002.63        31.43 o                         
   4   4   0       6658.28       7090.81       100.88 o                         
   5   4   0         38.46         35.69         2.12 o                         
   6   4   0        156.78        129.47         4.76 o                         
   7   4   0        754.11        782.90        15.23 o                         
   8   4   0        125.96        122.15         5.22 o                         
   9   4   0       1236.52       1352.51        30.90 o                         
  10   4   0          5.32          5.94         4.41 o                         
  11   4   0          8.81          9.97         5.00 o                         
  -9   5   0         27.85         26.67         6.90 o                         
  -8   5   0        491.15        451.78        14.26 o                         
  -7   5   0         10.48          4.67         4.18 o                         
  -6   5   0         36.87         26.92         3.75 o                         
  -5   5   0        180.23        181.78         5.80 o                         
  -4   5   0       1682.91       1670.83        29.67 o                         
  -3   5   0        218.67        230.44         6.41 o                         
  -2   5   0       3199.68       3281.60        62.69 o                         
  -1   5   0          3.09          2.94         2.05 o                         
   0   5   0        675.19        602.86        11.46 o                         
   1   5   0        159.82        147.06         4.18 o                         
   2   5   0       5608.65       5904.72        99.73 o                         
   3   5   0          1.47          2.68         1.67 o                         
   4   5   0         59.63         57.90         2.70 o                         
   5   5   0        534.78        530.68        12.53 o                         
   6   5   0       1554.40       1647.77        29.26 o                         
   7   5   0         37.97         28.01         3.33 o                         
   8   5   0         69.50         58.50         4.67 o                         
   9   5   0          0.92         -3.94         3.94 o                         
  10   5   0          3.41          2.39         4.58 o                         
  11   5   0         98.85         92.87         6.70 o                         
  -8   6   0        403.00        397.50        18.09 o                         
  -7   6   0       1566.40       1782.46        69.15 o                         
  -6   6   0         56.51         45.34         5.10 o                         
  -5   6   0        177.06        163.47         6.41 o                         
  -4   6   0        205.36        224.74         7.18 o                         
  -3   6   0        228.68        188.37         6.29 o                         
  -2   6   0         18.81         13.76         2.73 o                         
  -1   6   0       2211.93       2276.63        44.15 o                         
   0   6   0        327.82        310.44         7.15 o                         
   1   6   0        631.29        622.46        10.88 o                         
   2   6   0       1664.05       1645.32        26.38 o                         
   3   6   0        134.32        134.03         4.56 o                         
   4   6   0        287.84        285.57         6.32 o                         
   5   6   0       1793.50       1875.58        33.10 o                         
   6   6   0       2507.37       2744.12        47.83 o                         
   7   6   0        473.11        489.29        12.34 o                         
   8   6   0        102.04         93.15         5.76 o                         
   9   6   0         10.67          9.58         4.41 o                         
  10   6   0          3.05         -0.87         4.67 o                         
  -7   7   0          0.95         -0.89         6.08 o                         
  -6   7   0          0.40         -0.56         4.56 o                         
  -5   7   0        586.66        611.77        16.53 o                         
  -4   7   0          0.15         -3.14         3.14 o                         
  -3   7   0       1039.53       1070.64        22.43 o                         
  -2   7   0       2995.64       3153.50        61.07 o                         
  -1   7   0        391.74        386.19         9.81 o                         
   0   7   0        227.52        207.09         6.73 o                         
   1   7   0        313.59        303.36         8.36 o                         
   2   7   0         27.59         19.04         2.41 o                         
   3   7   0        553.75        560.13        11.57 o                         
   4   7   0       2470.13       2756.98        47.83 o                         
   5   7   0        230.91        232.21         6.95 o                         
   6   7   0        148.57        136.90         5.52 o                         
   7   7   0        148.47        139.97         6.56 o                         
   8   7   0         96.16        102.58         6.13 o                         
   9   7   0         51.16         50.58         5.36 o                         
  10   7   0          1.69          4.12         4.97 o                         
  -6   8   0        834.05        882.53        30.92 o                         
  -5   8   0        895.08        927.90        24.02 o                         
  -4   8   0        460.20        473.69        12.58 o                         
  -3   8   0        678.45        711.87        16.57 o                         
  -2   8   0        501.82        523.71        12.90 o                         
  -1   8   0         69.65         54.39         4.40 o                         
   0   8   0         17.06         24.69         3.69 o                         
   1   8   0        189.48        172.24         6.77 o                         
   2   8   0        603.73        610.34        14.20 o                         
   3   8   0        328.59        327.32         8.37 o                         
   4   8   0        112.25        111.16         5.04 o                         
   5   8   0         47.78         32.44         3.26 o                         
   6   8   0          2.11         -3.37         3.37 o                         
   7   8   0         70.78         69.02         5.39 o                         
   8   8   0        824.84        969.04        25.26 o                         
   9   8   0         21.36         26.74         5.40 o                         
  -5   9   0         69.71         61.98         7.86 o                         
  -4   9   0         13.74         10.33         4.85 o                         
  -3   9   0         81.44         66.69         5.43 o                         
  -2   9   0        226.59        202.11        11.64 o                         
  -1   9   0        336.32        328.73        10.20 o                         
   0   9   0        407.74        407.86        15.21 o                         
   1   9   0        619.38        668.46        15.84 o                         
   2   9   0        254.95        244.32        17.57 o                         
   3   9   0         37.81         31.26         4.52 o                         
   4   9   0         60.28         56.96         4.45 o                         
   5   9   0          0.78         -2.54         3.50 o                         
   6   9   0         83.03         80.38         5.87 o                         
   7   9   0        228.77        236.21         9.64 o                         
   8   9   0          0.11          2.18         5.86 o                         
  -3  10   0         85.72         67.53         6.08 o                         
  -2  10   0         82.89         74.97         6.14 o                         
  -1  10   0         18.89         11.72         5.63 o                         
   0  10   0        649.94        711.42        18.50 o                         
   1  10   0          1.87          3.87         4.28 o                         
   2  10   0        334.77        356.12        18.49 o                         
   3  10   0         20.65         20.00         5.31 o                         
   4  10   0          9.33          8.86         4.37 o                         
   5  10   0         20.83         22.73         4.83 o                         
   6  10   0          4.43          8.47         5.61 o                         
   7  10   0          8.25         12.79         5.35 o                         
   0  11   0         12.07          7.74         5.14 o                         
   1  11   0         49.30         49.66         5.92 o                         
   2  11   0          4.97          2.62         6.59 o                         
   3  11   0         32.15         30.67         7.04 o                         
   4  11   0        547.91        672.29        18.39 o                         
  -3 -11   1          0.85          2.27         7.12 o                         
  -2 -11   1          0.18         -1.32         5.83 o                         
  -1 -11   1        409.29        448.67        34.39 o                         
  -6 -10   1         31.25         25.31         7.50 o                         
  -5 -10   1         99.77        103.21         7.11 o                         
  -4 -10   1        179.40        156.06        11.36 o                         
  -3 -10   1        153.61        135.53         7.03 o                         
  -2 -10   1       1011.14       1162.46        29.40 o                         
  -1 -10   1         97.03         92.10         6.22 o                         
   0 -10   1         22.09         21.54         5.00 o                         
   1 -10   1          2.26          2.72         4.67 o                         
   2 -10   1         52.18         45.84         5.73 o                         
   3 -10   1          4.26         -3.05         5.70 o                         
  -8  -9   1         15.76         17.97         7.66 o                         
  -7  -9   1         33.14         33.09         6.11 o                         
  -6  -9   1         84.47         81.08         5.96 o                         
  -5  -9   1        474.62        497.58        13.15 o                         
  -4  -9   1        718.04        733.11        19.72 o                         
  -3  -9   1        136.01        130.35         7.98 o                         
  -2  -9   1        260.11        247.41        10.31 o                         
  -1  -9   1        120.55        107.18         5.95 o                         
   0  -9   1        272.70        272.07         9.39 o                         
   1  -9   1        492.73        493.44        13.22 o                         
   2  -9   1          8.19         -3.25         4.19 o                         
   3  -9   1         26.65         22.80         4.83 o                         
   4  -9   1         30.48         22.39         5.79 o                         
   5  -9   1          0.95          1.48         5.64 o                         
  -9  -8   1        372.41        438.94        26.03 o                         
  -8  -8   1         35.98         36.55         5.29 o                         
  -7  -8   1        140.69        132.05         6.64 o                         
  -6  -8   1        211.63        204.22         7.30 o                         
  -5  -8   1          0.08         -2.90         2.90 o                         
  -4  -8   1          2.12          2.81         2.80 o                         
  -3  -8   1        231.97        230.55         6.47 o                         
  -2  -8   1         16.58         13.35         4.10 o                         
  -1  -8   1          8.72          6.06         3.30 o                         
   0  -8   1       1312.44       1377.07        28.29 o                         
   1  -8   1         59.77         51.57         6.48 o                         
   2  -8   1        202.81        190.65         7.46 o                         
   3  -8   1        126.59        113.72         7.10 o                         
   4  -8   1        893.55        950.90        24.51 o                         
   5  -8   1          9.59          8.24         4.95 o                         
   6  -8   1         56.67         52.76         6.32 o                         
 -10  -7   1         94.60         87.00         8.17 o                         
  -9  -7   1         11.37         14.26         4.95 o                         
  -8  -7   1         96.26         92.86         5.98 o                         
  -7  -7   1        727.23        777.12        17.79 o                         
  -6  -7   1         76.49         70.88         4.47 o                         
  -5  -7   1        318.64        303.39         7.28 o                         
  -4  -7   1         84.48         84.60         3.78 o                         
  -3  -7   1         23.48         18.20         4.27 o                         
  -2  -7   1        586.10        552.77        10.31 o                         
  -1  -7   1         26.64         22.54         3.14 o                         
   0  -7   1         29.77         18.99         3.14 o                         
   1  -7   1        394.82        366.44         9.67 o                         
   2  -7   1         47.25         35.29         3.79 o                         
   3  -7   1         23.03         18.36         3.53 o                         
   4  -7   1         92.70         85.60         5.08 o                         
   5  -7   1        236.55        202.86         9.48 o                         
   6  -7   1        210.02        203.48        12.76 o                         
   7  -7   1          0.84         -5.19         5.19 o                         
 -10  -6   1          2.73          3.41         4.83 o                         
  -9  -6   1          3.94         -1.81         4.31 o                         
  -8  -6   1        356.52        383.49        11.64 o                         
  -7  -6   1        180.90        176.15         6.98 o                         
  -6  -6   1         12.37         12.41         3.36 o                         
  -5  -6   1        746.16        788.89        15.36 o                         
  -4  -6   1        172.68        153.35         4.66 o                         
  -3  -6   1        311.58        293.47         6.37 o                         
  -2  -6   1        984.87        991.37        16.60 o                         
  -1  -6   1        238.70        232.76         6.03 o                         
   0  -6   1         26.46         22.07         2.61 o                         
   1  -6   1        552.84        530.11        11.94 o                         
   2  -6   1         70.85         60.89         3.73 o                         
   3  -6   1        418.58        409.34        10.23 o                         
   4  -6   1         88.74         70.07         4.27 o                         
   5  -6   1       1214.67       1328.36        27.72 o                         
   6  -6   1       1148.13       1239.70        30.16 o                         
   7  -6   1        179.67        163.93         8.35 o                         
   8  -6   1        124.69         98.58         7.46 o                         
 -11  -5   1         67.12         59.66         6.39 o                         
 -10  -5   1          0.84          3.82         4.50 o                         
  -9  -5   1        188.63        171.33         7.39 o                         
  -8  -5   1          0.62         -0.09         3.53 o                         
  -7  -5   1         53.48         45.87         4.08 o                         
  -6  -5   1        886.38        934.70        19.75 o                         
  -5  -5   1          0.90          3.02         2.26 o                         
  -4  -5   1        893.35        883.88        16.58 o                         
  -3  -5   1         95.79         91.79         3.25 o                         
  -2  -5   1        799.83        783.65        14.42 o                         
  -1  -5   1        143.50        130.64         4.61 o                         
   0  -5   1       3231.67       3263.66        55.68 o                         
   1  -5   1       2844.91       2935.13        50.27 o                         
   2  -5   1        205.68        184.26         5.58 o                         
   3  -5   1        244.65        232.44         6.03 o                         
   4  -5   1        352.19        361.20         8.35 o                         
   5  -5   1         56.17         49.25         4.02 o                         
   6  -5   1         10.82         11.30         3.53 o                         
   7  -5   1       1033.75       1084.32        26.91 o                         
   8  -5   1         94.01         79.72        11.89 o                         
   9  -5   1        294.66        297.50        17.89 o                         
 -11  -4   1         46.87         44.39         5.75 o                         
 -10  -4   1        224.97        224.00         9.30 o                         
  -9  -4   1        556.25        575.30        17.44 o                         
  -8  -4   1        146.52        155.31         6.61 o                         
  -7  -4   1        129.61        118.81         4.82 o                         
  -6  -4   1        131.72        115.39         4.08 o                         
  -5  -4   1          2.95          1.25         1.67 o                         
  -4  -4   1        518.60        558.26        11.04 o                         
  -3  -4   1       6503.59       6844.28       105.17 o                         
  -2  -4   1       1249.26       1204.72        21.12 o                         
  -1  -4   1         86.94         96.34         3.79 o                         
   0  -4   1       9467.08       9514.94       159.83 o                         
   1  -4   1        815.09        826.15        14.95 o                         
   2  -4   1       1470.23       1478.78        23.63 o                         
   3  -4   1       2304.08       2318.75        39.97 o                         
   4  -4   1        258.47        253.47        10.05 o                         
   5  -4   1          5.50          1.14         2.72 o                         
   6  -4   1        763.42        757.38        16.79 o                         
   7  -4   1        373.72        379.13        10.59 o                         
   8  -4   1        108.09         93.09         6.55 o                         
   9  -4   1        249.27        234.57        12.86 o                         
  10  -4   1          2.90         -4.89         9.76 o                         
 -11  -3   1        146.25        146.92         7.79 o                         
 -10  -3   1        414.05        430.06        17.17 o                         
  -9  -3   1          4.44          1.53         3.43 o                         
  -8  -3   1        178.01        170.99         7.73 o                         
  -7  -3   1       3526.68       3770.75        64.70 o                         
  -6  -3   1         12.12         10.78         2.24 o                         
  -5  -3   1        438.27        434.14        10.13 o                         
  -4  -3   1       6370.78       6427.63        98.71 o                         
  -3  -3   1        193.64        157.53         3.78 o                         
  -2  -3   1         40.03         27.30         1.89 o                         
  -1  -3   1       5370.03       5380.02        90.42 o                         
   0  -3   1        933.14        883.83        15.53 o                         
   1  -3   1        734.84        663.51        11.11 o                         
   2  -3   1       6273.23       6262.35        96.27 o                         
   3  -3   1       1661.18       1735.88        33.74 o                         
   4  -3   1        343.63        347.35         8.43 o                         
   5  -3   1       1426.54       1494.57        26.70 o                         
   6  -3   1          7.72          5.09         2.42 o                         
   7  -3   1        324.15        300.98         7.99 o                         
   8  -3   1          5.78          8.41         3.69 o                         
   9  -3   1         78.08         73.72         7.00 o                         
  10  -3   1         56.88         50.20         6.36 o                         
 -11  -2   1        358.19        370.98        12.18 o                         
 -10  -2   1         85.09         70.63         5.22 o                         
  -9  -2   1          1.84          0.85         3.28 o                         
  -8  -2   1       2928.87       3293.94        57.13 o                         
  -7  -2   1       1335.99       1355.38        24.55 o                         
  -6  -2   1         62.13         52.23         2.87 o                         
  -5  -2   1       1985.83       2082.81        32.80 o                         
  -4  -2   1        416.56        388.05         6.99 o                         
  -3  -2   1       1072.90       1026.90        16.29 o                         
  -2  -2   1       4269.33       4275.93        84.46 o                         
  -1  -2   1       6945.88       6910.17       105.74 o                         
   0  -2   1        219.52        175.68         5.24 o                         
   1  -2   1       1230.90       1208.02        18.99 o                         
   2  -2   1       6259.10       6281.32       105.72 o                         
   3  -2   1         98.07         88.70         2.89 o                         
   4  -2   1       2610.41       2715.52        46.55 o                         
   5  -2   1          4.32          5.23         1.88 o                         
   6  -2   1       2718.83       2869.78        49.57 o                         
   7  -2   1          0.72          1.13         2.57 o                         
   8  -2   1          4.44          1.72         3.11 o                         
   9  -2   1         60.32         52.29         5.92 o                         
  10  -2   1         36.93         27.17         5.75 o                         
  11  -2   1         27.63         41.24         6.50 o                         
 -11  -1   1        158.73        146.50         8.73 o                         
 -10  -1   1          7.61          5.66         4.35 o                         
  -9  -1   1          0.91         -2.04         3.21 o                         
  -8  -1   1        621.96        606.51        12.66 o                         
  -7  -1   1        205.69        188.63         5.89 o                         
  -6  -1   1       1104.32       1190.90        21.47 o                         
  -5  -1   1       6859.74       7178.65       120.97 o                         
  -4  -1   1       2679.84       2640.00        41.08 o                         
  -3  -1   1       4174.29       4145.81        63.87 o                         
  -2  -1   1       6110.91       6017.71        97.65 o                         
  -1  -1   1       1152.37       1128.49        22.92 o                         
   0  -1   1         60.74         53.86         2.16 o                         
   1  -1   1       2665.16       2659.27        44.98 o                         
   2  -1   1        679.44        664.13        13.67 o                         
   3  -1   1       1513.34       1514.11        22.09 o                         
   4  -1   1         58.76         47.94         2.07 o                         
   5  -1   1        155.06        151.67         3.98 o                         
   6  -1   1         49.50         44.12         2.50 o                         
   7  -1   1         28.36         25.43         2.61 o                         
   8  -1   1        686.99        690.77        12.85 o                         
   9  -1   1        152.41        135.76         7.25 o                         
  10  -1   1        754.84        834.69        22.27 o                         
  11  -1   1         94.11         94.04         7.63 o                         
 -11   0   1        117.45        120.24         8.35 o                         
 -10   0   1        115.68         99.27         7.00 o                         
  -9   0   1        216.60        197.74         7.89 o                         
  -8   0   1         87.84         79.25         4.33 o                         
  -7   0   1         16.95         14.91         2.87 o                         
  -6   0   1       4030.18       4390.89        74.77 o                         
  -5   0   1         13.49         10.98         1.79 o                         
  -4   0   1        924.97        963.07        15.66 o                         
  -3   0   1         69.85         86.07         2.63 o                         
  -2   0   1       1799.43       1780.56        27.53 o                         
  -1   0   1        408.54        428.93         6.77 o                         
   0   0   1         59.24         43.59         3.25 o                         
   1   0   1         47.21         51.36         1.60 o                         
   2   0   1        592.96        564.88        10.03 o                         
   3   0   1       1175.75       1104.11        16.37 o                         
   4   0   1        288.36        261.02         4.87 o                         
   5   0   1         24.07         21.59         1.77 o                         
   6   0   1          4.25          4.54         1.77 o                         
   7   0   1       1432.34       1525.98        24.91 o                         
   8   0   1       1593.01       1691.51        27.79 o                         
   9   0   1        701.77        719.97        15.08 o                         
  10   0   1        102.30         97.65         6.08 o                         
  11   0   1          6.04          5.53         5.90 o                         
 -11   1   1        419.97        432.39        14.75 o                         
 -10   1   1          3.88          3.25         4.85 o                         
  -9   1   1         30.36         22.15         4.62 o                         
  -8   1   1         50.92         38.94         3.99 o                         
  -7   1   1        344.75        322.08         7.68 o                         
  -6   1   1        162.70        153.28         5.39 o                         
  -5   1   1        499.78        473.79        10.35 o                         
  -4   1   1        281.27        241.99         6.88 o                         
  -3   1   1       3136.45       3465.03        53.56 o                         
  -2   1   1       9224.31       9836.40       139.24 o                         
  -1   1   1        904.99       1000.16        17.05 o                         
   0   1   1         60.23         75.03         1.80 o                         
   1   1   1        787.63        805.50        11.66 o                         
   2   1   1       9211.62       9322.03       180.71 o                         
   3   1   1         78.53         65.97         2.13 o                         
   4   1   1        205.60        189.48         4.95 o                         
   5   1   1         24.90         19.19         1.99 o                         
   6   1   1       1146.20       1143.48        18.81 o                         
   7   1   1         77.50         74.34         3.32 o                         
   8   1   1        722.60        717.19        13.12 o                         
   9   1   1         27.87         15.49         3.54 o                         
  10   1   1         60.86         50.85         6.29 o                         
  11   1   1          5.92          4.08         4.86 o                         
 -11   2   1         46.11         45.60        10.59 o                         
 -10   2   1         54.39         47.14         6.01 o                         
  -9   2   1        505.41        526.51        15.26 o                         
  -8   2   1         64.54         53.61         4.36 o                         
  -7   2   1        546.28        503.24        12.08 o                         
  -6   2   1        485.95        462.55         8.65 o                         
  -5   2   1       1910.79       1905.76        30.18 o                         
  -4   2   1       1180.85       1300.46        20.80 o                         
  -3   2   1          2.59         10.94         2.73 o                         
  -2   2   1        498.11        471.96         7.96 o                         
  -1   2   1       4265.79       4523.32        75.99 o                         
   0   2   1       1624.87       1646.28        27.93 o                         
   1   2   1       4295.81       4176.76        99.44 o                         
   2   2   1       4874.90       4981.98        70.67 o                         
   3   2   1        325.69        323.28         7.02 o                         
   4   2   1        472.12        447.14         7.96 o                         
   5   2   1       3622.45       3638.97        61.97 o                         
   6   2   1        737.21        707.85        13.54 o                         
   7   2   1        756.83        764.97        13.52 o                         
   8   2   1         96.95         84.96         5.82 o                         
   9   2   1        326.83        339.82         9.26 o                         
  10   2   1        341.26        335.43        10.79 o                         
  11   2   1        400.56        449.93        17.65 o                         
 -10   3   1        201.28        168.55        12.13 o                         
  -9   3   1         72.45         65.85         7.55 o                         
  -8   3   1        880.73        922.79        23.03 o                         
  -7   3   1        205.01        170.19         6.74 o                         
  -6   3   1        441.34        417.19         8.11 o                         
  -5   3   1       2942.99       3060.85        47.89 o                         
  -4   3   1        530.68        548.74         9.63 o                         
  -3   3   1        665.74        671.36        11.28 o                         
  -2   3   1       7629.09       8136.37       136.68 o                         
  -1   3   1       3250.14       3517.16        59.46 o                         
   0   3   1        792.17        814.07        14.37 o                         
   1   3   1        105.79        107.96         3.02 o                         
   2   3   1         92.22         85.15         2.61 o                         
   3   3   1        247.18        222.38         4.39 o                         
   4   3   1       9689.08      10014.79       141.98 o                         
   5   3   1        117.74        110.50         4.94 o                         
   6   3   1        392.74        387.15         8.48 o                         
   7   3   1          2.03         -0.72         2.39 o                         
   8   3   1         52.54         41.24         3.80 o                         
   9   3   1          9.25          8.81         3.50 o                         
  10   3   1        291.16        306.63        10.42 o                         
  11   3   1        129.66        128.09         7.33 o                         
 -10   4   1          0.25         -3.51         5.35 o                         
  -9   4   1        852.40        899.45        23.53 o                         
  -8   4   1         97.88        100.49         6.97 o                         
  -7   4   1          7.79          4.68         2.89 o                         
  -6   4   1       1186.75       1217.48        20.39 o                         
  -5   4   1        959.15        933.60        15.83 o                         
  -4   4   1          8.74          5.09         1.63 o                         
  -3   4   1       6436.81       6682.72       125.96 o                         
  -2   4   1       2645.84       2789.25        53.10 o                         
  -1   4   1       1925.30       1977.30        30.98 o                         
   0   4   1       1046.97       1009.97        17.86 o                         
   1   4   1       1466.94       1425.57        24.73 o                         
   2   4   1        160.88        149.80         5.35 o                         
   3   4   1       3113.20       3407.21        57.95 o                         
   4   4   1        232.33        233.16         4.63 o                         
   5   4   1         50.74         50.26         2.59 o                         
   6   4   1          5.61          7.36         2.34 o                         
   7   4   1        253.12        246.30         6.88 o                         
   8   4   1       1000.10       1085.66        20.58 o                         
   9   4   1        185.64        189.39         7.12 o                         
  10   4   1        161.30        155.37         6.88 o                         
  11   4   1         10.09          5.46         4.85 o                         
  -9   5   1          7.12          8.13         6.44 o                         
  -8   5   1         26.85         17.12         4.48 o                         
  -7   5   1         12.83          5.85         3.99 o                         
  -6   5   1        941.40        941.21        18.02 o                         
  -5   5   1         51.07         66.50         3.76 o                         
  -4   5   1       1361.03       1478.15        29.35 o                         
  -3   5   1        576.23        589.30        12.75 o                         
  -2   5   1        124.58        102.33         3.57 o                         
  -1   5   1        734.88        735.29        13.49 o                         
   0   5   1       2894.70       2910.41        45.32 o                         
   1   5   1       3768.96       3856.09        65.57 o                         
   2   5   1         87.00         81.35         2.78 o                         
   3   5   1       2396.71       2450.60        38.37 o                         
   4   5   1        403.70        408.37         8.60 o                         
   5   5   1         11.62          7.68         2.11 o                         
   6   5   1       1374.10       1511.18        24.70 o                         
   7   5   1        480.76        473.37        10.57 o                         
   8   5   1         20.94         15.62         3.51 o                         
   9   5   1        565.50        615.11        24.88 o                         
  10   5   1         25.71         20.00         4.74 o                         
  11   5   1         88.40         83.09         6.64 o                         
  -8   6   1          4.86          2.96         5.19 o                         
  -7   6   1        484.73        482.80        15.77 o                         
  -6   6   1        989.47       1031.90        21.87 o                         
  -5   6   1         23.91         20.84         3.38 o                         
  -4   6   1        152.83        131.28         5.33 o                         
  -3   6   1         44.95         36.11         3.19 o                         
  -2   6   1         44.86         34.55         4.13 o                         
  -1   6   1       1331.20       1337.86        23.73 o                         
   0   6   1       4902.75       5224.17        88.56 o                         
   1   6   1        693.46        703.44        13.32 o                         
   2   6   1        468.35        455.60         9.36 o                         
   3   6   1         16.75         11.44         1.98 o                         
   4   6   1         51.58         43.23         2.94 o                         
   5   6   1         46.23         41.94         2.90 o                         
   6   6   1         75.52         70.32         3.63 o                         
   7   6   1        104.83         95.33         5.16 o                         
   8   6   1        745.81        812.96        33.52 o                         
   9   6   1          0.47         -4.19         4.19 o                         
  10   6   1         62.65         59.65         5.63 o                         
  11   6   1         13.40         15.67         5.43 o                         
  -8   7   1        402.89        420.14        31.88 o                         
  -7   7   1        281.25        275.23        11.47 o                         
  -6   7   1         84.82         66.54         5.99 o                         
  -5   7   1        496.36        502.54        12.67 o                         
  -4   7   1         76.51         57.82         4.27 o                         
  -3   7   1          8.55          1.07         2.90 o                         
  -2   7   1          5.39          6.06         2.81 o                         
  -1   7   1        233.83        219.10         6.96 o                         
   0   7   1          5.17          4.62         2.22 o                         
   1   7   1        488.53        491.95        10.17 o                         
   2   7   1        391.29        377.92         8.42 o                         
   3   7   1        358.90        374.48         7.78 o                         
   4   7   1       1249.38       1356.18        23.16 o                         
   5   7   1       2556.13       2817.38        55.96 o                         
   6   7   1          3.32          3.25         3.51 o                         
   7   7   1        744.40        814.04        18.53 o                         
   8   7   1        216.19        234.96         8.96 o                         
   9   7   1          4.76          2.57         4.51 o                         
  10   7   1         66.88         65.36         6.05 o                         
  -7   8   1         11.44          5.48         5.70 o                         
  -6   8   1        523.47        538.64        16.39 o                         
  -5   8   1          1.82         -4.34         5.04 o                         
  -4   8   1        586.85        602.92        16.24 o                         
  -3   8   1        384.88        381.00        10.55 o                         
  -2   8   1        120.77        107.70         7.61 o                         
  -1   8   1        258.41        234.83         7.85 o                         
   0   8   1       1725.87       1800.64        36.10 o                         
   1   8   1         48.81         39.19         3.31 o                         
   2   8   1       1281.85       1413.21        25.71 o                         
   3   8   1         60.71         51.72         3.82 o                         
   4   8   1        828.76        906.89        17.63 o                         
   5   8   1        207.37        214.52        11.74 o                         
   6   8   1        678.29        715.42        16.81 o                         
   7   8   1          3.15          2.44         3.75 o                         
   8   8   1         24.04         16.27         4.83 o                         
   9   8   1        270.20        304.24        11.00 o                         
  -5   9   1        199.12        182.95         9.37 o                         
  -4   9   1        940.07        983.69        27.79 o                         
  -3   9   1       1515.13       1678.02        34.47 o                         
  -2   9   1        201.24        183.30         7.59 o                         
  -1   9   1        825.50        841.41        18.93 o                         
   0   9   1         99.08         88.62         6.57 o                         
   1   9   1         26.59         29.24         4.12 o                         
   2   9   1        249.50        250.09        13.15 o                         
   3   9   1        660.85        716.87        14.83 o                         
   4   9   1        706.39        815.36        18.11 o                         
   5   9   1         76.44         68.54         5.36 o                         
   6   9   1        411.65        444.42        12.56 o                         
   7   9   1        414.70        453.17        14.74 o                         
   8   9   1         27.07         21.17         6.17 o                         
  -4  10   1       1136.77       1195.69        39.44 o                         
  -3  10   1         22.00         17.30         5.00 o                         
  -2  10   1          6.36         -0.36         4.79 o                         
  -1  10   1        367.88        374.29        13.49 o                         
   0  10   1          3.37          2.65         4.28 o                         
   1  10   1        652.11        723.74        17.38 o                         
   2  10   1       1126.43       1281.61        37.09 o                         
   3  10   1        223.73        242.34         9.23 o                         
   4  10   1        101.80         99.68         6.31 o                         
   5  10   1          1.76          5.43         4.88 o                         
   6  10   1         46.47         39.97         5.62 o                         
   7  10   1        207.47        209.85         8.99 o                         
  -1  11   1        498.87        536.74        22.72 o                         
   0  11   1        351.76        381.50        12.40 o                         
   1  11   1        391.40        409.42        15.96 o                         
   2  11   1         42.63         52.74         7.99 o                         
   3  11   1          8.43          9.32         4.83 o                         
   4  11   1          2.48          5.83         4.69 o                         
   5  11   1         23.01         22.88         7.18 o                         
  -5 -10   2         79.44         80.78         8.75 o                         
  -4 -10   2         55.40         54.60         6.21 o                         
  -3 -10   2          5.47          7.68         5.23 o                         
  -2 -10   2         59.17         58.31         6.46 o                         
  -1 -10   2         14.25         -0.33         5.35 o                         
   0 -10   2        126.28        129.57         8.47 o                         
   1 -10   2        260.15        237.20        11.15 o                         
   2 -10   2          2.40         -5.92         5.92 o                         
  -7  -9   2         58.20         69.22         9.11 o                         
  -6  -9   2        133.21        141.04        15.61 o                         
  -5  -9   2         49.65         44.55         5.64 o                         
  -4  -9   2          1.84          1.01         4.02 o                         
  -3  -9   2         41.95         42.34         4.31 o                         
  -2  -9   2        344.77        353.96        12.47 o                         
  -1  -9   2        491.24        512.25        13.31 o                         
   0  -9   2        950.90       1027.37        26.95 o                         
   1  -9   2        371.48        368.64        11.18 o                         
   2  -9   2         66.59         50.55         5.40 o                         
   3  -9   2         97.61         86.76         9.06 o                         
   4  -9   2         55.33         52.02        15.61 o                         
  -9  -8   2        129.75        131.15        11.72 o                         
  -8  -8   2         74.24         74.06         6.98 o                         
  -7  -8   2        310.36        313.28        18.95 o                         
  -6  -8   2          8.49         12.05         4.30 o                         
  -5  -8   2         14.46          6.50         3.09 o                         
  -4  -8   2        151.13        142.32         6.43 o                         
  -3  -8   2       1252.05       1323.05        24.43 o                         
  -2  -8   2        845.74        909.11        26.01 o                         
  -1  -8   2         88.76         74.33         4.34 o                         
   0  -8   2        132.80        123.28         7.04 o                         
   1  -8   2         13.34          7.16         3.73 o                         
   2  -8   2         10.65          7.46         3.92 o                         
   3  -8   2       1155.67       1238.69        26.33 o                         
   4  -8   2          4.14         -2.28         6.06 o                         
   5  -8   2         96.97         85.67         7.71 o                         
   6  -8   2        123.33         88.67        13.66 o                         
  -9  -7   2          0.65          4.83         5.73 o                         
  -8  -7   2        487.76        527.83        16.19 o                         
  -7  -7   2        533.52        558.59        14.04 o                         
  -6  -7   2         14.15         13.13         3.96 o                         
  -5  -7   2         13.62         14.31         2.90 o                         
  -4  -7   2       1521.85       1670.71        27.26 o                         
  -3  -7   2          1.20         -0.48         2.38 o                         
  -2  -7   2        111.71         87.90         4.88 o                         
  -1  -7   2         68.10         47.56         3.46 o                         
   0  -7   2        567.32        574.40        13.40 o                         
   1  -7   2        166.09        153.39         6.12 o                         
   2  -7   2       3461.73       3817.93        73.51 o                         
   3  -7   2        479.23        468.10        11.91 o                         
   4  -7   2         39.22         36.74         5.02 o                         
   5  -7   2         29.26         29.10         5.19 o                         
   6  -7   2         12.25          5.35         5.19 o                         
   7  -7   2         20.48         15.20         7.57 o                         
 -10  -6   2          3.87          6.69         5.74 o                         
  -9  -6   2          2.77          0.25         5.17 o                         
  -8  -6   2        133.70        124.86         6.48 o                         
  -7  -6   2        809.03        886.09        19.58 o                         
  -6  -6   2         85.31         87.68         5.00 o                         
  -5  -6   2       2114.69       2311.80        40.38 o                         
  -4  -6   2          2.07          2.11         2.15 o                         
  -3  -6   2       1112.74       1123.32        18.68 o                         
  -2  -6   2          1.19          0.25         2.51 o                         
  -1  -6   2       1684.05       1698.18        29.96 o                         
   0  -6   2        538.27        541.66        12.27 o                         
   1  -6   2        671.29        684.61        14.95 o                         
   2  -6   2         21.75         20.87         3.96 o                         
   3  -6   2       1338.71       1376.34        27.88 o                         
   4  -6   2         22.54          9.66         3.36 o                         
   5  -6   2        307.04        287.19         9.30 o                         
   6  -6   2        641.55        678.60        24.66 o                         
   7  -6   2        170.38        160.59         8.59 o                         
   8  -6   2          0.03          3.63         5.41 o                         
 -10  -5   2          4.20         -5.45         5.45 o                         
  -9  -5   2         59.90         53.95         5.33 o                         
  -8  -5   2        622.31        652.03        21.84 o                         
  -7  -5   2         77.37         65.76         6.10 o                         
  -6  -5   2       2762.44       3052.81        58.95 o                         
  -5  -5   2       1489.34       1608.03        31.95 o                         
  -4  -5   2        529.97        527.89        13.48 o                         
  -3  -5   2        168.18        182.76         4.64 o                         
  -2  -5   2       1496.07       1517.15        26.70 o                         
  -1  -5   2        962.30        933.52        19.03 o                         
   0  -5   2        677.23        697.23        14.63 o                         
   1  -5   2        274.35        275.79         6.32 o                         
   2  -5   2        235.46        217.01         5.73 o                         
   3  -5   2         42.56         34.03         2.77 o                         
   4  -5   2       1708.23       1768.51        35.20 o                         
   5  -5   2         25.36         23.28         3.53 o                         
   6  -5   2         84.44         66.36         4.91 o                         
   7  -5   2        750.76        834.50        22.26 o                         
   8  -5   2        741.53        806.02        37.41 o                         
   9  -5   2         20.37         23.78         6.08 o                         
 -11  -4   2         64.89         53.50         6.93 o                         
 -10  -4   2         21.97         12.82         4.75 o                         
  -9  -4   2       1441.21       1612.11        63.69 o                         
  -8  -4   2        111.57         98.96         5.40 o                         
  -7  -4   2        359.99        364.90         9.81 o                         
  -6  -4   2         93.98         99.89         4.16 o                         
  -5  -4   2        164.07        139.12         5.26 o                         
  -4  -4   2         36.60         37.08         2.35 o                         
  -3  -4   2       1368.53       1324.87        21.24 o                         
  -2  -4   2       2127.24       2131.87        36.66 o                         
  -1  -4   2       5737.90       5875.93       110.75 o                         
   0  -4   2       1282.18       1241.93        24.48 o                         
   1  -4   2         58.55         51.16         2.23 o                         
   2  -4   2        528.08        490.78         8.67 o                         
   3  -4   2        140.70        124.72         4.64 o                         
   4  -4   2        965.19        978.05        20.23 o                         
   5  -4   2       2454.82       2698.39        52.52 o                         
   6  -4   2        430.39        471.26        11.91 o                         
   7  -4   2        193.46        192.21         7.84 o                         
   8  -4   2        771.16        827.78        21.89 o                         
   9  -4   2         57.00         40.86         6.23 o                         
 -11  -3   2         50.18         43.31         6.58 o                         
 -10  -3   2        640.03        721.36        32.94 o                         
  -9  -3   2        181.08        167.20         7.26 o                         
  -8  -3   2        171.67        168.36         6.21 o                         
  -7  -3   2        996.67       1024.46        19.20 o                         
  -6  -3   2          1.28          4.02         1.98 o                         
  -5  -3   2        606.44        573.85        10.04 o                         
  -4  -3   2       2420.44       2520.73        48.30 o                         
  -3  -3   2        212.00        219.35         7.61 o                         
  -2  -3   2       3196.81       3213.84        49.75 o                         
  -1  -3   2        336.16        265.74         6.08 o                         
   0  -3   2        476.62        450.44         9.59 o                         
   1  -3   2       2368.93       2337.30        36.38 o                         
   2  -3   2        375.07        303.62         6.38 o                         
   3  -3   2       4345.82       4668.12        88.47 o                         
   4  -3   2        911.11        944.13        19.33 o                         
   5  -3   2       1504.55       1542.67        30.72 o                         
   6  -3   2         89.71         79.33         4.51 o                         
   7  -3   2         18.11         14.32         3.47 o                         
   8  -3   2        184.30        163.28         7.74 o                         
   9  -3   2       1421.72       1643.04        39.06 o                         
  10  -3   2        482.95        534.25        20.22 o                         
 -11  -2   2         24.02         23.63         7.03 o                         
 -10  -2   2        195.31        179.49         7.78 o                         
  -9  -2   2        749.60        774.90        15.99 o                         
  -8  -2   2        182.82        183.03         6.49 o                         
  -7  -2   2        282.70        271.55         7.12 o                         
  -6  -2   2        567.06        579.66        11.39 o                         
  -5  -2   2          1.54          1.41         1.52 o                         
  -4  -2   2       1152.23       1059.34        17.65 o                         
  -3  -2   2          1.47          0.15         1.97 o                         
  -2  -2   2       4723.64       4705.65        79.07 o                         
  -1  -2   2       1091.49       1075.09        33.83 o                         
   0  -2   2       4380.69       4306.26        81.07 o                         
   1  -2   2       2850.89       2933.52        45.28 o                         
   2  -2   2       8583.45       8753.71       147.09 o                         
   3  -2   2        464.63        439.03        10.01 o                         
   4  -2   2       4009.56       4099.85        77.90 o                         
   5  -2   2       2513.00       2598.02        44.97 o                         
   6  -2   2        408.94        394.10         8.86 o                         
   7  -2   2        432.67        472.21        10.44 o                         
   8  -2   2        764.17        806.74        16.45 o                         
   9  -2   2         55.59         52.74         5.12 o                         
  10  -2   2        151.36        134.86         9.15 o                         
 -11  -1   2         97.33         97.98         9.35 o                         
 -10  -1   2        190.74        176.25         8.62 o                         
  -9  -1   2         18.29         13.52         3.45 o                         
  -8  -1   2         37.11         25.83         3.28 o                         
  -7  -1   2        663.36        645.67        12.90 o                         
  -6  -1   2        150.68        123.93         4.44 o                         
  -5  -1   2       9391.75       9560.91       146.73 o                         
  -4  -1   2        563.07        562.29         9.60 o                         
  -3  -1   2        204.47        193.12         3.92 o                         
  -2  -1   2         27.25         39.86         2.96 o                         
  -1  -1   2        647.43        657.75        16.24 o                         
   0  -1   2        230.88        259.19         8.46 o                         
   1  -1   2       3596.49       3514.78        59.23 o                         
   2  -1   2       1108.58       1135.05        26.66 o                         
   3  -1   2         84.48        101.84         3.35 o                         
   4  -1   2       2734.75       2630.73        45.09 o                         
   5  -1   2       1954.99       2090.14        33.15 o                         
   6  -1   2         17.78         16.06         2.10 o                         
   7  -1   2       1573.60       1680.72        27.39 o                         
   8  -1   2        441.81        433.58        11.35 o                         
   9  -1   2        149.46        148.60         6.64 o                         
  10  -1   2        147.89        154.51         8.57 o                         
  11  -1   2        206.68        202.29        10.18 o                         
 -11   0   2         94.39         85.58         7.64 o                         
 -10   0   2        175.48        167.21         8.35 o                         
  -9   0   2        381.01        355.32        11.70 o                         
  -8   0   2        765.28        779.83        17.38 o                         
  -7   0   2        449.67        449.74        10.86 o                         
  -6   0   2       3260.31       3473.92        59.52 o                         
  -5   0   2         40.35         48.67         2.49 o                         
  -4   0   2        195.89        173.95         4.04 o                         
  -3   0   2       1593.94       1491.78        25.77 o                         
  -2   0   2        969.17        956.10        18.38 o                         
  -1   0   2       3082.67       3033.43       114.49 o                         
   0   0   2      15962.77      16986.68       636.87 o                         
   1   0   2       1840.15       1992.27        74.75 o                         
   2   0   2        137.47        146.31         4.33 o                         
   3   0   2        714.99        790.16        14.74 o                         
   4   0   2       1535.70       1599.78        25.27 o                         
   5   0   2        119.57        108.85         3.49 o                         
   6   0   2       2622.28       2722.82        42.84 o                         
   7   0   2        389.44        380.27         8.34 o                         
   8   0   2         56.87         49.56         3.39 o                         
   9   0   2        285.95        288.07         9.25 o                         
  10   0   2          0.36         -0.48         4.12 o                         
  11   0   2         33.43         39.25         6.32 o                         
 -11   1   2          4.40          3.11         5.70 o                         
 -10   1   2        297.07        295.11        11.74 o                         
  -9   1   2        171.70        150.27         7.49 o                         
  -8   1   2         40.59         32.85         3.31 o                         
  -7   1   2        681.02        658.66        14.69 o                         
  -6   1   2         24.56         19.83         2.52 o                         
  -5   1   2         39.05         35.24         2.59 o                         
  -4   1   2       3145.88       3161.40        60.09 o                         
  -3   1   2      12002.30      13014.55       218.19 o                         
  -2   1   2        165.46        157.58         3.88 o                         
  -1   1   2       1797.00       2027.35        54.05 o                         
   0   1   2        688.45        742.91        28.62 o                         
   1   1   2       6898.36       7477.26       140.27 o                         
   2   1   2         12.74          8.23         1.37 o                         
   3   1   2        210.80        189.80         4.95 o                         
   4   1   2        180.28        153.78         4.35 o                         
   5   1   2         81.66         76.97         2.81 o                         
   6   1   2         71.18         51.98         2.61 o                         
   7   1   2         11.50          8.89         2.33 o                         
   8   1   2        171.64        162.23         5.35 o                         
   9   1   2          1.31         -0.84         3.29 o                         
  10   1   2        793.34        878.31        19.91 o                         
  11   1   2          2.39         -0.39         4.92 o                         
 -11   2   2        112.96         93.33         8.48 o                         
 -10   2   2        558.45        568.34        16.89 o                         
  -9   2   2        717.27        782.41        20.52 o                         
  -8   2   2       1285.69       1370.32        25.12 o                         
  -7   2   2        459.16        439.53         9.55 o                         
  -6   2   2         18.52         10.66         1.90 o                         
  -5   2   2        291.87        286.44         6.36 o                         
  -4   2   2       2202.73       2304.40        36.03 o                         
  -3   2   2       1627.05       1729.00        25.22 o                         
  -2   2   2       1053.05       1164.23        20.19 o                         
  -1   2   2          0.89         -1.10         1.10 o                         
   0   2   2       1374.16       1456.89        24.84 o                         
   1   2   2       1661.68       1659.61        31.71 o                         
   2   2   2       1204.73       1250.14        19.83 o                         
   3   2   2         30.23         18.71         1.49 o                         
   4   2   2        384.61        365.89         8.48 o                         
   5   2   2       2642.20       2718.60        51.33 o                         
   6   2   2        267.03        248.77         6.24 o                         
   7   2   2          5.44          4.06         2.28 o                         
   8   2   2          2.76          2.83         2.61 o                         
   9   2   2          7.72         -0.89         3.24 o                         
  10   2   2          1.86          1.72         4.27 o                         
  11   2   2        691.70        808.58        28.83 o                         
 -10   3   2         26.99         19.71         5.75 o                         
  -9   3   2         43.96         35.02         5.12 o                         
  -8   3   2        146.67        123.09         6.57 o                         
  -7   3   2        260.80        250.12         7.17 o                         
  -6   3   2         21.93          9.92         1.99 o                         
  -5   3   2         45.72         47.42         2.62 o                         
  -4   3   2       1856.83       1865.32        29.61 o                         
  -3   3   2        215.50        216.99         5.36 o                         
  -2   3   2        480.96        529.63         9.88 o                         
  -1   3   2       2649.99       3068.66        58.06 o                         
   0   3   2        127.09        114.04         3.06 o                         
   1   3   2        536.44        509.92         9.37 o                         
   2   3   2       3795.40       3825.85        64.70 o                         
   3   3   2       2787.74       3012.43        46.78 o                         
   4   3   2       2068.72       2070.04        30.14 o                         
   5   3   2        550.65        551.97        12.07 o                         
   6   3   2          1.70          2.22         2.15 o                         
   7   3   2       1629.83       1649.91        29.49 o                         
   8   3   2         62.05         53.38         3.48 o                         
   9   3   2         47.80         33.53         3.89 o                         
  10   3   2        795.44        884.16        32.11 o                         
  11   3   2         98.61         92.79         6.57 o                         
 -10   4   2        101.71         94.66         7.51 o                         
  -9   4   2          1.49          5.02         4.62 o                         
  -8   4   2         12.82         10.41         4.13 o                         
  -7   4   2       1089.96       1140.95        23.04 o                         
  -6   4   2        241.86        234.29         5.84 o                         
  -5   4   2         46.42         36.93         2.88 o                         
  -4   4   2          1.62          1.19         1.69 o                         
  -3   4   2       4313.45       4539.17        85.95 o                         
  -2   4   2         27.27         21.41         1.91 o                         
  -1   4   2        249.74        254.98         5.40 o                         
   0   4   2        661.84        637.16        11.63 o                         
   1   4   2        926.90        904.17        16.12 o                         
   2   4   2        814.36        818.74        15.24 o                         
   3   4   2        679.30        679.81        12.56 o                         
   4   4   2        406.99        376.22         6.84 o                         
   5   4   2         94.38         96.79         3.35 o                         
   6   4   2       2535.75       2660.02        46.02 o                         
   7   4   2       1610.03       1737.15        31.06 o                         
   8   4   2         15.27          9.29         3.21 o                         
   9   4   2        359.47        347.07        12.98 o                         
  10   4   2        144.00        130.19         7.35 o                         
  11   4   2         32.35         32.04         5.33 o                         
  -9   5   2        152.29        155.67         8.38 o                         
  -8   5   2         19.83         18.03         5.48 o                         
  -7   5   2        282.40        278.90         7.61 o                         
  -6   5   2        141.84        127.61         4.69 o                         
  -5   5   2        587.14        598.30        13.42 o                         
  -4   5   2       1780.89       1785.29        35.04 o                         
  -3   5   2       2868.27       3044.81        58.30 o                         
  -2   5   2        846.74        828.69        16.99 o                         
  -1   5   2        918.33        931.05        16.75 o                         
   0   5   2        282.92        288.91         6.27 o                         
   1   5   2       1865.11       1937.20        33.51 o                         
   2   5   2       1125.54       1081.42        19.43 o                         
   3   5   2       1569.22       1604.21        28.10 o                         
   4   5   2        238.67        237.69         5.86 o                         
   5   5   2          0.84         -0.25         1.90 o                         
   6   5   2       1278.92       1372.02        23.04 o                         
   7   5   2         13.13         10.35         3.00 o                         
   8   5   2        271.44        266.78         7.93 o                         
   9   5   2        812.45        855.13        33.08 o                         
  10   5   2         89.30         81.56         7.70 o                         
  11   5   2        117.59        113.08         8.08 o                         
  -8   6   2        890.00        967.85        30.59 o                         
  -7   6   2        520.54        509.39        15.01 o                         
  -6   6   2          0.46         -1.97         3.06 o                         
  -5   6   2         14.41         13.69         3.06 o                         
  -4   6   2        149.73        134.98         5.28 o                         
  -3   6   2         24.47         24.22         2.82 o                         
  -2   6   2        781.03        780.13        14.65 o                         
  -1   6   2       5598.82       5974.65       101.13 o                         
   0   6   2          3.68          4.97         1.85 o                         
   1   6   2        917.06        880.12        16.17 o                         
   2   6   2       1514.07       1514.62        26.76 o                         
   3   6   2         75.66         68.25         3.73 o                         
   4   6   2          8.61          6.36         2.39 o                         
   5   6   2        293.41        297.28         7.36 o                         
   6   6   2          0.18         -1.45         2.48 o                         
   7   6   2        449.79        460.79         9.59 o                         
   8   6   2        887.24        971.80        24.16 o                         
   9   6   2         16.26         13.91         4.31 o                         
  10   6   2         17.47         14.92         4.94 o                         
  11   6   2         21.55         23.38         5.52 o                         
  -8   7   2        694.27        755.28        25.53 o                         
  -7   7   2        104.67         91.64         6.88 o                         
  -6   7   2        261.71        248.71         8.76 o                         
  -5   7   2       1119.16       1179.78        24.63 o                         
  -4   7   2          0.29         -0.57         3.06 o                         
  -3   7   2          7.47          4.77         2.39 o                         
  -2   7   2       2058.41       2119.32        37.06 o                         
  -1   7   2       1198.27       1242.13        22.51 o                         
   0   7   2         56.28         49.79         3.16 o                         
   1   7   2        680.28        687.53        13.32 o                         
   2   7   2        220.52        199.99         5.75 o                         
   3   7   2       1845.93       2021.90        32.44 o                         
   4   7   2        188.62        173.96         5.74 o                         
   5   7   2          8.10          8.60         2.85 o                         
   6   7   2        121.82        112.40         6.24 o                         
   7   7   2         18.96         14.75         3.64 o                         
   8   7   2          0.14         -2.23         3.89 o                         
   9   7   2         18.38         17.93         4.58 o                         
  10   7   2          0.12          2.04         4.83 o                         
  -7   8   2        253.97        246.32        11.36 o                         
  -6   8   2       1272.94       1335.23        32.79 o                         
  -5   8   2        104.73         78.48         5.21 o                         
  -4   8   2        157.17        157.04         6.73 o                         
  -3   8   2          3.87          1.42         3.98 o                         
  -2   8   2          7.94          4.86         3.20 o                         
  -1   8   2        742.46        770.92        15.12 o                         
   0   8   2        192.80        177.22         5.85 o                         
   1   8   2        516.91        533.26        11.33 o                         
   2   8   2        275.27        278.80         7.43 o                         
   3   8   2        203.33        197.99         6.89 o                         
   4   8   2         36.05         37.97         4.88 o                         
   5   8   2        500.18        521.33        14.44 o                         
   6   8   2         96.91        101.39         5.72 o                         
   7   8   2        160.86        167.92         7.29 o                         
   8   8   2         25.43         24.53         5.57 o                         
   9   8   2          5.66          8.20         5.41 o                         
  -5   9   2        303.61        304.13        10.54 o                         
  -4   9   2        124.13        101.70         6.04 o                         
  -3   9   2        120.03         93.27         5.82 o                         
  -2   9   2        367.32        374.97        10.79 o                         
  -1   9   2        119.25        103.38         5.56 o                         
   0   9   2         27.65         19.51         3.75 o                         
   1   9   2        170.28        152.15         5.79 o                         
   2   9   2         35.90         26.67         3.56 o                         
   3   9   2         41.95         40.24         4.00 o                         
   4   9   2        642.59        697.02        14.59 o                         
   5   9   2        129.78        125.76         6.85 o                         
   6   9   2        260.03        269.11         9.55 o                         
   7   9   2         41.98         34.40         5.01 o                         
   8   9   2          0.04         10.16         5.01 o                         
   9   9   2        171.17        194.74        10.33 o                         
  -4  10   2        135.67        116.57         7.05 o                         
  -3  10   2         54.66         50.75         6.39 o                         
  -2  10   2          0.65         -4.28         4.28 o                         
  -1  10   2        429.45        438.11        12.42 o                         
   0  10   2        120.15         99.30         6.26 o                         
   1  10   2        111.27         93.55         6.76 o                         
   2  10   2        231.10        241.34        14.41 o                         
   3  10   2          9.09          4.77         4.09 o                         
   4  10   2          0.23          1.43         3.80 o                         
   5  10   2         77.80         81.10         7.79 o                         
   6  10   2          0.61          5.47         4.80 o                         
   7  10   2         33.12         40.10         5.75 o                         
  -2  11   2        157.38        155.64        11.50 o                         
  -1  11   2          6.57          5.56         4.94 o                         
   0  11   2         51.65         51.01         6.37 o                         
   1  11   2        630.28        702.38        25.69 o                         
   2  11   2         66.01         56.89         6.96 o                         
   3  11   2        327.72        365.41        11.75 o                         
   4  11   2        353.79        393.87        14.08 o                         
   5  11   2         55.79         65.20        10.92 o                         
  -4 -10   3         86.63         81.55         8.89 o                         
  -3 -10   3          2.12          5.73         5.32 o                         
  -2 -10   3          0.89          5.59         6.22 o                         
  -1 -10   3          7.09          4.35         5.72 o                         
   0 -10   3         54.67         68.16         7.48 o                         
   1 -10   3          7.09          0.51         8.47 o                         
  -7  -9   3          1.28          4.21         9.43 o                         
  -6  -9   3        124.77        130.93         9.82 o                         
  -5  -9   3        263.84        257.99        13.42 o                         
  -4  -9   3          2.38          1.26         4.18 o                         
  -3  -9   3          6.52          4.12         4.02 o                         
  -2  -9   3         23.29         20.47         4.50 o                         
  -1  -9   3        455.17        458.85        14.74 o                         
   0  -9   3         34.81         33.16         4.94 o                         
   1  -9   3         35.72         26.20         5.64 o                         
   2  -9   3          1.51          1.38         5.26 o                         
   3  -9   3        484.26        506.55        20.10 o                         
   4  -9   3        139.20        106.69        15.61 o                         
  -8  -8   3          4.73          2.46         5.60 o                         
  -7  -8   3          0.74          2.83         5.34 o                         
  -6  -8   3          7.94          1.77         5.63 o                         
  -5  -8   3        100.91         97.13        13.66 o                         
  -4  -8   3         53.70         42.51         4.41 o                         
  -3  -8   3        598.69        627.88        21.94 o                         
  -2  -8   3         51.48         37.08         4.28 o                         
  -1  -8   3        128.99        114.56         5.80 o                         
   0  -8   3        159.79        161.17        15.14 o                         
   1  -8   3        457.01        464.44        23.47 o                         
   2  -8   3         36.83         22.43         6.82 o                         
   3  -8   3        105.51         99.61         8.75 o                         
   4  -8   3        143.16        128.73        21.14 o                         
   5  -8   3        413.84        420.15        29.60 o                         
  -9  -7   3        105.23        103.58         7.93 o                         
  -8  -7   3        169.83        161.77         8.90 o                         
  -7  -7   3         13.30         13.65         5.07 o                         
  -6  -7   3         82.29         69.06         5.93 o                         
  -5  -7   3          8.53          7.20         4.21 o                         
  -4  -7   3         97.74         80.21         3.89 o                         
  -3  -7   3          2.57          2.44         2.78 o                         
  -2  -7   3        382.88        374.30        14.37 o                         
  -1  -7   3        731.52        714.26        14.25 o                         
   0  -7   3        650.75        642.27        17.78 o                         
   1  -7   3       1455.10       1528.42        37.18 o                         
   2  -7   3         87.93         73.95         4.98 o                         
   3  -7   3        429.91        407.70        11.02 o                         
   4  -7   3        279.86        272.58        20.24 o                         
   5  -7   3       1888.26       2103.45        60.24 o                         
   6  -7   3         19.72          7.83         7.03 o                         
   7  -7   3        106.01        101.48        15.61 o                         
 -10  -6   3         16.91         14.34         6.14 o                         
  -9  -6   3        454.67        530.34        27.48 o                         
  -8  -6   3         13.49         15.94         6.21 o                         
  -7  -6   3         19.99         18.69         5.10 o                         
  -6  -6   3        158.02        145.69         6.29 o                         
  -5  -6   3        176.28        166.65         6.07 o                         
  -4  -6   3       1219.03       1247.22        22.63 o                         
  -3  -6   3       1156.31       1154.61        20.74 o                         
  -2  -6   3        200.56        180.25         6.32 o                         
  -1  -6   3          0.60          1.83         2.76 o                         
   0  -6   3        647.30        630.07        16.52 o                         
   1  -6   3          5.05          9.36         2.81 o                         
   2  -6   3       2054.34       2147.99        42.12 o                         
   3  -6   3       1297.45       1381.40        25.13 o                         
   4  -6   3        943.15        994.62        21.37 o                         
   5  -6   3        926.62        975.84        21.53 o                         
   6  -6   3        198.52        190.10         9.45 o                         
   7  -6   3         88.27         59.80         8.46 o                         
   8  -6   3        299.26        255.04        14.17 o                         
 -10  -5   3          4.09          2.60         5.36 o                         
  -9  -5   3         46.60         54.91         6.21 o                         
  -8  -5   3         32.52         22.81         5.07 o                         
  -7  -5   3        774.47        828.66        22.48 o                         
  -6  -5   3         66.03         57.26         4.51 o                         
  -5  -5   3       2077.85       2242.71        43.83 o                         
  -4  -5   3          6.58          5.26         2.21 o                         
  -3  -5   3        740.71        717.06        12.34 o                         
  -2  -5   3        263.04        254.81         7.42 o                         
  -1  -5   3        170.22        140.50         5.00 o                         
   0  -5   3        118.88        122.44         4.78 o                         
   1  -5   3       5166.68       5335.50        90.30 o                         
   2  -5   3       1612.43       1655.67        29.21 o                         
   3  -5   3        395.94        381.28         9.64 o                         
   4  -5   3        939.86        999.99        21.13 o                         
   5  -5   3        389.54        388.11        10.61 o                         
   6  -5   3         84.74         84.08         5.47 o                         
   7  -5   3       2743.08       3167.62        91.65 o                         
   8  -5   3          6.47          3.95         6.39 o                         
 -11  -4   3          1.99         -0.93         5.44 o                         
 -10  -4   3         21.19         13.75         5.45 o                         
  -9  -4   3         67.35         63.80         6.21 o                         
  -8  -4   3        257.43        249.04         9.80 o                         
  -7  -4   3        679.91        695.32        15.75 o                         
  -6  -4   3       1530.70       1608.82        32.11 o                         
  -5  -4   3         56.91         43.29         3.36 o                         
  -4  -4   3         27.09         24.24         2.77 o                         
  -3  -4   3       2669.95       2647.81        45.27 o                         
  -2  -4   3       2915.44       2867.71        44.66 o                         
  -1  -4   3        571.67        553.55        11.87 o                         
   0  -4   3       2981.57       2915.81        55.62 o                         
   1  -4   3         16.65          7.99         1.52 o                         
   2  -4   3         28.66         30.44         2.39 o                         
   3  -4   3        257.25        233.56         6.64 o                         
   4  -4   3       1106.17       1110.60        22.92 o                         
   5  -4   3        257.17        264.26         7.99 o                         
   6  -4   3       1855.50       2005.18        40.09 o                         
   7  -4   3        186.61        166.71         7.93 o                         
   8  -4   3         25.03         20.63         5.32 o                         
   9  -4   3         75.37         66.65         8.60 o                         
 -11  -3   3         91.80         88.50         9.06 o                         
 -10  -3   3         21.02         14.38         5.26 o                         
  -9  -3   3         21.31          7.81         6.29 o                         
  -8  -3   3         82.65         69.10         4.74 o                         
  -7  -3   3       1422.01       1510.13        47.79 o                         
  -6  -3   3        101.96         87.42         4.64 o                         
  -5  -3   3        209.23        188.49         5.83 o                         
  -4  -3   3        187.56        172.64         5.92 o                         
  -3  -3   3       5429.92       5459.04       102.95 o                         
  -2  -3   3        729.83        721.40        13.03 o                         
  -1  -3   3       6365.51       6371.94       119.86 o                         
   0  -3   3          0.43          0.90         2.72 o                         
   1  -3   3        724.43        699.74        11.50 o                         
   2  -3   3        107.36        114.91         3.57 o                         
   3  -3   3       3412.48       3494.72        66.68 o                         
   4  -3   3        204.60        213.73         6.28 o                         
   5  -3   3        122.35        107.72         4.69 o                         
   6  -3   3         44.99         36.09         3.65 o                         
   7  -3   3         50.01         38.84         4.08 o                         
   8  -3   3        268.74        268.44        10.48 o                         
   9  -3   3        562.09        603.73        19.79 o                         
  10  -3   3        274.04        293.39        21.47 o                         
 -11  -2   3        222.71        250.95        13.98 o                         
 -10  -2   3       1369.14       1610.83        47.13 o                         
  -9  -2   3        145.94        129.76         6.44 o                         
  -8  -2   3        905.87        920.82        20.07 o                         
  -7  -2   3        102.28         98.18         4.26 o                         
  -6  -2   3         24.98         23.33         2.49 o                         
  -5  -2   3        613.63        608.63        10.57 o                         
  -4  -2   3       2165.38       2101.96        36.19 o                         
  -3  -2   3        412.05        390.29         8.53 o                         
  -2  -2   3        779.58        704.72        14.07 o                         
  -1  -2   3       1112.73       1046.75        28.75 o                         
   0  -2   3        100.70        100.24         4.32 o                         
   1  -2   3        858.67        928.64        16.29 o                         
   2  -2   3        939.05        890.04        15.94 o                         
   3  -2   3       2584.03       2568.74        49.19 o                         
   4  -2   3         43.34         40.22         2.81 o                         
   5  -2   3        676.17        682.27        14.77 o                         
   6  -2   3         86.47         87.37         4.40 o                         
   7  -2   3        239.49        239.93         7.14 o                         
   8  -2   3        228.06        198.56         7.76 o                         
   9  -2   3         82.84         82.88         8.08 o                         
  10  -2   3         12.11         14.52         5.75 o                         
 -11  -1   3        841.30        981.65        45.54 o                         
 -10  -1   3         41.64         32.21         6.85 o                         
  -9  -1   3          2.57          2.04         3.69 o                         
  -8  -1   3          7.84          8.93         3.26 o                         
  -7  -1   3        352.69        355.86         8.35 o                         
  -6  -1   3        556.63        551.28        11.10 o                         
  -5  -1   3       1236.14       1187.95        19.30 o                         
  -4  -1   3       1255.04       1218.86        19.52 o                         
  -3  -1   3         80.65         82.24         2.73 o                         
  -2  -1   3        747.31        701.27        28.62 o                         
  -1  -1   3       2646.14       2642.21        70.61 o                         
   0  -1   3       1371.21       1413.97        46.39 o                         
   1  -1   3       3706.85       4003.35        87.14 o                         
   2  -1   3       3766.06       3653.92        61.79 o                         
   3  -1   3       1710.04       1762.36        40.01 o                         
   4  -1   3       3976.54       4247.27        84.60 o                         
   5  -1   3         90.28         77.28         2.99 o                         
   6  -1   3        399.87        411.81         8.15 o                         
   7  -1   3       1320.76       1382.16        23.00 o                         
   8  -1   3        206.96        192.79         6.14 o                         
   9  -1   3         23.85         22.95         3.87 o                         
  10  -1   3       1222.45       1397.72        34.17 o                         
  11  -1   3          8.56         -2.12         7.12 o                         
 -11   0   3        136.41        140.08        12.36 o                         
 -10   0   3         15.37         18.29         6.10 o                         
  -9   0   3         26.60         18.68         4.11 o                         
  -8   0   3        785.03        800.37        17.77 o                         
  -7   0   3        834.21        846.76        18.11 o                         
  -6   0   3        587.32        590.83        13.07 o                         
  -5   0   3        803.85        759.59        15.68 o                         
  -4   0   3        839.29        924.57        16.52 o                         
  -3   0   3       7942.78       8084.36       151.74 o                         
  -2   0   3          1.41         -1.38         1.67 o                         
  -1   0   3        121.12        112.54         6.51 o                         
   0   0   3        733.35        774.78        30.57 o                         
   1   0   3        889.95        904.86        24.98 o                         
   2   0   3         86.10         71.89         2.86 o                         
   3   0   3       7275.64       7545.26       107.06 o                         
   4   0   3        141.77        134.77         3.53 o                         
   5   0   3       1318.44       1299.78        21.10 o                         
   6   0   3       1931.61       2030.61        32.48 o                         
   7   0   3       2471.05       2684.61        42.62 o                         
   8   0   3         75.48         74.15         3.86 o                         
   9   0   3        932.79       1006.38        19.48 o                         
  10   0   3         11.16          6.30         4.37 o                         
  11   0   3          1.40         -4.01         5.57 o                         
 -11   1   3          3.07          3.74         6.83 o                         
 -10   1   3        148.37        127.80         9.17 o                         
  -9   1   3        477.94        464.41        12.02 o                         
  -8   1   3        310.70        312.28         9.38 o                         
  -7   1   3        255.54        242.57         7.49 o                         
  -6   1   3       1911.70       1975.92        38.70 o                         
  -5   1   3       1397.45       1430.99        28.20 o                         
  -4   1   3        458.03        468.01        11.39 o                         
  -3   1   3        231.61        238.05         5.56 o                         
  -2   1   3       3067.44       3216.37        70.23 o                         
   1   1   3       2954.40       3162.98        69.36 o                         
   2   1   3       1862.96       1825.00        35.04 o                         
   3   1   3        220.20        234.20         5.73 o                         
   4   1   3       1976.76       1904.21        32.87 o                         
   5   1   3         68.21         67.56         2.70 o                         
   6   1   3       4743.89       5103.15        79.18 o                         
   7   1   3        148.26        131.01         4.63 o                         
   8   1   3       1515.97       1622.15        30.59 o                         
   9   1   3       1013.81       1125.02        21.35 o                         
  10   1   3          4.63          3.85         4.25 o                         
  11   1   3         35.20         29.91         5.35 o                         
 -11   2   3        283.80        283.63        21.47 o                         
 -10   2   3         36.26         39.02        19.84 o                         
  -9   2   3        399.47        389.24        11.01 o                         
  -8   2   3        217.46        195.91         6.55 o                         
  -7   2   3        986.45       1024.82        19.12 o                         
  -6   2   3        509.65        508.72        10.38 o                         
  -5   2   3          1.85          4.68         1.61 o                         
  -4   2   3         20.52         18.08         1.84 o                         
  -3   2   3        753.48        725.87        14.27 o                         
  -2   2   3          1.69          0.94         1.39 o                         
  -1   2   3      22313.65      24154.12       452.77 o                         
   0   2   3         13.20         13.01         2.60 o                         
   1   2   3       2122.34       2189.75        48.07 o                         
   2   2   3       3025.15       3093.56        52.54 o                         
   3   2   3         40.33         43.74         2.04 o                         
   4   2   3        375.02        353.04         7.31 o                         
   5   2   3       5093.60       5377.52        93.76 o                         
   6   2   3        183.28        162.43         9.26 o                         
   7   2   3          1.14         -0.87         2.24 o                         
   8   2   3       1099.25       1180.07        20.12 o                         
   9   2   3        417.52        410.45        10.09 o                         
  10   2   3          0.84         -1.08         4.12 o                         
  11   2   3        253.95        267.81        10.54 o                         
 -10   3   3        295.87        298.12        14.48 o                         
  -9   3   3        122.28        101.17         8.66 o                         
  -8   3   3       1779.09       1884.81        37.49 o                         
  -7   3   3        755.09        775.57        16.67 o                         
  -6   3   3         35.56         24.26         2.38 o                         
  -5   3   3       1643.18       1646.90        32.20 o                         
  -4   3   3       1837.33       1994.54        38.38 o                         
  -3   3   3         37.58         35.17         2.02 o                         
  -2   3   3       4239.58       4752.90       112.42 o                         
  -1   3   3          0.94          2.09         1.41 o                         
   0   3   3         51.84         58.19         2.20 o                         
   1   3   3        665.93        577.80        11.62 o                         
   2   3   3        729.69        678.05        12.21 o                         
   3   3   3       4340.84       4469.53        69.00 o                         
   4   3   3       2871.32       2835.22        48.41 o                         
   5   3   3        997.25        981.20        17.85 o                         
   6   3   3         13.85          3.73         2.15 o                         
   7   3   3        290.53        273.68         7.22 o                         
   8   3   3        376.66        360.50         8.22 o                         
   9   3   3        357.06        355.92        10.74 o                         
  10   3   3        385.86        399.32        13.87 o                         
  11   3   3         21.32         22.50         5.33 o                         
 -10   4   3         80.49         72.15         8.04 o                         
  -9   4   3       1646.69       1827.69        52.44 o                         
  -8   4   3         39.70         29.76         4.08 o                         
  -7   4   3          4.48         -0.43         2.83 o                         
  -6   4   3       1171.19       1186.17        24.07 o                         
  -5   4   3        891.58        913.66        16.76 o                         
  -4   4   3       1830.17       1939.16        37.57 o                         
  -3   4   3        134.21        135.18         4.21 o                         
  -2   4   3        654.26        673.45        13.82 o                         
  -1   4   3        545.76        583.35        12.02 o                         
   0   4   3         25.01         17.34         1.61 o                         
   1   4   3       6218.62       6264.15       105.49 o                         
   2   4   3       1231.53       1230.99        21.52 o                         
   3   4   3        460.94        470.99         9.12 o                         
   4   4   3         33.20         26.52         2.24 o                         
   5   4   3        617.54        611.60        10.83 o                         
   6   4   3         23.97         23.34         2.52 o                         
   7   4   3        238.93        235.52         6.80 o                         
   8   4   3        702.52        721.75        14.76 o                         
   9   4   3         62.29         50.27         5.87 o                         
  10   4   3          1.96          0.72         4.30 o                         
  11   4   3         10.57          6.13         4.94 o                         
  -9   5   3        190.87        165.19        25.05 o                         
  -8   5   3         58.49         51.92         5.37 o                         
  -7   5   3        238.19        210.66         7.23 o                         
  -6   5   3       1147.62       1201.25        21.93 o                         
  -5   5   3       3221.21       3604.88        69.04 o                         
  -4   5   3        173.51        182.27         5.76 o                         
  -3   5   3          6.34          5.20         1.91 o                         
  -2   5   3          1.28          0.41         1.77 o                         
  -1   5   3        229.63        238.38         5.46 o                         
   0   5   3        379.81        384.63         7.79 o                         
   1   5   3       1292.53       1284.92        22.63 o                         
   2   5   3        160.45        142.52         4.63 o                         
   3   5   3        884.63        963.22        17.45 o                         
   4   5   3        606.46        630.91        12.21 o                         
   5   5   3        547.65        590.89        11.68 o                         
   6   5   3         27.65         28.75         2.83 o                         
   7   5   3       1108.50       1123.50        21.05 o                         
   8   5   3        148.62        147.39         5.88 o                         
   9   5   3       1241.08       1407.28        42.14 o                         
  10   5   3          2.96         -1.16         4.41 o                         
  11   5   3          1.90          3.61         5.00 o                         
  -8   6   3         53.77         43.27         9.76 o                         
  -7   6   3        960.27       1009.47        25.77 o                         
  -6   6   3        164.61        127.42         5.61 o                         
  -5   6   3         81.01         63.48         3.94 o                         
  -4   6   3         27.17         21.80         2.81 o                         
  -3   6   3          1.37         -1.11         2.24 o                         
  -2   6   3        502.89        508.05        10.12 o                         
  -1   6   3       1333.37       1348.71        23.97 o                         
   0   6   3       3256.67       3337.76        57.02 o                         
   1   6   3        116.74        119.72         4.00 o                         
   2   6   3       1314.62       1361.50        22.08 o                         
   3   6   3        476.56        481.79         9.88 o                         
   4   6   3         22.90         20.60         2.53 o                         
   5   6   3        519.98        546.21        11.27 o                         
   6   6   3        530.62        552.25        11.67 o                         
   7   6   3         46.36         38.06         3.33 o                         
   8   6   3        907.86        997.87        19.64 o                         
   9   6   3          0.88          2.26         4.08 o                         
  10   6   3         44.82         46.92         5.50 o                         
  11   6   3        213.77        230.28         9.74 o                         
  -8   7   3          8.64         20.17         8.46 o                         
  -7   7   3          1.51          1.19         4.78 o                         
  -6   7   3        154.59        146.10         6.33 o                         
  -5   7   3        322.69        303.89         9.08 o                         
  -4   7   3         39.40         32.58         3.61 o                         
  -3   7   3       2075.96       2225.55        39.04 o                         
  -2   7   3        436.35        410.98         9.00 o                         
  -1   7   3        929.11        981.43        18.21 o                         
   0   7   3         22.60         19.15         2.39 o                         
   1   7   3       3079.12       3278.66        56.44 o                         
   2   7   3         61.47         54.94         3.22 o                         
   3   7   3         52.77         42.61         3.07 o                         
   4   7   3       1341.46       1423.94        25.77 o                         
   5   7   3       1157.79       1249.88        23.09 o                         
   6   7   3         85.30         68.87         4.29 o                         
   7   7   3         85.90         78.18         4.31 o                         
   8   7   3          1.77         -0.40         3.94 o                         
   9   7   3         41.66         34.44         5.00 o                         
  10   7   3        268.27        302.70        10.79 o                         
  -7   8   3          0.89          1.10         5.34 o                         
  -6   8   3        395.13        393.87        11.44 o                         
  -5   8   3         95.23         81.08         5.35 o                         
  -4   8   3         13.18         11.70         3.61 o                         
  -3   8   3        214.00        206.96        10.99 o                         
  -2   8   3        243.84        232.40         6.77 o                         
  -1   8   3         88.27         73.87         3.82 o                         
   0   8   3        430.86        426.65         9.58 o                         
   1   8   3       2143.80       2287.45        41.98 o                         
   2   8   3        743.35        750.00        14.83 o                         
   3   8   3        199.39        192.69         5.74 o                         
   4   8   3        952.00       1046.55        19.89 o                         
   5   8   3        536.48        566.31        13.72 o                         
   6   8   3        287.40        298.55         9.41 o                         
   7   8   3        257.81        269.44         9.86 o                         
   8   8   3          2.62          5.02         4.32 o                         
   9   8   3         10.37         11.68         5.70 o                         
  -6   9   3        243.01        219.29        12.86 o                         
  -5   9   3         40.75         32.55         4.78 o                         
  -4   9   3       1000.96       1046.75        22.93 o                         
  -3   9   3       1236.06       1321.40        27.64 o                         
  -2   9   3        117.86        110.62         5.76 o                         
  -1   9   3        162.98        145.54         6.35 o                         
   0   9   3        484.83        476.61        10.81 o                         
   1   9   3        104.00         93.74         4.63 o                         
   2   9   3        252.54        257.78         7.66 o                         
   3   9   3       1672.60       1924.03        39.58 o                         
   4   9   3         81.17         74.16         5.40 o                         
   5   9   3        131.25        122.08         6.22 o                         
   6   9   3        288.37        292.72        10.01 o                         
   7   9   3         34.69         34.38         5.82 o                         
   8   9   3          8.57          8.81         4.92 o                         
   9   9   3          3.19          2.28         6.06 o                         
  -4  10   3        775.89        825.43        19.50 o                         
  -3  10   3        220.12        209.10        14.27 o                         
  -2  10   3        213.31        198.89        10.42 o                         
  -1  10   3        118.00        110.93         7.51 o                         
   0  10   3         19.73          8.70         4.13 o                         
   1  10   3        323.62        329.23        10.37 o                         
   2  10   3        272.90        277.12        20.28 o                         
   3  10   3        259.38        269.25         9.75 o                         
   4  10   3         29.54         23.28         4.74 o                         
   5  10   3          0.29         -2.88         4.40 o                         
   6  10   3          4.57          5.88         4.96 o                         
   7  10   3        271.10        317.77        11.25 o                         
  -2  11   3        487.60        513.28        14.44 o                         
  -1  11   3        260.48        238.27        14.37 o                         
   0  11   3        200.62        203.45        13.85 o                         
   1  11   3        147.77        141.08         7.89 o                         
   2  11   3          7.79          4.41         5.61 o                         
   3  11   3          6.82          9.87         4.67 o                         
   4  11   3          7.22          2.53         6.92 o                         
   5  11   3         78.98         64.93         6.17 o                         
   6  11   3         99.33        105.32         7.16 o                         
  -2 -10   4          7.73          0.00        10.41 o                         
  -6  -9   4         43.60         30.57         7.19 o                         
  -5  -9   4         90.34         78.84         8.13 o                         
  -4  -9   4         70.56         62.34         7.50 o                         
  -3  -9   4        231.42        211.77         8.75 o                         
  -2  -9   4        577.62        578.96        15.02 o                         
  -1  -9   4        195.37        168.96         9.81 o                         
   0  -9   4          7.19          3.71         4.57 o                         
   1  -9   4        355.67        328.39        13.05 o                         
   2  -9   4        593.88        625.31        22.88 o                         
   3  -9   4        180.63        168.58        15.94 o                         
  -7  -8   4          3.65          1.49         6.25 o                         
  -6  -8   4        147.76        142.94        28.62 o                         
  -5  -8   4        344.33        344.05        14.63 o                         
  -4  -8   4        122.39        115.27         8.60 o                         
  -3  -8   4       1710.65       1865.80        50.23 o                         
  -2  -8   4        473.67        463.64        18.82 o                         
  -1  -8   4         26.51         25.04         4.43 o                         
   0  -8   4        427.22        416.12        19.73 o                         
   1  -8   4         16.85         16.80         4.77 o                         
   2  -8   4         51.42         47.42        14.64 o                         
   3  -8   4        595.90        619.56        22.22 o                         
   4  -8   4        220.46        203.56        23.42 o                         
   5  -8   4         93.13         70.94         9.06 o                         
  -8  -7   4          2.81         -5.91         8.75 o                         
  -7  -7   4        308.60        331.90        14.23 o                         
  -6  -7   4        272.19        272.81        10.90 o                         
  -5  -7   4        329.85        337.46        14.17 o                         
  -4  -7   4        503.91        507.89        14.37 o                         
  -3  -7   4        363.75        341.96        11.30 o                         
  -2  -7   4          3.74          2.58         3.36 o                         
  -1  -7   4       1557.52       1636.26        34.60 o                         
   0  -7   4        616.88        620.62        29.44 o                         
   1  -7   4          0.86          1.43         4.72 o                         
   2  -7   4        135.49        117.08         9.35 o                         
   3  -7   4        249.99        233.37        12.49 o                         
   4  -7   4        223.95        216.74        21.14 o                         
   5  -7   4        129.27        126.45        10.00 o                         
   6  -7   4        196.22        172.83        14.96 o                         
  -9  -6   4          0.19         -0.89         5.44 o                         
  -8  -6   4         29.70         18.91         5.36 o                         
  -7  -6   4        149.15        143.87         8.10 o                         
  -6  -6   4         28.12         15.46         4.49 o                         
  -5  -6   4         61.16         57.85         5.07 o                         
  -4  -6   4        274.23        282.15         8.60 o                         
  -3  -6   4         17.51         13.25         3.42 o                         
  -2  -6   4          6.12          2.76         2.90 o                         
  -1  -6   4       2155.59       2254.27        43.99 o                         
   0  -6   4        108.13         89.66         4.51 o                         
   1  -6   4          8.29          3.87         4.41 o                         
   2  -6   4        160.37        146.16        11.74 o                         
   3  -6   4       1233.03       1388.18        40.45 o                         
   4  -6   4          1.85         -1.36         5.38 o                         
   5  -6   4         34.10         31.15         5.26 o                         
   6  -6   4         16.57         13.31         6.85 o                         
   7  -6   4         87.67         61.18         8.43 o                         
 -10  -5   4         10.92         12.56         5.83 o                         
  -9  -5   4          0.83         -4.18         4.97 o                         
  -8  -5   4        297.65        296.49        12.38 o                         
  -7  -5   4        165.95        164.51         7.99 o                         
  -6  -5   4        217.39        200.12         8.68 o                         
  -5  -5   4        667.04        698.52        16.08 o                         
  -4  -5   4          1.95          3.10         2.32 o                         
  -3  -5   4        262.07        223.12         5.86 o                         
  -2  -5   4         74.32         68.57         4.45 o                         
  -1  -5   4         45.40         35.33         2.97 o                         
   0  -5   4         16.53         17.57         2.64 o                         
   1  -5   4        956.50        920.99        22.39 o                         
   2  -5   4        107.32        103.63         4.06 o                         
   3  -5   4        160.17        133.18         5.56 o                         
   4  -5   4        169.09        156.27         6.38 o                         
   5  -5   4         94.11         99.15         6.68 o                         
   6  -5   4        194.33        180.94         9.28 o                         
   7  -5   4        841.53        917.90        56.92 o                         
   8  -5   4         54.61         51.89         8.43 o                         
 -10  -4   4         13.19         11.62         6.38 o                         
  -9  -4   4        279.73        277.93        11.38 o                         
  -8  -4   4         63.55         59.52         5.83 o                         
  -7  -4   4        175.48        157.55        10.25 o                         
  -6  -4   4          2.88          5.39         2.97 o                         
  -5  -4   4        437.93        424.23        10.21 o                         
  -4  -4   4        395.44        371.72         9.01 o                         
  -3  -4   4        383.12        386.02         8.02 o                         
  -2  -4   4        300.02        245.31         6.41 o                         
  -1  -4   4        172.20        160.69         7.52 o                         
   0  -4   4        341.27        318.09         7.71 o                         
   1  -4   4        164.09        145.03         3.81 o                         
   2  -4   4         35.19         38.16         2.83 o                         
   3  -4   4       1710.35       1764.20        34.80 o                         
   4  -4   4        311.00        334.08         8.90 o                         
   5  -4   4       1860.12       2040.76        40.56 o                         
   6  -4   4        235.15        244.60         8.38 o                         
   7  -4   4        340.05        357.36        15.36 o                         
   8  -4   4         28.17         23.13         6.56 o                         
   9  -4   4        594.70        624.16        44.89 o                         
 -11  -3   4         58.01         40.33        12.36 o                         
 -10  -3   4         46.90         33.60         7.19 o                         
  -9  -3   4         37.74         33.47         6.56 o                         
  -8  -3   4        250.78        236.41        15.70 o                         
  -7  -3   4        128.25        143.64         7.07 o                         
  -6  -3   4        160.79        156.65         5.96 o                         
  -5  -3   4       1557.48       1597.62        36.55 o                         
  -4  -3   4         43.31         34.48         3.10 o                         
  -3  -3   4          4.33          3.59         1.91 o                         
  -2  -3   4        248.49        237.22         8.33 o                         
  -1  -3   4       3663.05       3720.38        99.59 o                         
   0  -3   4       1817.15       1722.66        38.31 o                         
   1  -3   4        525.63        487.84         8.45 o                         
   2  -3   4       1266.13       1226.90        21.76 o                         
   3  -3   4         12.32         10.54         2.18 o                         
   4  -3   4        395.39        420.50        10.14 o                         
   5  -3   4         54.45         53.75         3.74 o                         
   6  -3   4       1304.63       1374.50        28.27 o                         
   7  -3   4         46.16         39.98         4.69 o                         
   8  -3   4        868.55        983.64        51.72 o                         
   9  -3   4       1010.56       1158.34        36.09 o                         
 -11  -2   4        217.15        228.11        35.45 o                         
 -10  -2   4        260.72        260.05        13.89 o                         
  -9  -2   4        367.50        364.22        15.10 o                         
  -8  -2   4         62.00         52.97         9.76 o                         
  -7  -2   4         35.80         23.16         3.58 o                         
  -6  -2   4          4.33          1.92         2.48 o                         
  -5  -2   4         15.05          9.47         1.92 o                         
  -4  -2   4        679.38        691.18        16.64 o                         
  -3  -2   4       3354.16       3178.41        69.73 o                         
  -2  -2   4         39.00         34.25         3.12 o                         
  -1  -2   4       6616.94       6450.02       242.65 o                         
   0  -2   4        688.08        661.59        27.32 o                         
   1  -2   4        371.84        374.54         8.12 o                         
   2  -2   4       1858.60       1844.53        31.77 o                         
   3  -2   4        236.01        239.34         6.37 o                         
   4  -2   4       1134.61       1227.00        24.62 o                         
   5  -2   4       4371.72       4557.43        87.00 o                         
   6  -2   4         21.53         25.75         3.31 o                         
   7  -2   4        329.75        317.53        12.02 o                         
   8  -2   4        175.62        169.25         8.07 o                         
   9  -2   4         46.13         38.67         7.03 o                         
  10  -2   4         25.84         16.39        10.73 o                         
 -11  -1   4         62.84         57.70         7.96 o                         
 -10  -1   4        104.80         85.76         8.24 o                         
  -9  -1   4          0.67         -3.38         4.38 o                         
  -8  -1   4       1508.14       1633.05        42.12 o                         
  -7  -1   4         50.74         42.76         3.63 o                         
  -6  -1   4          5.80          0.06         2.44 o                         
  -5  -1   4       1889.61       1910.89        37.00 o                         
  -4  -1   4       1082.31       1104.34        21.71 o                         
  -3  -1   4        842.48        769.60        22.07 o                         
  -2  -1   4       2725.13       2678.24       102.78 o                         
  -1  -1   4        491.33        477.49        19.52 o                         
   0  -1   4        485.28        472.91        20.09 o                         
   1  -1   4      11601.47      12330.67       267.04 o                         
   2  -1   4       1358.85       1331.76        32.86 o                         
   3  -1   4         20.79         13.61         1.87 o                         
   4  -1   4       2703.94       2789.82        53.50 o                         
   5  -1   4        653.60        623.83        13.61 o                         
   6  -1   4          9.60          6.14         2.27 o                         
   7  -1   4          6.98          7.85         2.54 o                         
   8  -1   4        192.99        172.24         7.40 o                         
   9  -1   4         76.54         57.57         5.33 o                         
  10  -1   4        441.32        447.18        31.23 o                         
 -11   0   4         16.03          9.67         7.03 o                         
 -10   0   4          0.36          4.00         5.93 o                         
  -9   0   4       2031.53       2193.96       127.50 o                         
  -8   0   4        731.31        754.10        17.05 o                         
  -7   0   4        211.69        198.41         7.46 o                         
  -6   0   4        960.42       1000.27        23.53 o                         
  -5   0   4         68.24         60.73         6.69 o                         
  -4   0   4       1471.11       1483.11        29.55 o                         
  -3   0   4        793.65        738.73        17.15 o                         
  -2   0   4          0.29         -1.30         3.25 o                         
  -1   0   4       2694.73       2798.59       106.04 o                         
   0   0   4        207.56        205.93         6.90 o                         
   1   0   4       4232.63       4266.74        80.58 o                         
   2   0   4        244.81        218.39        10.38 o                         
   3   0   4        619.53        642.67        15.20 o                         
   4   0   4        104.86         93.65         4.75 o                         
   5   0   4       1800.42       1864.82        29.74 o                         
   6   0   4        267.83        275.15         6.28 o                         
   7   0   4        994.06        999.62        17.20 o                         
   8   0   4        336.53        333.71         8.68 o                         
   9   0   4        248.64        242.24         7.88 o                         
  10   0   4        191.51        184.30        11.56 o                         
  11   0   4         45.88         34.24        10.73 o                         
 -11   1   4          5.12         13.77         6.66 o                         
 -10   1   4          1.18          0.96         5.74 o                         
  -9   1   4         34.65         24.87         5.63 o                         
  -8   1   4          1.55          2.04         3.49 o                         
  -7   1   4         82.07         69.89         5.28 o                         
  -6   1   4       2026.89       2104.48        47.07 o                         
  -5   1   4       2298.29       2315.09        51.20 o                         
  -4   1   4        518.60        478.56        11.63 o                         
  -3   1   4        128.73        123.35         3.59 o                         
  -2   1   4          1.41          1.95         2.60 o                         
  -1   1   4       1431.17       1635.44        62.45 o                         
   1   1   4       7760.65       8188.61       177.78 o                         
   2   1   4        566.02        569.25        15.50 o                         
   3   1   4       1988.18       2094.47        36.41 o                         
   4   1   4         39.78         35.79         2.12 o                         
   5   1   4         44.88         31.86         2.12 o                         
   6   1   4         47.53         37.62         2.59 o                         
   7   1   4       2117.21       2246.71        36.02 o                         
   8   1   4         56.88         50.49         3.74 o                         
   9   1   4        738.74        767.73        15.63 o                         
  10   1   4          8.61          5.43         4.50 o                         
  11   1   4          0.50         -4.87         5.70 o                         
 -10   2   4         73.30         64.52         7.78 o                         
  -9   2   4         91.54         72.53         5.61 o                         
  -8   2   4         71.73         51.52         4.03 o                         
  -7   2   4       2425.98       2508.18        48.63 o                         
  -6   2   4         10.17          6.82         2.24 o                         
  -5   2   4        218.96        198.40         5.59 o                         
  -4   2   4          4.28          1.37         1.44 o                         
  -3   2   4       1046.50       1095.48        21.38 o                         
  -2   2   4       2562.16       2684.10        58.72 o                         
  -1   2   4        377.40        408.53        17.56 o                         
   0   2   4       5587.38       6083.12       228.34 o                         
   1   2   4       4580.15       5048.75       123.27 o                         
   2   2   4       3410.26       3512.33        77.24 o                         
   3   2   4        280.48        262.44         6.28 o                         
   4   2   4          1.84          3.18         1.61 o                         
   5   2   4        378.40        357.87         7.75 o                         
   6   2   4       2194.44       2258.87        39.38 o                         
   7   2   4        484.83        478.97         9.44 o                         
   8   2   4        607.30        619.60        11.91 o                         
   9   2   4         84.10         69.99         4.58 o                         
  10   2   4         26.13         19.94         4.71 o                         
  11   2   4        468.63        551.66        30.21 o                         
 -10   3   4         74.67         64.43         7.81 o                         
  -9   3   4         50.08         42.21         5.12 o                         
  -8   3   4        301.14        302.67        15.02 o                         
  -7   3   4        687.05        680.18        15.04 o                         
  -6   3   4          1.46          3.28         2.24 o                         
  -5   3   4        941.52        943.21        19.11 o                         
  -4   3   4        188.66        172.87         4.86 o                         
  -3   3   4       3585.73       3719.21        70.42 o                         
  -2   3   4        412.00        464.04        12.46 o                         
  -1   3   4       3458.21       3654.01        79.62 o                         
   0   3   4          8.05         16.43         2.49 o                         
   1   3   4      10246.04      10838.85       287.50 o                         
   2   3   4        608.24        602.87        10.98 o                         
   3   3   4       2912.09       2981.92        56.83 o                         
   4   3   4        621.79        598.32        11.26 o                         
   5   3   4         34.50         26.87         2.32 o                         
   6   3   4         53.35         47.81         3.48 o                         
   7   3   4       1352.79       1369.53        24.94 o                         
   8   3   4         29.81         23.04         3.05 o                         
   9   3   4        433.64        412.77        10.16 o                         
  10   3   4        449.39        492.06        19.98 o                         
  11   3   4        639.14        709.32        20.64 o                         
 -10   4   4        597.52        611.94        21.85 o                         
  -9   4   4        251.05        234.48        12.18 o                         
  -8   4   4        319.53        298.38        10.39 o                         
  -7   4   4        169.99        146.98         8.18 o                         
  -6   4   4        470.94        479.77        11.14 o                         
  -5   4   4        636.38        606.44        11.69 o                         
  -4   4   4          2.18          4.64         1.77 o                         
  -3   4   4       3523.53       3670.32        69.77 o                         
  -2   4   4       2726.01       2807.29        53.51 o                         
  -1   4   4        543.26        556.05        11.62 o                         
   0   4   4        144.65        139.81         3.66 o                         
   1   4   4       1674.69       1759.29        33.74 o                         
   2   4   4       3528.59       3664.79        62.31 o                         
   3   4   4       6757.58       7013.00       118.17 o                         
   4   4   4       5547.69       5800.76        98.04 o                         
   5   4   4        933.27        949.56        17.44 o                         
   6   4   4        984.73       1001.25        18.54 o                         
   7   4   4        326.58        317.09         7.99 o                         
   8   4   4        470.58        440.33        10.43 o                         
   9   4   4          1.23          0.71         3.66 o                         
  10   4   4        438.12        465.93        22.16 o                         
  11   4   4        218.03        234.04        15.76 o                         
  -9   5   4         11.43         10.69         6.25 o                         
  -8   5   4        122.85        111.93         6.50 o                         
  -7   5   4        297.26        269.80         8.29 o                         
  -6   5   4       1747.59       1835.20        36.27 o                         
  -5   5   4       1086.18       1077.48        21.95 o                         
  -4   5   4       1165.54       1185.27        23.82 o                         
  -3   5   4       4781.33       5057.42        95.79 o                         
  -2   5   4        474.25        451.56        10.05 o                         
  -1   5   4        152.45        140.43         4.00 o                         
   0   5   4       1070.68       1108.84        19.72 o                         
   1   5   4       1272.74       1314.15        25.77 o                         
   2   5   4       1129.28       1163.98        23.25 o                         
   3   5   4       7712.50       7964.08       134.17 o                         
   4   5   4         50.34         41.98         2.58 o                         
   5   5   4         52.95         50.81         3.12 o                         
   6   5   4        268.42        254.03         6.14 o                         
   7   5   4        121.37        115.22         4.93 o                         
   8   5   4        338.81        339.78         9.06 o                         
   9   5   4        448.79        463.25        17.83 o                         
  10   5   4        165.15        165.66         9.20 o                         
  11   5   4          9.36          6.36         6.41 o                         
  -8   6   4        148.67        128.81        12.36 o                         
  -7   6   4       1360.58       1498.95        46.19 o                         
  -6   6   4        469.15        460.52        11.46 o                         
  -5   6   4        137.72        122.80         5.10 o                         
  -4   6   4       1926.68       2084.49        40.82 o                         
  -3   6   4       1527.29       1544.35        30.57 o                         
  -2   6   4        579.63        593.70        11.57 o                         
  -1   6   4       3713.12       3790.16        64.58 o                         
   0   6   4        707.81        731.04        13.72 o                         
   1   6   4        140.34        127.86         6.14 o                         
   2   6   4        492.97        477.79        10.88 o                         
   3   6   4         43.64         30.03         2.53 o                         
   4   6   4        372.99        377.46         8.41 o                         
   5   6   4       1566.63       1689.98        30.13 o                         
   6   6   4        671.58        697.80        14.00 o                         
   7   6   4       1164.47       1258.61        25.00 o                         
   8   6   4        222.87        204.20         7.33 o                         
   9   6   4         75.27         68.51         5.25 o                         
  10   6   4         29.99         18.57         4.97 o                         
  -8   7   4        155.32        131.41        13.01 o                         
  -7   7   4          3.55         -4.81         4.81 o                         
  -6   7   4        817.64        857.61        22.16 o                         
  -5   7   4        831.13        863.17        18.78 o                         
  -4   7   4        451.10        449.24        11.20 o                         
  -3   7   4         87.71         66.46         3.52 o                         
  -2   7   4        936.34        956.82        17.92 o                         
  -1   7   4       1318.25       1337.89        24.14 o                         
   0   7   4       1441.81       1509.87        26.93 o                         
   1   7   4        139.40        128.52         6.02 o                         
   2   7   4        226.61        221.03         5.55 o                         
   3   7   4         14.46         10.87         2.41 o                         
   4   7   4         53.39         48.03         3.33 o                         
   5   7   4        845.81        884.71        17.03 o                         
   6   7   4        537.32        563.05        12.13 o                         
   7   7   4        203.60        202.17         7.11 o                         
   8   7   4        180.07        174.06         6.26 o                         
   9   7   4        187.26        176.84         8.01 o                         
  10   7   4          1.01          0.11         5.61 o                         
  -7   8   4        608.30        618.66        30.57 o                         
  -6   8   4        100.98         90.50         6.46 o                         
  -5   8   4        394.25        378.83        10.80 o                         
  -4   8   4         43.66         34.31         3.41 o                         
  -3   8   4         61.16         47.81         3.56 o                         
  -2   8   4        242.26        232.93         6.77 o                         
  -1   8   4       3138.89       3434.61        59.23 o                         
   0   8   4         49.36         48.90         3.35 o                         
   1   8   4         44.40         33.00         3.08 o                         
   2   8   4          1.06         -0.21         2.26 o                         
   3   8   4         22.05         15.37         2.87 o                         
   4   8   4        100.54         90.59         4.38 o                         
   5   8   4        552.67        581.43        12.67 o                         
   6   8   4        611.35        664.99        14.36 o                         
   7   8   4         14.47         15.93         4.37 o                         
   8   8   4         36.18         37.14         4.83 o                         
   9   8   4         97.45         98.23         7.52 o                         
  -6   9   4         38.48         31.22         7.58 o                         
  -5   9   4        106.36         97.47         6.96 o                         
  -4   9   4        323.58        309.42         9.90 o                         
  -3   9   4          8.39          5.08         3.70 o                         
  -2   9   4         31.95         28.67         3.52 o                         
  -1   9   4        237.12        214.96         6.89 o                         
   0   9   4         67.17         56.80         3.97 o                         
   1   9   4         74.12         54.14         3.87 o                         
   2   9   4        119.95        115.78         4.81 o                         
   3   9   4       1175.41       1294.93        24.20 o                         
   4   9   4        798.24        895.75        19.83 o                         
   5   9   4        167.75        162.58         7.00 o                         
   6   9   4        374.51        379.50        11.18 o                         
   7   9   4         68.89         75.33         5.78 o                         
   8   9   4         40.24         42.34         5.49 o                         
   9   9   4        331.06        393.84        15.58 o                         
  -4  10   4        783.59        806.90        23.25 o                         
  -3  10   4          1.04         -0.10         4.36 o                         
  -2  10   4        244.68        241.64         9.15 o                         
  -1  10   4        353.42        340.59        10.62 o                         
   0  10   4          2.19          4.98         3.83 o                         
   1  10   4        928.75       1038.28        21.59 o                         
   2  10   4        367.40        375.59        14.43 o                         
   3  10   4        163.01        152.47        10.82 o                         
   4  10   4         77.93         70.21         5.63 o                         
   5  10   4        432.19        462.34        12.96 o                         
   6  10   4         75.09         60.16         5.79 o                         
   7  10   4         46.80         46.78         5.64 o                         
  -2  11   4         59.66         57.76         6.70 o                         
  -1  11   4         66.72         60.77         6.95 o                         
   0  11   4          0.18         -1.08         4.47 o                         
   1  11   4        620.79        687.73        27.32 o                         
   2  11   4        217.25        209.81        10.36 o                         
   3  11   4        164.35        161.84         7.91 o                         
   4  11   4         75.95         65.63         6.13 o                         
   5  11   4        497.16        566.89        15.32 o                         
   6  11   4        116.62        129.13        12.49 o                         
  -5  -9   5          2.98          5.20        11.06 o                         
  -4  -9   5          2.79         -0.19         6.01 o                         
  -3  -9   5        134.90        129.01         9.53 o                         
  -2  -9   5        369.78        359.43        13.34 o                         
  -1  -9   5         38.47         36.79         5.29 o                         
   0  -9   5         84.35         78.46         6.13 o                         
   1  -9   5         17.09         19.54         6.86 o                         
  -7  -8   5         42.77         43.82         7.81 o                         
  -6  -8   5          8.09          9.35         6.38 o                         
  -5  -8   5         74.44         66.20         7.50 o                         
  -4  -8   5        121.57        116.57        11.06 o                         
  -3  -8   5        318.47        315.16        11.59 o                         
  -2  -8   5         19.34         20.97         5.17 o                         
  -1  -8   5         20.70         13.68         4.15 o                         
   0  -8   5        482.01        523.42        33.95 o                         
   1  -8   5         80.03         64.85         7.71 o                         
   2  -8   5         78.34         75.37         8.28 o                         
   3  -8   5         86.75         63.35         8.13 o                         
   4  -8   5         65.03         49.17         8.28 o                         
  -8  -7   5         58.99         65.85         6.78 o                         
  -7  -7   5          4.28         -2.22         5.90 o                         
  -6  -7   5        476.63        495.55        25.70 o                         
  -5  -7   5         36.39         34.10         6.25 o                         
  -4  -7   5          0.76         -2.04         4.88 o                         
  -3  -7   5        455.97        458.40        16.31 o                         
  -2  -7   5        179.34        173.20         8.31 o                         
  -1  -7   5       1357.45       1476.32        47.51 o                         
   0  -7   5          0.87         -3.06         3.92 o                         
   1  -7   5        243.40        215.45         9.29 o                         
   2  -7   5          0.21          3.79         5.29 o                         
   3  -7   5        211.73        213.03        27.65 o                         
   4  -7   5         43.40         38.74         7.19 o                         
   5  -7   5        190.54        185.79        11.72 o                         
  -9  -6   5         22.08         12.10         7.81 o                         
  -8  -6   5        248.63        260.82        12.12 o                         
  -7  -6   5         73.75         67.06         6.21 o                         
  -6  -6   5        236.05        227.25        10.38 o                         
  -5  -6   5          0.75         -3.29         4.59 o                         
  -4  -6   5        701.86        699.93        36.10 o                         
  -3  -6   5        965.52        983.80        40.43 o                         
  -2  -6   5          0.10          0.35         3.45 o                         
  -1  -6   5         21.29         19.50         3.83 o                         
   0  -6   5        231.40        218.74        12.07 o                         
   1  -6   5        397.07        381.97        11.71 o                         
   2  -6   5       2235.04       2472.44        84.23 o                         
   3  -6   5         66.59         72.77        11.06 o                         
   4  -6   5         24.87         15.71         5.77 o                         
   5  -6   5          9.06          6.86         8.78 o                         
   6  -6   5         53.28         51.39         7.96 o                         
   7  -6   5         67.43         55.09         8.89 o                         
  -9  -5   5         14.88         20.88         6.38 o                         
  -8  -5   5        179.50        178.97        12.03 o                         
  -7  -5   5        872.51        953.69        38.48 o                         
  -6  -5   5         10.98         10.70         4.18 o                         
  -5  -5   5        765.38        806.56        36.78 o                         
  -4  -5   5        391.48        392.17        22.22 o                         
  -3  -5   5         73.43         73.21         4.72 o                         
  -2  -5   5        419.54        419.42        11.87 o                         
  -1  -5   5       1062.95       1038.66        29.89 o                         
   0  -5   5         27.92         16.79         3.34 o                         
   1  -5   5       5096.92       5479.76       134.85 o                         
   2  -5   5         13.65         10.95         2.81 o                         
   3  -5   5          6.40          4.25         3.45 o                         
   4  -5   5         88.13         62.89         6.49 o                         
   5  -5   5         36.92         32.34         5.07 o                         
   6  -5   5          9.63          4.99         6.83 o                         
   7  -5   5        237.31        227.26        18.21 o                         
   8  -5   5         27.05         36.41         8.28 o                         
 -10  -4   5        212.33        224.97        12.82 o                         
  -9  -4   5         87.18         63.55         8.46 o                         
  -8  -4   5        635.93        651.23        40.33 o                         
  -7  -4   5          2.80          3.90         4.68 o                         
  -6  -4   5       2038.71       2246.58        64.64 o                         
  -5  -4   5         56.70         51.97         5.23 o                         
  -4  -4   5          1.77         -3.12         3.12 o                         
  -3  -4   5        335.53        317.29         9.20 o                         
  -2  -4   5        825.16        794.93        19.15 o                         
  -1  -4   5        643.26        602.27        18.38 o                         
   0  -4   5        241.48        229.59         7.22 o                         
   1  -4   5          2.10          3.95         2.07 o                         
   2  -4   5         30.84         31.60         2.95 o                         
   3  -4   5        850.83        841.71        20.89 o                         
   4  -4   5        982.10       1018.86        25.01 o                         
   5  -4   5        978.42       1077.64        26.77 o                         
   6  -4   5         76.61         64.94        11.01 o                         
   7  -4   5        149.29        136.23         9.82 o                         
   8  -4   5         76.42         65.88         8.13 o                         
 -10  -3   5          0.55          8.36         6.25 o                         
  -9  -3   5        309.11        292.80        13.89 o                         
  -8  -3   5         37.75         36.74         6.10 o                         
  -7  -3   5        574.86        598.28        19.72 o                         
  -6  -3   5        311.45        298.31        11.85 o                         
  -5  -3   5        407.94        378.19        13.24 o                         
  -4  -3   5         89.69         91.81         4.89 o                         
  -3  -3   5        796.80        746.65        22.07 o                         
  -2  -3   5       2431.64       2443.60        67.66 o                         
  -1  -3   5        677.17        731.54        21.14 o                         
   0  -3   5         10.10          7.16         3.90 o                         
   1  -3   5          3.60          2.37         1.53 o                         
   2  -3   5          2.62          4.31         2.02 o                         
   3  -3   5       2704.28       2857.84        55.05 o                         
   4  -3   5        331.40        325.28         9.01 o                         
   5  -3   5         28.75         25.21         4.02 o                         
   6  -3   5        202.03        211.32         9.28 o                         
   7  -3   5        361.95        376.22        15.36 o                         
   8  -3   5          2.95          1.10         5.93 o                         
   9  -3   5         53.60         44.57         7.66 o                         
 -10  -2   5        815.22        975.16        76.44 o                         
  -9  -2   5         26.56         24.23         5.77 o                         
  -8  -2   5        103.49         77.28         7.03 o                         
  -7  -2   5         47.48         31.90         5.16 o                         
  -6  -2   5        115.75         96.85         6.39 o                         
  -5  -2   5         20.97         14.69         4.23 o                         
  -4  -2   5       1695.16       1635.26        52.37 o                         
  -3  -2   5       2063.03       1968.51        76.76 o                         
  -2  -2   5        141.91        116.66         5.63 o                         
  -1  -2   5         43.02         42.94         4.55 o                         
   0  -2   5        351.54        303.15        14.31 o                         
   1  -2   5        963.65        900.10        21.03 o                         
   2  -2   5        566.65        522.14        17.25 o                         
   3  -2   5        822.85        806.00        16.65 o                         
   4  -2   5         18.70         19.75         2.59 o                         
   5  -2   5         39.21         38.02         4.21 o                         
   6  -2   5          9.26          5.39         3.70 o                         
   7  -2   5        771.32        836.85        29.81 o                         
   8  -2   5        180.99        186.44        10.93 o                         
   9  -2   5        582.73        629.42        69.61 o                         
  10  -2   5         18.13         14.92        10.41 o                         
 -10  -1   5        274.13        274.51        14.06 o                         
  -9  -1   5         27.33         11.17         5.46 o                         
  -8  -1   5        208.87        176.33        10.16 o                         
  -7  -1   5         20.17         14.47         4.53 o                         
  -6  -1   5        104.83        102.51         6.39 o                         
  -5  -1   5        108.29         89.99         4.34 o                         
  -4  -1   5        289.13        287.80        12.66 o                         
  -3  -1   5        113.24        100.72        12.69 o                         
  -2  -1   5        709.85        647.93        27.32 o                         
  -1  -1   5        407.96        405.52        11.96 o                         
   0  -1   5       3019.12       3070.55        82.34 o                         
   1  -1   5        507.77        430.23        11.40 o                         
   2  -1   5       1747.39       1697.99        39.23 o                         
   3  -1   5        117.52        110.39         5.47 o                         
   4  -1   5       1466.32       1507.34        29.75 o                         
   5  -1   5        209.18        182.16         6.57 o                         
   6  -1   5         40.92         35.24         3.76 o                         
   7  -1   5        486.09        471.39        14.18 o                         
   8  -1   5        689.18        728.52        23.66 o                         
   9  -1   5        180.78        184.01        11.21 o                         
  10  -1   5        266.53        267.77        14.90 o                         
 -10   0   5        161.05        148.15        10.08 o                         
  -9   0   5         72.24         43.17         6.25 o                         
  -8   0   5         62.76         50.84         9.11 o                         
  -7   0   5        160.73        145.99         8.13 o                         
  -6   0   5       1394.41       1363.49        31.42 o                         
  -5   0   5        657.16        689.34        30.25 o                         
  -4   0   5          0.92         -0.77         1.98 o                         
  -3   0   5       1481.02       1430.53        39.56 o                         
  -2   0   5         19.76         19.52         3.90 o                         
  -1   0   5       4056.37       4033.62       107.87 o                         
   0   0   5       1143.03       1263.84        34.73 o                         
   1   0   5       2057.47       1996.41        38.46 o                         
   2   0   5        601.15        558.21        23.78 o                         
   3   0   5       5216.64       5499.64       295.02 o                         
   4   0   5       3171.25       3223.07        61.63 o                         
   5   0   5        104.54         83.61         3.48 o                         
   6   0   5        744.76        723.81        14.05 o                         
   7   0   5        427.59        448.18        10.06 o                         
   8   0   5          6.60          4.81         3.56 o                         
   9   0   5         49.55         35.08         5.45 o                         
  10   0   5        202.85        207.58        12.18 o                         
 -10   1   5          9.35         11.32         5.12 o                         
  -9   1   5          0.88          8.15         5.16 o                         
  -8   1   5        842.96        892.76        27.34 o                         
  -7   1   5        743.66        737.76        22.53 o                         
  -6   1   5       2975.94       3079.92        68.23 o                         
  -5   1   5        422.37        410.62        15.37 o                         
  -4   1   5        983.58        943.76        21.65 o                         
  -3   1   5       1051.15       1103.90        31.05 o                         
  -2   1   5        418.18        484.65        20.17 o                         
  -1   1   5       3026.30       3350.24       126.85 o                         
   0   1   5       3989.77       4160.15       158.08 o                         
   1   1   5        278.20        277.88         7.36 o                         
   2   1   5          7.98          8.84         1.98 o                         
   3   1   5       3288.23       3247.88       104.74 o                         
   4   1   5        270.01        232.71         5.45 o                         
   5   1   5        160.35        152.82         4.56 o                         
   6   1   5       1463.59       1486.96        24.29 o                         
   7   1   5        573.92        585.75        11.11 o                         
   8   1   5        299.58        303.47         7.65 o                         
   9   1   5        411.66        417.03        11.75 o                         
  10   1   5         11.43         10.19         4.81 o                         
  11   1   5          1.01         -4.64        11.06 o                         
 -10   2   5        380.82        356.53        13.11 o                         
  -9   2   5        240.02        197.69         9.12 o                         
  -8   2   5          7.74          8.70         3.83 o                         
  -7   2   5       1583.21       1667.70        38.43 o                         
  -6   2   5         58.30         49.57         3.20 o                         
  -5   2   5        244.10        228.35         7.82 o                         
  -4   2   5       5783.02       6010.42       130.70 o                         
  -3   2   5        284.72        275.17        12.36 o                         
  -2   2   5       1082.41       1118.26        44.24 o                         
  -1   2   5       5149.02       5749.40       216.63 o                         
   0   2   5          4.29          4.55         2.60 o                         
   1   2   5        606.83        619.42        14.75 o                         
   2   2   5       1731.20       1921.90        52.89 o                         
   3   2   5         28.35         21.09         2.96 o                         
   4   2   5        112.32        109.10         3.97 o                         
   5   2   5       3035.21       3149.70        54.05 o                         
   6   2   5        368.11        359.58         8.15 o                         
   7   2   5        300.45        311.64         7.16 o                         
   8   2   5        327.31        317.36         7.74 o                         
   9   2   5         26.77         18.15         4.21 o                         
  10   2   5        114.36        116.22        10.70 o                         
  11   2   5        112.90         99.11         7.83 o                         
 -10   3   5         11.62         16.54         6.39 o                         
  -9   3   5         57.73         36.52         5.12 o                         
  -8   3   5        337.70        342.91        11.82 o                         
  -7   3   5          7.70          9.16         3.24 o                         
  -6   3   5        108.08         88.88         5.63 o                         
  -5   3   5       2319.10       2342.19        45.13 o                         
  -4   3   5       2446.24       2567.73        49.20 o                         
  -3   3   5          8.78          5.94         2.59 o                         
  -2   3   5       2769.17       3031.43        81.42 o                         
  -1   3   5         24.17         27.97         3.90 o                         
   0   3   5        671.61        609.94        17.71 o                         
   1   3   5       1895.19       1962.70        43.69 o                         
   2   3   5         43.94         31.73         5.79 o                         
   3   3   5        413.95        402.96         8.90 o                         
   4   3   5         49.87         51.09         2.53 o                         
   5   3   5        296.86        256.14         6.25 o                         
   6   3   5        335.25        335.13         7.84 o                         
   7   3   5         19.30         11.60         2.91 o                         
   8   3   5         33.71         31.04         3.26 o                         
   9   3   5        782.71        849.33        19.18 o                         
  10   3   5         32.12         28.13         5.55 o                         
  11   3   5          0.43          3.64         5.53 o                         
  -9   4   5        449.78        456.02        14.14 o                         
  -8   4   5        330.43        312.67        10.64 o                         
  -7   4   5         21.14         16.56         3.62 o                         
  -6   4   5          8.66          4.44         2.64 o                         
  -5   4   5        752.87        768.21        16.09 o                         
  -4   4   5         22.50         21.33         2.15 o                         
  -3   4   5        456.46        469.67        10.15 o                         
  -2   4   5       1824.61       1980.93        38.05 o                         
  -1   4   5       1212.22       1255.48        28.29 o                         
   0   4   5        622.67        598.53        14.26 o                         
   1   4   5         97.80         93.30         3.47 o                         
   2   4   5        782.52        742.71        13.53 o                         
   3   4   5        932.62        938.69        16.91 o                         
   4   4   5        251.20        220.27         6.17 o                         
   5   4   5       1031.06       1046.29        21.43 o                         
   6   4   5         20.58         12.99         2.52 o                         
   7   4   5          3.95          3.39         3.07 o                         
   8   4   5          6.59          3.80         3.16 o                         
   9   4   5         26.89         23.46         4.54 o                         
  10   4   5         28.37         24.43         5.64 o                         
  11   4   5        171.91        173.86         9.75 o                         
  -8   5   5        423.11        418.55        15.86 o                         
  -7   5   5         35.40         32.77         4.10 o                         
  -6   5   5         28.97         24.98         4.35 o                         
  -5   5   5        872.62        889.33        18.54 o                         
  -4   5   5         82.61         84.62         3.63 o                         
  -3   5   5        111.82         99.36         5.07 o                         
  -2   5   5         37.46         44.33         2.64 o                         
  -1   5   5        237.76        245.46         5.61 o                         
   0   5   5          4.84          3.21         1.58 o                         
   1   5   5        986.90        950.97        19.10 o                         
   2   5   5        311.85        256.09         5.89 o                         
   3   5   5        523.09        499.37         9.93 o                         
   4   5   5       1184.32       1287.23        23.09 o                         
   5   5   5          3.33          2.98         2.22 o                         
   6   5   5        707.44        708.13        15.73 o                         
   7   5   5          5.24          2.30         2.74 o                         
   8   5   5         13.53         10.31         3.34 o                         
   9   5   5        541.56        575.57        16.87 o                         
  10   5   5        295.97        318.18        12.57 o                         
  11   5   5         68.18         60.79         7.23 o                         
  -8   6   5        345.98        344.99        14.72 o                         
  -7   6   5         31.59         21.55         5.27 o                         
  -6   6   5          7.41          2.14         3.89 o                         
  -5   6   5         52.52         45.97         3.70 o                         
  -4   6   5        984.15       1075.36        22.03 o                         
  -3   6   5        113.32        111.13         5.92 o                         
  -2   6   5        316.20        292.81         7.53 o                         
  -1   6   5        872.11        906.69        16.69 o                         
   0   6   5          2.08          4.03         1.72 o                         
   1   6   5        677.16        648.11        13.65 o                         
   2   6   5        507.51        480.66        11.03 o                         
   3   6   5        623.54        635.66        12.31 o                         
   4   6   5          0.31          0.99         2.24 o                         
   5   6   5       3185.66       3420.96        64.12 o                         
   6   6   5        688.16        717.92        14.41 o                         
   7   6   5        239.88        230.89         7.13 o                         
   8   6   5        444.96        429.94        16.19 o                         
   9   6   5         75.95         67.81         6.41 o                         
  10   6   5         60.86         52.06         6.58 o                         
  -7   7   5         29.23         28.37         5.74 o                         
  -6   7   5        365.06        338.76        11.56 o                         
  -5   7   5        754.28        775.52        19.90 o                         
  -4   7   5       1398.06       1463.12        29.68 o                         
  -3   7   5        461.00        456.51        11.04 o                         
  -2   7   5       1500.28       1536.46        27.46 o                         
  -1   7   5        273.94        276.59         6.89 o                         
   0   7   5         48.92         43.35         2.87 o                         
   1   7   5       2953.94       3078.19        59.20 o                         
   2   7   5        711.64        723.77        15.92 o                         
   3   7   5         31.19         23.79         2.70 o                         
   4   7   5        105.09         98.26         4.22 o                         
   5   7   5        614.86        634.80        13.06 o                         
   6   7   5        274.92        278.24         7.96 o                         
   7   7   5        316.50        338.11         9.06 o                         
   8   7   5        331.21        356.18        11.06 o                         
   9   7   5        267.95        262.74        19.84 o                         
  10   7   5         26.36         26.55         7.33 o                         
  -7   8   5        204.49        170.09        10.09 o                         
  -6   8   5         18.98         17.17         4.77 o                         
  -5   8   5        171.20        138.09         7.12 o                         
  -4   8   5         27.52         24.50         4.13 o                         
  -3   8   5        259.75        250.22         7.20 o                         
  -2   8   5       1807.53       1964.73        34.96 o                         
  -1   8   5         32.18         24.57         3.08 o                         
   0   8   5       2334.15       2507.50        43.81 o                         
   1   8   5       1660.62       1711.38        30.66 o                         
   2   8   5        237.38        222.54         7.54 o                         
   3   8   5          8.32          7.24         2.83 o                         
   4   8   5        302.09        303.43         8.05 o                         
   5   8   5         21.19         12.94         3.30 o                         
   6   8   5        309.99        295.71        11.28 o                         
   7   8   5       1223.12       1388.59        30.74 o                         
   8   8   5          5.75          2.89         5.90 o                         
   9   8   5         24.51         26.42         7.50 o                         
  -5   9   5        152.48        133.13         7.44 o                         
  -4   9   5          0.58          0.16         4.21 o                         
  -3   9   5       1450.80       1519.31        31.30 o                         
  -2   9   5        756.15        752.79        17.14 o                         
  -1   9   5          4.72          5.40         2.89 o                         
   0   9   5        936.43        972.38        18.73 o                         
   1   9   5         30.91         22.83         3.29 o                         
   2   9   5        196.62        188.97         7.51 o                         
   3   9   5       1373.24       1493.31        27.51 o                         
   4   9   5         31.33         18.66         3.68 o                         
   5   9   5         82.43         78.83         5.48 o                         
   6   9   5          2.85         -4.04         4.04 o                         
   7   9   5          4.34         -0.94         6.82 o                         
   8   9   5         52.77         44.62         6.38 o                         
   9   9   5          5.75         16.80         7.66 o                         
  -4  10   5         61.02         50.11         5.70 o                         
  -3  10   5          1.83         -1.13         4.68 o                         
  -2  10   5        375.86        363.68        12.73 o                         
  -1  10   5        102.83         83.65         5.51 o                         
   0  10   5        148.52        126.13         6.31 o                         
   1  10   5         12.58         15.67         3.63 o                         
   2  10   5        867.53        947.45        24.53 o                         
   3  10   5        178.37        173.47         7.43 o                         
   4  10   5        406.02        445.24        12.49 o                         
   5  10   5        173.54        167.12        10.26 o                         
   6  10   5         51.47         41.99         6.98 o                         
   7  10   5          1.50         -0.26         5.70 o                         
  -2  11   5         28.05         24.81         5.64 o                         
  -1  11   5        214.60        183.37        18.72 o                         
   0  11   5        221.88        217.84        23.33 o                         
   1  11   5         34.91         31.85         5.73 o                         
   2  11   5          2.34         -3.25         6.90 o                         
   3  11   5        199.67        203.21        19.26 o                         
   4  11   5         23.41         14.17         6.03 o                         
   5  11   5         48.53         34.85         6.88 o                         
   6  11   5          2.16          0.75         6.21 o                         
  -5  -8   6          0.44         10.19         5.90 o                         
  -4  -8   6          0.60          7.30         5.90 o                         
  -3  -8   6         15.50         12.72         6.10 o                         
  -2  -8   6         91.95         86.54         6.68 o                         
  -1  -8   6         87.47         85.33         6.60 o                         
   0  -8   6        167.54        173.51         8.90 o                         
   1  -8   6         18.91         11.89         6.56 o                         
   2  -8   6          9.02         -0.37         6.25 o                         
   3  -8   6         67.25         69.96        13.66 o                         
  -7  -7   6        291.24        321.29        15.16 o                         
  -6  -7   6         91.86         82.11         8.28 o                         
  -5  -7   6         44.90         33.20         6.38 o                         
  -4  -7   6          2.52         -0.76         5.29 o                         
  -3  -7   6        355.04        346.04        14.35 o                         
  -2  -7   6        329.35        338.08        24.18 o                         
  -1  -7   6        336.94        326.50        11.66 o                         
   0  -7   6         13.72          6.34         5.16 o                         
   1  -7   6          0.29         -5.16         5.16 o                         
   2  -7   6        387.25        366.99        15.46 o                         
   3  -7   6        339.83        379.32        16.39 o                         
   4  -7   6         44.36         40.11         7.50 o                         
   5  -7   6         57.38         45.86         7.94 o                         
  -8  -6   6          2.81          8.07         5.90 o                         
  -7  -6   6         10.50          2.85         5.52 o                         
  -6  -6   6          0.92         -3.42         5.02 o                         
  -5  -6   6         23.62         22.60         5.63 o                         
  -4  -6   6       1213.55       1315.07       106.69 o                         
  -3  -6   6        481.63        483.21        19.20 o                         
  -2  -6   6        160.42        151.72         7.17 o                         
  -1  -6   6         77.34         68.80         5.55 o                         
   0  -6   6         39.16         31.25         5.46 o                         
   1  -6   6        128.07        101.68         7.50 o                         
   2  -6   6          7.73          5.02         4.68 o                         
   3  -6   6        327.25        335.14        14.53 o                         
   4  -6   6        131.74        119.83        13.99 o                         
   5  -6   6         45.78         40.45         9.11 o                         
   6  -6   6         44.19         41.71         7.50 o                         
  -9  -5   6         24.62         14.63         6.86 o                         
  -8  -5   6         27.79         30.25        10.73 o                         
  -7  -5   6         39.22         35.40         8.13 o                         
  -6  -5   6         37.30         25.95         6.51 o                         
  -5  -5   6        512.10        469.42        45.86 o                         
  -4  -5   6         25.54         17.75         4.68 o                         
  -3  -5   6          1.23         -0.04         3.15 o                         
  -2  -5   6        453.98        437.71        20.11 o                         
  -1  -5   6         11.62          9.38         3.73 o                         
   0  -5   6       1081.17       1206.72        34.71 o                         
   1  -5   6         27.50         14.64         4.53 o                         
   2  -5   6        537.24        555.11        18.52 o                         
   3  -5   6         63.81         54.82         6.25 o                         
   4  -5   6       1980.91       2317.60        65.30 o                         
   5  -5   6          1.13          0.26         5.63 o                         
   6  -5   6        101.31        108.99        11.71 o                         
   7  -5   6         32.75         34.66         7.66 o                         
  -9  -4   6         44.77         28.86         6.72 o                         
  -8  -4   6         56.31         36.11         6.25 o                         
  -7  -4   6         45.07         35.26         5.77 o                         
  -6  -4   6        239.70        216.61        21.47 o                         
  -5  -4   6       1252.31       1335.23        44.56 o                         
  -4  -4   6        185.13        163.60        26.67 o                         
  -3  -4   6        275.34        243.40         8.15 o                         
  -2  -4   6        602.68        586.38        14.99 o                         
  -1  -4   6       1934.15       2021.79        91.72 o                         
   0  -4   6          1.48         -3.12         3.12 o                         
   1  -4   6       1934.09       2082.73        57.72 o                         
   2  -4   6        129.27        130.17         6.08 o                         
   3  -4   6       1843.72       1978.15        45.06 o                         
   4  -4   6        267.83        268.11         9.83 o                         
   5  -4   6        393.22        420.13        13.34 o                         
   6  -4   6          0.74          1.44         4.95 o                         
   7  -4   6        359.10        367.98        16.48 o                         
   8  -4   6         69.01         61.32         8.28 o                         
 -10  -3   6         73.02         63.66         8.13 o                         
  -9  -3   6         39.23         25.58         6.72 o                         
  -8  -3   6       1018.16       1104.15        82.94 o                         
  -7  -3   6          6.32          9.85         4.88 o                         
  -6  -3   6       1646.52       1798.71        65.05 o                         
  -5  -3   6         27.16         29.59         4.53 o                         
  -4  -3   6       1133.91       1136.23        32.62 o                         
  -3  -3   6         50.65         29.92         6.51 o                         
  -2  -3   6         59.41         52.92         5.20 o                         
  -1  -3   6        573.99        578.32        25.37 o                         
   0  -3   6       4138.48       4388.49       167.19 o                         
   1  -3   6         60.33         41.52         6.62 o                         
   2  -3   6        150.60        125.65         5.96 o                         
   3  -3   6        191.84        200.16         7.55 o                         
   4  -3   6        413.93        413.92        12.20 o                         
   5  -3   6         88.84         67.45         5.36 o                         
   6  -3   6       3226.90       3757.96        88.43 o                         
   7  -3   6         72.77         73.73         7.66 o                         
   8  -3   6         11.72          9.09        12.36 o                         
   9  -3   6         58.73         64.36         8.60 o                         
 -10  -2   6         56.38         53.79         7.66 o                         
  -9  -2   6        569.85        609.38        33.50 o                         
  -8  -2   6         16.69         19.03         5.29 o                         
  -7  -2   6       1154.08       1197.85        41.31 o                         
  -6  -2   6         22.02         15.96         4.21 o                         
  -5  -2   6        130.01        119.18         7.03 o                         
  -4  -2   6       2337.97       2377.43        65.08 o                         
  -3  -2   6       3301.87       3482.95       134.01 o                         
  -2  -2   6         15.76         11.15         3.90 o                         
  -1  -2   6       2834.69       2845.43       108.64 o                         
   0  -2   6       1857.14       1857.49        56.27 o                         
   1  -2   6        557.05        529.79        13.27 o                         
   2  -2   6         16.09         12.45         3.43 o                         
   3  -2   6       1196.89       1201.97        28.03 o                         
   4  -2   6        132.26        107.41         5.53 o                         
   5  -2   6       3234.21       3603.81        80.61 o                         
   6  -2   6          8.80          8.85         4.20 o                         
   7  -2   6          1.93         -1.98         5.20 o                         
   8  -2   6          6.13          7.06         5.93 o                         
   9  -2   6          0.43         -6.06         6.39 o                         
 -10  -1   6        134.14        123.62         9.37 o                         
  -9  -1   6        287.84        304.84        32.53 o                         
  -8  -1   6       1149.25       1224.55        52.69 o                         
  -7  -1   6         66.28         51.36        15.29 o                         
  -6  -1   6        781.62        732.72        22.48 o                         
  -5  -1   6        372.38        389.12        13.24 o                         
  -4  -1   6       3349.58       3412.52        92.46 o                         
  -3  -1   6        185.75        156.65        10.41 o                         
  -2  -1   6       4885.29       4927.30       107.54 o                         
  -1  -1   6       1162.93       1155.03        32.20 o                         
   0  -1   6       1505.55       1544.43        42.55 o                         
   1  -1   6       1355.26       1383.48        31.55 o                         
   2  -1   6       2606.19       2726.00        74.29 o                         
   3  -1   6        551.16        600.42        32.20 o                         
   4  -1   6         45.73         35.09         3.31 o                         
   5  -1   6        217.11        202.41         7.73 o                         
   6  -1   6         49.92         57.10         4.95 o                         
   7  -1   6         22.30         20.41         4.64 o                         
   8  -1   6        754.45        822.80        26.42 o                         
   9  -1   6        488.37        547.71        20.37 o                         
  10  -1   6          1.74         -1.86         6.72 o                         
 -10   0   6        197.38        176.58        11.06 o                         
  -9   0   6        769.90        803.31        43.59 o                         
  -8   0   6         49.25         44.44         7.16 o                         
  -7   0   6        473.61        478.56        16.29 o                         
  -6   0   6        135.56        119.05         7.03 o                         
  -5   0   6       1312.54       1321.32        37.01 o                         
  -4   0   6       1318.89       1345.95        53.99 o                         
  -3   0   6       1084.88       1056.82        36.10 o                         
  -2   0   6       1038.84       1007.67        40.33 o                         
  -1   0   6       1025.11       1036.33        23.79 o                         
   0   0   6          2.86          2.02         2.28 o                         
   1   0   6        628.61        610.60        12.76 o                         
   2   0   6       7998.81       8532.44       233.54 o                         
   3   0   6        408.39        412.48        28.30 o                         
   4   0   6       1755.88       1795.68        35.11 o                         
   5   0   6          8.09          5.68         2.39 o                         
   6   0   6          3.17          1.94         2.73 o                         
   7   0   6        576.07        563.38        13.90 o                         
   8   0   6        558.34        629.13        48.79 o                         
   9   0   6          2.57          3.75         5.93 o                         
  10   0   6        447.06        508.43        19.91 o                         
 -10   1   6          7.94          7.14         4.77 o                         
  -9   1   6          3.46          6.48         5.16 o                         
  -8   1   6          1.12          1.63         4.53 o                         
  -7   1   6        780.67        803.95        24.58 o                         
  -6   1   6        960.40        955.96        27.80 o                         
  -5   1   6       1763.63       1801.36        49.67 o                         
  -4   1   6        794.14        785.19        32.53 o                         
  -3   1   6        298.98        293.39        14.31 o                         
  -2   1   6        738.58        751.36        30.57 o                         
  -1   1   6         34.86         26.67         3.90 o                         
   0   1   6       1168.09       1263.98        50.09 o                         
   1   1   6       7987.57       8366.38       222.64 o                         
   2   1   6       2238.77       2405.46        65.54 o                         
   3   1   6        244.41        223.92        20.82 o                         
   4   1   6         58.70         55.91         3.07 o                         
   5   1   6        115.46        112.01         4.15 o                         
   6   1   6       1388.08       1428.46        29.00 o                         
   7   1   6       1248.18       1326.11        34.65 o                         
   8   1   6          0.40         -0.17         3.80 o                         
   9   1   6        336.40        333.92        15.38 o                         
  10   1   6         58.76         52.09         9.11 o                         
 -10   2   6         72.54         59.30         5.93 o                         
  -9   2   6        200.13        166.40        11.62 o                         
  -8   2   6        515.57        499.01        14.24 o                         
  -7   2   6        384.96        349.09        10.85 o                         
  -6   2   6        552.16        532.78        17.00 o                         
  -5   2   6        696.49        676.80        20.22 o                         
  -4   2   6       1020.27       1050.42        29.43 o                         
  -3   2   6         15.41         18.21         3.90 o                         
  -1   2   6         43.70         48.14         5.20 o                         
   0   2   6        289.61        265.42        12.36 o                         
   1   2   6        928.40        937.91        21.52 o                         
   2   2   6       3434.26       3616.09        97.52 o                         
   3   2   6        203.26        203.95        13.34 o                         
   4   2   6       4796.08       5063.59       110.91 o                         
   5   2   6       2390.57       2523.12        48.77 o                         
   6   2   6       3552.72       3837.70        65.92 o                         
   7   2   6          5.42          4.09         2.85 o                         
   8   2   6        589.90        607.31        14.54 o                         
   9   2   6         70.84         53.42         5.14 o                         
  10   2   6        104.22         92.85         6.95 o                         
  11   2   6        118.60        135.96        16.91 o                         
 -10   3   6        416.57        421.31        15.24 o                         
  -9   3   6         86.87         65.61         5.88 o                         
  -8   3   6        393.75        421.55        12.88 o                         
  -7   3   6        858.33        893.37        22.15 o                         
  -6   3   6         48.58         44.16         3.83 o                         
  -5   3   6         28.50         24.93         3.88 o                         
  -4   3   6          1.88         -1.49         2.19 o                         
  -3   3   6       2065.46       2164.32        83.92 o                         
  -2   3   6       5625.73       6170.94       232.89 o                         
  -1   3   6       4675.53       4957.05       187.35 o                         
   0   3   6        825.09        867.11        24.61 o                         
   1   3   6       2714.67       2804.74        62.09 o                         
   2   3   6         42.56         30.55         5.21 o                         
   3   3   6       3724.80       3825.40       103.50 o                         
   4   3   6          9.60          6.38         2.25 o                         
   5   3   6       1036.97        990.48        20.38 o                         
   6   3   6        224.19        200.45         6.04 o                         
   7   3   6        291.25        279.46         8.64 o                         
   8   3   6        965.93       1020.63        20.19 o                         
   9   3   6        173.81        171.51        15.31 o                         
  10   3   6        122.78        108.29         7.90 o                         
  11   3   6        189.22        209.57        10.61 o                         
  -9   4   6        576.04        620.61        21.62 o                         
  -8   4   6        213.78        197.91         8.73 o                         
  -7   4   6        223.65        198.01         7.97 o                         
  -6   4   6          9.01          4.35         3.59 o                         
  -5   4   6         54.19         51.85         5.53 o                         
  -4   4   6        755.99        794.46        23.45 o                         
  -3   4   6       4470.90       4733.21       103.53 o                         
  -2   4   6       5917.05       6281.99       167.44 o                         
  -1   4   6          0.92          5.20         3.25 o                         
   0   4   6         46.91         44.62         3.68 o                         
   1   4   6        982.91        977.66        23.02 o                         
   2   4   6          2.51          5.29         2.10 o                         
   3   4   6       2481.73       2512.76        43.16 o                         
   4   4   6       3937.07       4087.43        77.97 o                         
   5   4   6         88.48         70.68         3.69 o                         
   6   4   6        563.83        535.55        11.18 o                         
   7   4   6       1078.19       1081.77        23.06 o                         
   8   4   6        635.99        623.60        28.45 o                         
   9   4   6         98.02         87.29         5.74 o                         
  10   4   6        213.33        199.87         8.64 o                         
  11   4   6        274.43        265.73        12.47 o                         
  -9   5   6        416.58        406.70        26.02 o                         
  -8   5   6        647.89        689.59        22.77 o                         
  -7   5   6        207.52        198.69        12.69 o                         
  -6   5   6       1548.79       1713.03        48.29 o                         
  -5   5   6        977.99       1005.68        24.03 o                         
  -4   5   6        223.67        230.51         7.61 o                         
  -3   5   6       1148.80       1233.31        24.56 o                         
  -2   5   6         91.28        102.69         4.34 o                         
  -1   5   6         24.24         29.04         2.63 o                         
   0   5   6       6151.69       6310.56       119.05 o                         
   1   5   6       1273.22       1219.60        24.06 o                         
   2   5   6       2216.83       2217.41        38.39 o                         
   3   5   6       2248.28       2259.49        39.15 o                         
   4   5   6        321.90        317.78         7.22 o                         
   5   5   6        323.09        301.09         7.27 o                         
   6   5   6         46.45         35.36         3.69 o                         
   7   5   6          0.10         -2.03         3.40 o                         
   8   5   6        448.91        466.80        14.11 o                         
   9   5   6         24.60         20.14         5.23 o                         
  10   5   6          2.90          0.25         5.45 o                         
  -8   6   6         99.72         83.43         7.58 o                         
  -7   6   6       1614.95       1733.23        49.67 o                         
  -6   6   6        138.86        129.62         7.78 o                         
  -5   6   6       1235.14       1355.43        32.44 o                         
  -4   6   6        321.69        313.68         9.60 o                         
  -3   6   6         78.31         72.19         7.67 o                         
  -2   6   6          3.87          1.73         2.00 o                         
  -1   6   6       3897.98       4100.11        90.26 o                         
   0   6   6       2250.48       2269.80        43.91 o                         
   1   6   6        783.95        798.44        16.58 o                         
   2   6   6         27.89         26.10         2.81 o                         
   3   6   6         74.34         61.63         3.17 o                         
   4   6   6        405.32        370.31         8.28 o                         
   5   6   6        291.90        273.17         7.11 o                         
   6   6   6        235.69        245.36         8.14 o                         
   7   6   6        428.63        427.95        13.55 o                         
   8   6   6        392.94        385.86        22.77 o                         
   9   6   6          0.63          1.46         4.77 o                         
  10   6   6         25.96         22.71         8.88 o                         
  -7   7   6        251.38        256.07        12.36 o                         
  -6   7   6       1748.23       1939.21        54.97 o                         
  -5   7   6        546.11        581.35        15.89 o                         
  -4   7   6        237.33        252.53        11.62 o                         
  -3   7   6         39.57         32.49         3.72 o                         
  -2   7   6         32.63         27.24         2.97 o                         
  -1   7   6         32.57         29.43         2.69 o                         
   0   7   6        775.76        786.85        16.65 o                         
   1   7   6         92.74         78.53         3.86 o                         
   2   7   6        544.55        534.87        12.48 o                         
   3   7   6          2.29          1.68         2.24 o                         
   4   7   6        278.12        266.84         7.09 o                         
   5   7   6         23.88         18.64         3.42 o                         
   6   7   6        588.42        595.33        14.44 o                         
   7   7   6        371.37        371.15        11.29 o                         
   8   7   6        608.21        660.74        27.32 o                         
   9   7   6         98.75         74.95         8.60 o                         
  10   7   6         11.87         11.14         7.03 o                         
  -6   8   6         58.40         49.57         6.20 o                         
  -5   8   6        420.88        428.35        14.65 o                         
  -4   8   6         37.82         27.53         3.70 o                         
  -3   8   6        565.16        576.51        13.72 o                         
  -2   8   6         74.28         70.90         4.27 o                         
  -1   8   6        870.21        889.53        19.17 o                         
   0   8   6        141.97        116.95         6.47 o                         
   1   8   6        132.67        122.50         6.10 o                         
   2   8   6        317.04        303.40         9.32 o                         
   3   8   6         19.82         14.46         3.07 o                         
   4   8   6        444.08        439.70        11.51 o                         
   5   8   6        380.02        376.39        10.77 o                         
   6   8   6          8.34          1.75         3.89 o                         
   7   8   6        213.98        219.54         9.96 o                         
   8   8   6          0.85         -5.77         5.77 o                         
   9   8   6         13.29         25.25         7.33 o                         
  -5   9   6          0.97          2.88         4.30 o                         
  -4   9   6        832.69        893.18        20.07 o                         
  -3   9   6          0.42          2.06         3.41 o                         
  -2   9   6         71.52         61.16         5.82 o                         
  -1   9   6         81.39         65.16         6.89 o                         
   0   9   6        710.35        696.84        16.01 o                         
   1   9   6        103.66         84.42         5.61 o                         
   2   9   6         24.79         21.34         4.72 o                         
   3   9   6        870.63        964.43        21.21 o                         
   4   9   6          7.76          8.20         3.96 o                         
   5   9   6         19.19         16.63         5.45 o                         
   6   9   6         65.88         49.50         5.84 o                         
   7   9   6          3.41         -4.33         9.41 o                         
   8   9   6         19.29          8.69         7.48 o                         
  -4  10   6        488.93        508.65        29.15 o                         
  -3  10   6         14.66          8.50         4.68 o                         
  -2  10   6          7.68          7.18         3.88 o                         
  -1  10   6         34.88         30.43         4.27 o                         
   0  10   6        247.56        241.05         8.82 o                         
   1  10   6        124.88        106.05         6.74 o                         
   2  10   6        636.53        692.97        35.45 o                         
   3  10   6          2.63         -0.19         4.60 o                         
   4  10   6        423.56        440.07        14.35 o                         
   5  10   6        171.36        163.95         8.95 o                         
   6  10   6        156.06        160.39         9.04 o                         
   7  10   6          1.59         -5.34         5.34 o                         
  -2  11   6         14.26         16.59         5.45 o                         
  -1  11   6         26.30         23.31         5.70 o                         
   0  11   6          2.20          1.15         4.24 o                         
   1  11   6        208.13        201.22        16.66 o                         
   2  11   6        471.77        485.57        33.83 o                         
   3  11   6         11.70          1.92        10.28 o                         
   4  11   6         88.17         68.29         6.98 o                         
   5  11   6        241.45        245.98        17.19 o                         
  -4  -8   7        209.68        217.27        12.03 o                         
  -3  -8   7          0.19         -2.67         5.90 o                         
  -2  -8   7          5.13          2.22         5.90 o                         
  -1  -8   7         61.62         50.43         6.21 o                         
   0  -8   7         95.43         84.23         8.36 o                         
   1  -8   7        113.86         91.87        12.03 o                         
  -6  -7   7          7.37          9.80         6.01 o                         
  -5  -7   7        122.09         90.83         8.06 o                         
  -4  -7   7        344.55        344.65        39.03 o                         
  -3  -7   7        464.37        447.25        38.06 o                         
  -2  -7   7         30.95         23.00         4.95 o                         
  -1  -7   7          5.63          5.73         4.33 o                         
   0  -7   7          2.53         -4.92         4.92 o                         
   1  -7   7        210.90        164.70        10.16 o                         
   2  -7   7          8.18         10.24         5.90 o                         
   3  -7   7        516.09        549.09        20.74 o                         
   4  -7   7        189.96        174.99        18.87 o                         
  -7  -6   7        115.34        122.92        11.71 o                         
  -6  -6   7        301.45        302.36        34.15 o                         
  -5  -6   7         38.70         22.08        10.73 o                         
  -4  -6   7        649.38        703.17        30.25 o                         
  -3  -6   7         70.76         63.84         6.38 o                         
  -2  -6   7        105.10         95.86         6.11 o                         
  -1  -6   7        314.86        325.85        24.24 o                         
   0  -6   7         32.39         15.19         5.16 o                         
   1  -6   7          6.13          0.84         4.68 o                         
   2  -6   7        395.70        415.79        16.21 o                         
   3  -6   7        122.00        106.27        12.36 o                         
   4  -6   7        414.15        466.07        18.42 o                         
   5  -6   7        407.57        435.31        18.25 o                         
  -8  -5   7        255.83        258.30        15.61 o                         
  -7  -5   7        179.50        180.97        17.24 o                         
  -6  -5   7        256.53        227.72        14.64 o                         
  -5  -5   7        193.06        177.06        10.08 o                         
  -4  -5   7          2.64          1.82         4.33 o                         
  -3  -5   7         10.57          1.56         4.55 o                         
  -2  -5   7       1752.88       1869.28        71.53 o                         
  -1  -5   7        409.07        355.31        11.16 o                         
   0  -5   7         69.20         49.89         5.63 o                         
   1  -5   7        146.96        119.83         7.66 o                         
   2  -5   7         30.86         20.82         5.16 o                         
   3  -5   7          0.42         -3.81         4.68 o                         
   4  -5   7          6.02          7.59         5.29 o                         
   5  -5   7         47.82         34.22         6.86 o                         
   6  -5   7          5.04         -2.79        10.41 o                         
  -9  -4   7        113.29         88.30         8.75 o                         
  -8  -4   7         24.38         14.24         5.90 o                         
  -7  -4   7         59.15         44.89         6.38 o                         
  -6  -4   7        214.87        212.61        12.36 o                         
  -5  -4   7        244.77        230.93        37.73 o                         
  -4  -4   7         23.59         14.47         5.85 o                         
  -3  -4   7         26.85         29.19         9.76 o                         
  -2  -4   7        426.06        436.21        15.36 o                         
  -1  -4   7        114.66        111.24        10.41 o                         
   0  -4   7         46.25         39.68         7.81 o                         
   1  -4   7         78.36         61.80         9.11 o                         
   2  -4   7       1164.02       1260.98        36.30 o                         
   3  -4   7         67.77         60.34        18.21 o                         
   4  -4   7          2.23         -1.94         4.22 o                         
   5  -4   7         90.71         75.60         6.13 o                         
   6  -4   7        463.95        490.54        30.25 o                         
   7  -4   7         47.19         50.57         8.46 o                         
  -9  -3   7        322.57        307.17        21.47 o                         
  -8  -3   7        110.16        108.09         8.28 o                         
  -7  -3   7         56.67         41.84         5.77 o                         
  -6  -3   7        370.61        371.93        30.57 o                         
  -5  -3   7         36.37         33.83         7.81 o                         
  -4  -3   7        372.73        349.99        19.52 o                         
  -3  -3   7          0.15          0.26         3.25 o                         
  -2  -3   7        456.19        459.90        15.36 o                         
  -1  -3   7          6.40          7.81         4.55 o                         
   0  -3   7        940.24        988.81        40.98 o                         
   1  -3   7        308.17        298.15        11.21 o                         
   2  -3   7        244.18        211.49        19.84 o                         
   3  -3   7        213.68        197.30         7.86 o                         
   4  -3   7        953.92       1022.87        25.01 o                         
   5  -3   7          1.52          0.36         4.23 o                         
   6  -3   7        270.38        262.23        10.98 o                         
   7  -3   7        369.72        403.33        16.67 o                         
   8  -3   7          6.44          9.85         7.16 o                         
 -10  -2   7        210.20        202.97        19.52 o                         
  -9  -2   7        111.27         91.19         8.28 o                         
  -8  -2   7         49.22         37.61        12.36 o                         
  -7  -2   7         55.45         49.05         7.81 o                         
  -6  -2   7        554.87        576.68        25.70 o                         
  -5  -2   7        283.50        258.91        16.91 o                         
  -4  -2   7         90.54        107.34        10.41 o                         
  -3  -2   7        119.15        113.19        10.41 o                         
  -2  -2   7         47.59         37.22         4.21 o                         
  -1  -2   7        288.65        268.02        13.66 o                         
   0  -2   7        319.86        297.71        13.99 o                         
   1  -2   7        409.87        386.42        10.88 o                         
   2  -2   7       1655.44       1637.59        46.23 o                         
   3  -2   7        382.05        382.00        14.26 o                         
   4  -2   7       1434.68       1571.51        36.66 o                         
   5  -2   7        217.78        241.72         9.37 o                         
   6  -2   7        708.96        739.20        45.43 o                         
   7  -2   7         66.93         58.29         7.03 o                         
   8  -2   7       1345.02       1594.69       126.85 o                         
   9  -2   7          4.51          7.94         6.72 o                         
 -10  -1   7          1.66         -5.77         5.77 o                         
  -9  -1   7         25.91         15.61         6.10 o                         
  -8  -1   7         36.43         29.69         5.77 o                         
  -7  -1   7          0.85         -0.51         4.21 o                         
  -6  -1   7        491.99        506.53        18.54 o                         
  -5  -1   7        194.20        188.00        14.31 o                         
  -4  -1   7         22.23         23.42         6.51 o                         
  -3  -1   7        547.68        524.74        27.32 o                         
  -2  -1   7       3702.11       3741.27        82.13 o                         
  -1  -1   7       2061.83       2035.90        55.66 o                         
   0  -1   7        408.26        380.23        12.42 o                         
   1  -1   7       1396.07       1394.20        39.10 o                         
   2  -1   7         13.45         15.91         4.88 o                         
   3  -1   7        804.23        823.63        25.07 o                         
   4  -1   7         82.53         76.05         6.39 o                         
   5  -1   7       1406.96       1509.55        35.39 o                         
   6  -1   7        418.55        428.17        17.76 o                         
   7  -1   7        559.22        639.42        52.69 o                         
   8  -1   7        421.77        458.85        28.62 o                         
   9  -1   7        236.47        257.63        14.06 o                         
 -10   0   7        101.61        101.01        10.73 o                         
  -9   0   7        197.58        164.48        10.00 o                         
  -8   0   7         31.01         28.56         6.51 o                         
  -7   0   7        142.83        115.49         7.19 o                         
  -6   0   7       1040.44       1054.51        44.89 o                         
  -5   0   7        206.76        197.11        14.31 o                         
  -4   0   7       2085.51       2160.42        84.57 o                         
  -3   0   7        126.41        128.81        10.41 o                         
  -2   0   7       3860.07       3929.49       105.56 o                         
  -1   0   7        204.68        192.74         6.36 o                         
   0   0   7        397.44        379.78        12.18 o                         
   1   0   7       1566.45       1556.67        35.17 o                         
   2   0   7        253.37        261.06        10.12 o                         
   3   0   7         67.60         63.77         6.51 o                         
   4   0   7       3353.28       3428.29        93.84 o                         
   5   0   7         22.02         12.67         4.37 o                         
   6   0   7        136.46        120.89         8.10 o                         
   7   0   7        210.59        202.79         9.33 o                         
   8   0   7        157.64        137.55        16.59 o                         
   9   0   7         25.16         21.56         6.56 o                         
  10   0   7        840.41        988.04        45.86 o                         
 -10   1   7        127.94        107.12         7.45 o                         
  -9   1   7        801.39        876.41        32.85 o                         
  -8   1   7          2.54         -0.94         4.53 o                         
  -7   1   7        180.93        155.25         8.43 o                         
  -6   1   7        298.51        307.47        11.67 o                         
  -5   1   7         68.58         65.70         7.81 o                         
  -4   1   7          1.58          2.60         4.55 o                         
  -3   1   7       2261.86       2286.62        88.47 o                         
  -2   1   7         51.52         55.95         5.85 o                         
  -1   1   7          1.64          0.00         3.25 o                         
   0   1   7       7792.31       8103.02       305.75 o                         
   1   1   7       1389.65       1355.65        37.71 o                         
   2   1   7        469.97        459.32        28.95 o                         
   3   1   7       2963.86       3009.67        66.85 o                         
   4   1   7        902.11        900.83        21.76 o                         
   5   1   7         53.24         38.68         3.26 o                         
   6   1   7         12.06         16.13         3.19 o                         
   7   1   7        162.72        140.53        10.05 o                         
   8   1   7          7.07          4.30         5.16 o                         
   9   1   7        395.90        459.92        31.23 o                         
  10   1   7          6.66         -3.07         6.39 o                         
 -10   2   7        610.52        631.02        32.53 o                         
  -9   2   7         44.53         40.34         5.45 o                         
  -8   2   7          3.86          6.44         4.02 o                         
  -7   2   7       1516.99       1614.07        37.55 o                         
  -6   2   7        130.83        124.25         7.32 o                         
  -5   2   7       1705.52       1783.42        49.21 o                         
  -4   2   7       3783.31       3869.36       147.67 o                         
  -3   2   7         55.91         62.45         6.51 o                         
  -1   2   7        767.12        762.42        31.23 o                         
   0   2   7       3196.02       3408.71        92.00 o                         
   1   2   7        390.91        366.57         9.86 o                         
   2   2   7        433.40        396.75        13.06 o                         
   3   2   7        119.18        120.28         6.56 o                         
   4   2   7        246.03        240.89        10.00 o                         
   5   2   7          5.07          5.11         2.76 o                         
   6   2   7        415.45        372.10         9.82 o                         
   7   2   7        303.68        287.69        13.33 o                         
   8   2   7        164.45        141.38         7.22 o                         
   9   2   7        180.18        168.93         8.47 o                         
  10   2   7          7.07          5.72         7.16 o                         
  -9   3   7          0.66          0.64         4.45 o                         
  -8   3   7        674.07        686.39        18.26 o                         
  -7   3   7        945.17       1000.11        24.41 o                         
  -6   3   7        827.21        908.16        22.02 o                         
  -5   3   7        946.15        982.23        28.51 o                         
  -4   3   7          0.91          0.00         3.90 o                         
  -3   3   7        210.12        206.22        11.71 o                         
  -2   3   7          1.34          0.65         3.25 o                         
  -1   3   7        378.37        371.45        16.91 o                         
   0   3   7       3033.15       3160.72        85.33 o                         
   1   3   7         12.16         13.60         2.28 o                         
   2   3   7       1130.00       1082.51        25.14 o                         
   3   3   7          3.55          4.05         2.96 o                         
   4   3   7        199.27        192.44        14.31 o                         
   5   3   7        196.53        175.36         6.96 o                         
   6   3   7       2760.34       3018.86        67.84 o                         
   7   3   7        271.05        268.60        10.02 o                         
   8   3   7        759.46        788.83        25.54 o                         
   9   3   7         23.62         24.79         5.23 o                         
  10   3   7         12.50          6.05         5.78 o                         
  -9   4   7        195.98        188.82        11.01 o                         
  -8   4   7        611.52        617.34        32.04 o                         
  -7   4   7        207.93        191.03         8.07 o                         
  -6   4   7          2.08          6.22         3.59 o                         
  -5   4   7        472.38        478.48        15.82 o                         
  -4   4   7        107.04         98.84         9.76 o                         
  -3   4   7       2060.55       2252.79        87.82 o                         
  -2   4   7       1054.16       1021.99        41.63 o                         
  -1   4   7       3398.44       3592.89       137.26 o                         
   0   4   7        836.71        841.36        24.61 o                         
   1   4   7        473.50        496.43        12.87 o                         
   2   4   7        427.24        409.02        11.11 o                         
   3   4   7          2.66          5.09         2.29 o                         
   4   4   7        398.49        395.19        11.15 o                         
   5   4   7       2254.65       2325.49        52.56 o                         
   6   4   7         25.16         13.35         3.63 o                         
   7   4   7        730.98        736.01        16.85 o                         
   8   4   7          0.78         -3.64         4.02 o                         
   9   4   7         29.59         24.56         4.61 o                         
  10   4   7        465.10        505.47        14.12 o                         
  -8   5   7        306.31        303.04        17.56 o                         
  -7   5   7         22.41         19.96         4.81 o                         
  -6   5   7         30.48         16.72         4.21 o                         
  -5   5   7         71.31         62.18         5.20 o                         
  -4   5   7       1271.02       1383.96        39.09 o                         
  -3   5   7         12.21         11.71         2.65 o                         
  -2   5   7       1362.70       1437.49        40.01 o                         
  -1   5   7          7.03         10.74         2.96 o                         
   0   5   7       2282.55       2357.84        64.63 o                         
   1   5   7        227.19        211.77         7.44 o                         
   2   5   7       1995.29       1995.96        45.43 o                         
   3   5   7       1485.66       1493.14        29.66 o                         
   4   5   7         37.04         32.57         2.98 o                         
   5   5   7        181.62        167.66         7.37 o                         
   6   5   7        255.17        253.43         9.37 o                         
   7   5   7          6.33          4.21         3.47 o                         
   8   5   7        897.73        948.28        30.71 o                         
   9   5   7        635.05        683.23        21.51 o                         
  10   5   7        649.53        708.22        17.63 o                         
  -8   6   7         24.48          8.85         5.16 o                         
  -7   6   7         13.51          9.70         5.53 o                         
  -6   6   7        113.97        101.05         7.03 o                         
  -5   6   7        281.36        299.67        11.67 o                         
  -4   6   7       1035.20       1125.95        32.65 o                         
  -3   6   7        121.79        137.33        11.06 o                         
  -2   6   7          1.03          0.12         2.50 o                         
  -1   6   7          2.01         -0.96         2.19 o                         
   0   6   7         41.17         32.80         3.00 o                         
   1   6   7       2139.12       2178.66        48.95 o                         
   2   6   7       2740.31       2795.79        54.15 o                         
   3   6   7       1474.74       1529.53        30.64 o                         
   4   6   7        881.07        872.15        18.66 o                         
   5   6   7        729.79        724.72        16.22 o                         
   6   6   7        426.58        408.13        12.79 o                         
   7   6   7        788.98        787.19        29.43 o                         
   8   6   7         62.21         50.98         6.72 o                         
   9   6   7        364.61        340.94        15.56 o                         
  10   6   7         68.94         61.48         8.28 o                         
  -7   7   7        259.14        254.43        12.13 o                         
  -6   7   7        341.28        322.34        13.52 o                         
  -5   7   7       1004.57       1103.41        32.65 o                         
  -4   7   7        306.32        294.04         9.72 o                         
  -3   7   7        183.37        179.57         9.43 o                         
  -2   7   7        122.14        134.60         6.21 o                         
  -1   7   7        111.38        113.14        10.13 o                         
   0   7   7        466.23        464.24        12.74 o                         
   1   7   7        778.95        769.27        19.01 o                         
   2   7   7       2768.58       2975.94        57.73 o                         
   3   7   7         19.16         22.89         3.30 o                         
   4   7   7        302.97        288.25         8.63 o                         
   5   7   7        590.54        581.57        16.06 o                         
   6   7   7         17.58         12.95         3.84 o                         
   7   7   7        384.40        391.21        15.75 o                         
   8   7   7         55.28         57.43        21.14 o                         
   9   7   7        271.44        267.21        14.17 o                         
  -6   8   7        142.48        139.67         8.96 o                         
  -5   8   7        297.26        297.09        11.58 o                         
  -4   8   7        521.80        546.44        13.40 o                         
  -3   8   7          9.42         12.99         3.13 o                         
  -2   8   7       1348.01       1413.73        33.29 o                         
  -1   8   7          1.53         -0.92         2.86 o                         
   0   8   7        343.77        343.62        10.74 o                         
   1   8   7         55.98         50.29         5.32 o                         
   2   8   7        633.32        657.36        23.69 o                         
   3   8   7        420.80        407.68        10.89 o                         
   4   8   7        755.28        775.46        17.54 o                         
   5   8   7         86.02         70.02         5.22 o                         
   6   8   7        930.18        981.88        25.01 o                         
   7   8   7        140.21        136.24        26.35 o                         
   8   8   7          9.10          7.81         6.72 o                         
   9   8   7        214.14        212.67        23.09 o                         
  -5   9   7         27.36         26.28         4.77 o                         
  -4   9   7         19.70         15.88         3.94 o                         
  -3   9   7       1085.15       1170.09        24.96 o                         
  -2   9   7          7.51          8.05         3.36 o                         
  -1   9   7        675.43        719.18        20.62 o                         
   0   9   7        238.84        234.64         9.18 o                         
   1   9   7        271.93        261.94         9.72 o                         
   2   9   7         16.95         14.70         4.56 o                         
   3   9   7        171.73        163.09        10.05 o                         
   4   9   7        365.90        377.74        11.24 o                         
   5   9   7        186.99        195.74         9.37 o                         
   6   9   7        504.46        521.32        16.50 o                         
   7   9   7         35.77         20.08         6.86 o                         
   8   9   7         25.49         24.03        13.99 o                         
  -3  10   7          1.26         -0.53         3.94 o                         
  -2  10   7       1258.38       1382.26        29.19 o                         
  -1  10   7         13.93         10.86         4.40 o                         
   0  10   7         33.50         27.67         4.68 o                         
   1  10   7         60.75         41.37         5.07 o                         
   2  10   7          2.00          2.11         5.74 o                         
   3  10   7        139.23        132.62         7.66 o                         
   4  10   7        733.33        818.15        21.88 o                         
   5  10   7        603.03        644.21        18.75 o                         
   6  10   7         18.76         15.24         5.83 o                         
   7  10   7          0.42         -0.82         5.86 o                         
  -1  11   7         48.03         40.08         5.64 o                         
   0  11   7         46.66         43.00         5.55 o                         
   1  11   7         70.62         61.00         6.21 o                         
   2  11   7        944.45       1044.44        33.58 o                         
   3  11   7        557.73        579.10        17.48 o                         
   4  11   7        164.41        154.70        11.93 o                         
   5  11   7         61.23         55.43         6.96 o                         
  -5  -7   8          0.28         -1.95        11.06 o                         
  -4  -7   8        177.20        164.81         9.98 o                         
  -3  -7   8        216.94        216.58        25.37 o                         
  -2  -7   8         77.14         80.93        10.73 o                         
  -1  -7   8         10.54          6.41         5.12 o                         
   0  -7   8         16.65          9.77         4.80 o                         
   1  -7   8          1.79          1.45         5.77 o                         
   2  -7   8         21.34         12.75         6.50 o                         
  -6  -6   8         27.33         30.79         6.50 o                         
  -5  -6   8         95.07         83.61         8.78 o                         
  -4  -6   8        138.54        125.25        12.69 o                         
  -3  -6   8        614.85        598.29        50.74 o                         
  -2  -6   8         18.18         16.51         5.52 o                         
  -1  -6   8        529.04        536.88        20.44 o                         
   0  -6   8          0.41         -3.13         4.81 o                         
   1  -6   8         71.71         51.86         6.38 o                         
   2  -6   8        112.03         96.95         7.94 o                         
   3  -6   8        472.49        505.96        21.47 o                         
   4  -6   8        127.94        128.42         9.98 o                         
  -7  -5   8        242.03        230.99        28.95 o                         
  -6  -5   8        142.34        118.39         8.42 o                         
  -5  -5   8          0.06          6.59         4.92 o                         
  -4  -5   8        571.53        577.02        29.92 o                         
  -3  -5   8        111.79        126.85        13.66 o                         
  -2  -5   8       1417.73       1616.62        46.67 o                         
  -1  -5   8         55.58         41.73         6.51 o                         
   0  -5   8        312.65        329.82        20.17 o                         
   1  -5   8         76.70         80.02        11.71 o                         
   2  -5   8        127.86        111.34         7.94 o                         
   3  -5   8         11.03          7.97         5.29 o                         
   4  -5   8        417.33        450.14        21.14 o                         
   5  -5   8        149.83        125.86         9.50 o                         
  -8  -4   8         87.25         66.81         7.46 o                         
  -7  -4   8        193.88        173.97        19.84 o                         
  -6  -4   8        315.51        313.70        43.91 o                         
  -5  -4   8        597.53        679.81        33.18 o                         
  -4  -4   8        466.88        500.26        26.67 o                         
  -3  -4   8          0.02         -5.85         7.16 o                         
  -2  -4   8         15.20         13.60         5.00 o                         
  -1  -4   8       1549.94       1745.16        49.67 o                         
   0  -4   8        425.36        430.00        22.12 o                         
   1  -4   8       2382.43       2796.64       109.94 o                         
   2  -4   8         14.90          6.51         7.16 o                         
   3  -4   8         99.56         95.01         7.19 o                         
   4  -4   8          1.69         -3.82         5.16 o                         
   5  -4   8        425.45        457.31        32.53 o                         
   6  -4   8          6.43          6.41         6.25 o                         
   7  -4   8        319.31        321.26        16.09 o                         
  -9  -3   8         19.51         16.17         6.38 o                         
  -8  -3   8        540.45        580.98        60.50 o                         
  -7  -3   8         29.08         15.74         5.41 o                         
  -6  -3   8        522.27        586.78        30.57 o                         
  -5  -3   8        191.98        185.40        16.26 o                         
  -4  -3   8          0.45         -1.30         6.51 o                         
  -3  -3   8        288.63        305.10        18.87 o                         
  -2  -3   8       1024.83       1067.02        31.49 o                         
  -1  -3   8          2.09         10.41         5.20 o                         
   0  -3   8       4467.53       4939.49       188.65 o                         
   1  -3   8        139.94        117.75        11.06 o                         
   2  -3   8          0.60         -5.85         5.85 o                         
   3  -3   8        350.24        344.05        14.48 o                         
   4  -3   8          4.23          7.21         5.27 o                         
   5  -3   8        154.35        149.00         9.67 o                         
   6  -3   8        612.00        657.72        37.73 o                         
   7  -3   8          6.16          6.23         6.25 o                         
  -9  -2   8        251.43        260.61        29.92 o                         
  -8  -2   8         33.32         21.86         5.90 o                         
  -7  -2   8       1565.36       1837.10        75.46 o                         
  -6  -2   8        203.25        215.33        17.56 o                         
  -5  -2   8          0.30         -3.90         6.51 o                         
  -4  -2   8       1696.71       1859.22        74.81 o                         
  -3  -2   8        855.21        891.23        38.38 o                         
  -2  -2   8        209.43        194.35         9.76 o                         
  -1  -2   8        149.42        146.37        10.41 o                         
   0  -2   8         98.86         78.01        10.08 o                         
   1  -2   8        394.08        359.38        25.05 o                         
   2  -2   8        866.13        886.63        31.88 o                         
   3  -2   8        993.50       1041.13        31.28 o                         
   4  -2   8        189.56        186.91        14.64 o                         
   5  -2   8        220.43        210.44         9.74 o                         
   6  -2   8        372.68        393.78        28.95 o                         
   7  -2   8          2.17          2.71         5.63 o                         
   8  -2   8         32.01         35.37         7.19 o                         
  -9  -1   8        176.71        145.95         9.69 o                         
  -8  -1   8        882.79        980.99        52.69 o                         
  -7  -1   8         47.30         32.55         5.41 o                         
  -6  -1   8        227.29        176.29        14.96 o                         
  -5  -1   8        252.42        269.32        17.56 o                         
  -4  -1   8        288.55        270.62        16.91 o                         
  -3  -1   8       1366.06       1367.42        55.95 o                         
  -2  -1   8         82.35         75.89         4.04 o                         
  -1  -1   8          9.66          5.20         2.44 o                         
   0  -1   8          8.40          4.88         2.76 o                         
   1  -1   8         18.87         13.66         3.22 o                         
   2  -1   8       1781.99       1806.18        50.60 o                         
   3  -1   8        136.68        148.37         8.74 o                         
   4  -1   8          0.75          3.53         4.35 o                         
   5  -1   8         82.84         65.52         7.12 o                         
   6  -1   8        855.55        936.99        23.96 o                         
   7  -1   8         76.47         75.72         7.33 o                         
   8  -1   8          1.84          0.78         5.77 o                         
   9  -1   8        134.59        166.48        20.82 o                         
  -9   0   8         15.64         12.79         5.77 o                         
  -8   0   8         64.18         45.41         5.90 o                         
  -7   0   8         22.12         13.57         4.68 o                         
  -6   0   8        104.46         93.03        11.06 o                         
  -5   0   8       1348.28       1401.25        57.25 o                         
  -4   0   8       2431.75       2512.35        98.23 o                         
  -3   0   8        177.97        161.98        11.71 o                         
  -2   0   8        450.11        413.62        11.11 o                         
  -1   0   8         41.36         36.81         3.24 o                         
   0   0   8        393.55        387.12        12.88 o                         
   1   0   8        589.98        567.99        14.26 o                         
   2   0   8       2355.63       2464.84        67.85 o                         
   3   0   8        246.23        222.81        10.12 o                         
   4   0   8         18.45          6.27         4.35 o                         
   5   0   8         20.92         17.31         5.27 o                         
   6   0   8         42.06         34.80         4.49 o                         
   7   0   8         82.50         82.52        19.84 o                         
   8   0   8       1001.72       1141.51        55.30 o                         
   9   0   8          4.83         -0.28         6.25 o                         
  -9   1   8          0.33          2.91         5.16 o                         
  -8   1   8        175.08        151.13         9.06 o                         
  -7   1   8        364.13        346.14        13.34 o                         
  -6   1   8        736.61        763.07        34.48 o                         
  -5   1   8        227.92        231.59        14.96 o                         
  -4   1   8         76.86         61.80         7.81 o                         
  -3   1   8        209.74        181.50        11.71 o                         
  -2   1   8        632.81        630.37        27.32 o                         
  -1   1   8       1590.46       1606.89        57.90 o                         
   0   1   8        984.80        954.33        39.68 o                         
   1   1   8       2007.62       2005.45        55.19 o                         
   2   1   8          0.49          1.14         2.10 o                         
   3   1   8       1003.14        995.00        23.87 o                         
   4   1   8          8.15          2.93         2.96 o                         
   5   1   8          9.11         13.09         3.72 o                         
   6   1   8        677.03        680.19        25.74 o                         
   7   1   8        608.20        665.65        34.48 o                         
   8   1   8        512.87        545.86        19.25 o                         
   9   1   8         67.82         65.54         7.96 o                         
  -9   2   8          3.65          1.24         4.40 o                         
  -8   2   8        317.33        307.69        11.07 o                         
  -7   2   8        630.76        651.80        17.37 o                         
  -6   2   8        273.70        259.56        16.26 o                         
  -5   2   8          0.70          3.25         5.20 o                         
  -4   2   8        567.60        594.59        26.67 o                         
  -1   2   8        269.62        271.27        13.66 o                         
   0   2   8        312.85        317.23        12.69 o                         
   1   2   8        173.24        161.29         5.70 o                         
   2   2   8       3481.92       3600.09       113.84 o                         
   3   2   8       2901.23       2973.04        81.40 o                         
   4   2   8       1335.84       1365.65        39.53 o                         
   5   2   8       1142.26       1140.43        27.77 o                         
   6   2   8        327.93        306.00         8.90 o                         
   7   2   8          6.14          5.80         3.97 o                         
   8   2   8        144.46        120.43         6.96 o                         
   9   2   8        138.57        118.36         9.17 o                         
  10   2   8        177.19        164.98        11.09 o                         
  -9   3   8        574.91        595.71        21.62 o                         
  -8   3   8        338.15        346.43        11.71 o                         
  -7   3   8        596.59        610.95        16.49 o                         
  -6   3   8        765.17        791.19        19.74 o                         
  -5   3   8         67.35         53.69         5.27 o                         
  -4   3   8         39.75         29.27         5.85 o                         
  -3   3   8        132.11        122.30         9.76 o                         
  -2   3   8       1237.75       1243.82        50.09 o                         
  -1   3   8       2035.01       2190.99        85.22 o                         
   0   3   8        839.27        862.72        20.77 o                         
   1   3   8          0.91          1.38         2.43 o                         
   2   3   8       2733.46       2707.75        60.33 o                         
   3   3   8        767.90        753.18        23.20 o                         
   4   3   8        428.01        402.11        14.44 o                         
   5   3   8       1036.66       1029.88        31.24 o                         
   6   3   8         76.72         65.92         8.64 o                         
   7   3   8        218.71        210.31        10.93 o                         
   8   3   8        426.93        439.38        13.60 o                         
   9   3   8         23.57         21.65         5.45 o                         
  10   3   8         80.93         83.40         8.60 o                         
  -8   4   8         39.60         34.36         5.77 o                         
  -7   4   8         51.32         33.27        11.06 o                         
  -6   4   8          9.72          6.43         3.73 o                         
  -5   4   8       2615.71       2864.58        78.42 o                         
  -4   4   8        195.00        197.11        13.01 o                         
  -3   4   8        561.70        588.73        26.67 o                         
  -2   4   8       2502.19       2710.12       104.74 o                         
  -1   4   8         72.92         53.99         6.51 o                         
   0   4   8        816.24        805.14        23.69 o                         
   1   4   8        487.50        461.71        13.61 o                         
   2   4   8          1.86         -0.09         2.19 o                         
   3   4   8         30.57         18.80         3.89 o                         
   4   4   8       2524.58       2623.45        85.22 o                         
   5   4   8        581.90        559.79        16.18 o                         
   6   4   8         79.35         65.06         5.26 o                         
   7   4   8        280.29        257.64        20.17 o                         
   8   4   8         41.95         39.52         6.39 o                         
   9   4   8          7.70         10.01         5.07 o                         
  10   4   8          6.09          8.96         5.74 o                         
  -8   5   8         28.77         21.10         5.63 o                         
  -7   5   8        110.87        100.40        10.08 o                         
  -6   5   8       1027.58       1074.11        34.15 o                         
  -5   5   8        388.49        419.35        14.44 o                         
  -4   5   8        300.29        290.96        10.93 o                         
  -3   5   8        556.98        580.27        26.67 o                         
  -2   5   8        522.38        550.35        24.72 o                         
  -1   5   8        456.37        465.07        15.40 o                         
   0   5   8        921.44        874.90        25.99 o                         
   1   5   8         71.84         65.77         4.26 o                         
   2   5   8        113.93        104.63         6.16 o                         
   3   5   8          0.80          7.18         4.30 o                         
   4   5   8        298.28        271.64         8.99 o                         
   5   5   8          1.50         -0.35         3.15 o                         
   6   5   8         13.35         10.22         3.77 o                         
   7   5   8         13.38          7.33         8.78 o                         
   8   5   8        165.06        147.05        30.25 o                         
   9   5   8          1.40          5.20         8.78 o                         
  10   5   8          1.59          1.28         5.64 o                         
  -7   6   8          2.48          5.76         4.68 o                         
  -6   6   8         28.74         19.63         4.33 o                         
  -5   6   8         30.95         25.16         4.55 o                         
  -4   6   8         87.67         84.35         6.10 o                         
  -3   6   8        981.45       1031.04        30.11 o                         
  -2   6   8        158.73        165.24         7.50 o                         
  -1   6   8        243.36        228.95         9.88 o                         
   0   6   8        271.24        245.71        10.34 o                         
   1   6   8        576.73        565.50        15.23 o                         
   2   6   8        870.14        839.58        21.01 o                         
   3   6   8        320.03        310.90         8.54 o                         
   4   6   8        450.69        432.70        10.76 o                         
   5   6   8        213.35        193.73        10.30 o                         
   6   6   8         45.72         40.63         5.01 o                         
   7   6   8         30.52         23.17        10.41 o                         
   8   6   8        195.56        191.29        13.66 o                         
   9   6   8         61.46         59.54        13.66 o                         
  -7   7   8          9.44          5.39         4.68 o                         
  -6   7   8        419.08        420.47        15.82 o                         
  -5   7   8         79.13         85.79         6.39 o                         
  -4   7   8         75.16         73.14         5.93 o                         
  -3   7   8         35.11         34.89         6.83 o                         
  -2   7   8        864.76        862.24        21.25 o                         
  -1   7   8         50.81         47.27         3.92 o                         
   0   7   8       1452.62       1506.59        34.79 o                         
   1   7   8        166.56        153.78         8.50 o                         
   2   7   8        108.30         99.13         8.52 o                         
   3   7   8        437.63        417.71        10.66 o                         
   4   7   8        595.69        593.18        14.84 o                         
   5   7   8        640.25        660.91        15.47 o                         
   6   7   8          7.16          4.38         8.78 o                         
   7   7   8         89.76         82.83         7.66 o                         
   8   7   8        242.19        239.69        30.25 o                         
   9   7   8        138.00        130.91        13.34 o                         
  -6   8   8         13.51          9.88         6.51 o                         
  -5   8   8        415.81        444.28        16.48 o                         
  -4   8   8        633.45        679.13        18.26 o                         
  -3   8   8         29.75         27.39         3.96 o                         
  -2   8   8        291.51        299.31        10.10 o                         
  -1   8   8         60.21         42.51         4.10 o                         
   0   8   8         16.66         12.54         3.34 o                         
   1   8   8        333.59        315.35        10.20 o                         
   2   8   8         22.02         13.42         3.97 o                         
   3   8   8          0.34          0.89         3.11 o                         
   4   8   8       1793.47       1939.09        39.46 o                         
   5   8   8        505.74        533.23        15.36 o                         
   6   8   8         26.00         25.09         5.34 o                         
   7   8   8        877.58        947.80        34.48 o                         
   8   8   8         14.78         10.39        12.36 o                         
  -5   9   8        165.34        167.90         8.47 o                         
  -4   9   8        125.83        113.23         6.86 o                         
  -3   9   8        737.51        779.53        20.52 o                         
  -2   9   8         57.08         51.22         5.00 o                         
  -1   9   8          5.20          0.02         3.53 o                         
   0   9   8       2493.51       2694.80        61.21 o                         
   1   9   8        350.82        357.81        11.61 o                         
   2   9   8        156.69        145.98        11.41 o                         
   3   9   8         63.29         53.29         5.26 o                         
   4   9   8        203.08        174.12         8.28 o                         
   5   9   8         77.73         59.98         8.25 o                         
   6   9   8        873.40        934.48        24.50 o                         
   7   9   8        275.19        270.51        14.22 o                         
   8   9   8        156.46        157.03        11.25 o                         
  -3  10   8        758.79        841.51        22.28 o                         
  -2  10   8        217.64        215.16        15.99 o                         
  -1  10   8        606.09        648.97        18.00 o                         
   0  10   8        362.91        351.43        12.54 o                         
   1  10   8        265.93        264.60        10.58 o                         
   2  10   8         66.13         50.02         5.61 o                         
   3  10   8        202.86        211.75        14.64 o                         
   4  10   8         51.65         36.60         5.45 o                         
   5  10   8        224.87        221.55        13.25 o                         
   6  10   8        508.67        554.17        17.48 o                         
  -1  11   8        440.15        442.73        14.58 o                         
   0  11   8         50.13         41.88         5.64 o                         
   1  11   8         20.20          6.83         6.90 o                         
   2  11   8       1014.16       1117.00        46.16 o                         
   3  11   8          2.58          1.77         5.26 o                         
   4  11   8         12.11          6.68         5.64 o                         
  -5  -6   9         31.26         34.48        12.36 o                         
  -4  -6   9         13.78         16.26         9.76 o                         
  -3  -6   9         37.91         43.59        12.36 o                         
  -2  -6   9         10.26          3.90         9.76 o                         
  -1  -6   9        235.80        234.97        13.98 o                         
   0  -6   9          1.33         -9.11         9.11 o                         
   1  -6   9         53.58         52.04        11.71 o                         
   2  -6   9        211.56        228.34        19.52 o                         
   3  -6   9        356.17        390.97        26.67 o                         
  -6  -5   9         90.44         81.32        14.31 o                         
  -5  -5   9        112.92        116.45        14.96 o                         
  -4  -5   9        209.40        232.89        19.52 o                         
  -3  -5   9         91.73         94.98        13.01 o                         
  -2  -5   9        234.13        228.34        18.87 o                         
  -1  -5   9         13.53          9.01         5.93 o                         
   0  -5   9        346.91        336.98        21.47 o                         
   1  -5   9         83.79         78.71        12.36 o                         
   2  -5   9        119.94        102.13        13.01 o                         
   3  -5   9        195.48        191.87        11.09 o                         
   4  -5   9        153.15        144.81         9.98 o                         
  -7  -4   9         13.24          4.55        10.41 o                         
  -6  -4   9         65.27         50.09        11.71 o                         
  -5  -4   9        983.99       1227.55        53.99 o                         
  -4  -4   9        138.19        135.31        14.31 o                         
  -3  -4   9          7.79         14.31         8.46 o                         
  -2  -4   9        200.48        169.79        14.96 o                         
  -1  -4   9        168.31        179.43        10.74 o                         
   0  -4   9          7.28          9.76         7.16 o                         
   1  -4   9          9.43         -0.65         7.16 o                         
   2  -4   9        538.69        631.02        31.23 o                         
   3  -4   9          9.94          3.90         8.46 o                         
   4  -4   9          1.16          7.16         9.76 o                         
   5  -4   9          7.73          6.13         5.77 o                         
   6  -4   9          0.70         -4.02         6.38 o                         
  -8  -3   9          2.10         -6.18         6.18 o                         
  -7  -3   9          1.17         -2.60         9.76 o                         
  -6  -3   9        141.05        141.17        15.61 o                         
  -5  -3   9        191.91        174.34        16.26 o                         
  -4  -3   9         75.88         65.70        10.41 o                         
  -3  -3   9         40.32         18.87         8.46 o                         
  -2  -3   9         32.90         31.96         6.18 o                         
  -1  -3   9        376.08        397.96        14.90 o                         
   0  -3   9          2.90         12.36         5.85 o                         
   1  -3   9        895.76        975.15        42.28 o                         
   2  -3   9        341.22        344.78        20.17 o                         
   3  -3   9       1188.28       1351.15        57.25 o                         
   4  -3   9         37.65         15.61         9.11 o                         
   5  -3   9        258.36        231.59        19.52 o                         
   6  -3   9          8.36          5.90         5.90 o                         
   7  -3   9        352.23        384.81        32.20 o                         
  -8  -2   9         85.02         85.22        13.01 o                         
  -7  -2   9        305.32        284.93        21.47 o                         
  -6  -2   9       1006.44       1135.18        50.09 o                         
  -5  -2   9          0.73         -0.65         7.81 o                         
  -4  -2   9        178.46        165.89        14.31 o                         
  -3  -2   9        256.00        221.83        16.26 o                         
  -2  -2   9        652.05        669.64        21.36 o                         
  -1  -2   9        144.25        143.34         8.43 o                         
   0  -2   9       2726.81       3098.48       119.70 o                         
   1  -2   9        505.96        574.42        26.67 o                         
   2  -2   9        927.54        959.69        51.39 o                         
   3  -2   9        396.26        421.56        28.95 o                         
   4  -2   9        737.60        843.36        27.37 o                         
   5  -2   9        305.82        313.04        15.18 o                         
   6  -2   9        205.68        198.33        11.39 o                         
   7  -2   9         20.16         18.73         6.38 o                         
  -8  -1   9          4.88          0.50         8.13 o                         
  -7  -1   9        179.48        199.06        16.91 o                         
  -6  -1   9         88.12         79.36        11.06 o                         
  -5  -1   9        429.38        421.54        23.42 o                         
  -4  -1   9         62.41         66.35         9.76 o                         
  -3  -1   9        651.24        680.46        31.23 o                         
  -2  -1   9       1142.67       1200.89        34.71 o                         
  -1  -1   9       1638.60       1665.20        56.92 o                         
   0  -1   9        107.54         99.33         8.78 o                         
   1  -1   9         10.93         11.71         3.68 o                         
   2  -1   9        423.16        399.65        14.48 o                         
   3  -1   9       1249.75       1305.91        38.64 o                         
   4  -1   9       1265.14       1371.74        40.71 o                         
   5  -1   9       2343.46       2591.14        73.37 o                         
   6  -1   9         19.33         17.40         5.29 o                         
   7  -1   9          0.74          3.72         5.63 o                         
   8  -1   9         36.10         25.06         6.72 o                         
  -9   0   9         86.66         74.81         7.46 o                         
  -8   0   9        224.11        209.28        11.09 o                         
  -7   0   9         18.30          8.46         8.46 o                         
  -6   0   9         21.31         15.61         7.81 o                         
  -5   0   9       1874.34       2071.94        82.62 o                         
  -4   0   9       2551.87       2727.03       106.69 o                         
  -3   0   9        488.01        475.54        23.42 o                         
  -2   0   9       2242.29       2288.59        51.32 o                         
  -1   0   9        372.47        327.90        12.87 o                         
   0   0   9         39.17         26.31         6.83 o                         
   1   0   9        407.67        402.30        11.00 o                         
   2   0   9       2322.98       2458.80        68.31 o                         
   3   0   9         27.24         25.08         4.60 o                         
   4   0   9       1760.90       1880.48        53.81 o                         
   5   0   9         37.17         28.40         6.39 o                         
   6   0   9        107.65         86.52        11.71 o                         
   7   0   9        162.96        163.44         9.69 o                         
   8   0   9          6.62          0.90         5.85 o                         
   9   0   9        182.69        178.07        14.31 o                         
  -9   1   9        504.31        502.37        18.71 o                         
  -8   1   9          0.33          0.68         4.81 o                         
  -7   1   9        897.90        943.92        42.28 o                         
  -6   1   9        364.27        330.47        19.52 o                         
  -5   1   9        502.61        517.82        25.37 o                         
  -4   1   9         27.85         24.07         6.51 o                         
  -3   1   9       1783.18       1837.75        72.86 o                         
  -2   1   9         12.17         10.52         2.58 o                         
  -1   1   9         19.64         18.35         2.86 o                         
   0   1   9       1963.02       2080.65        64.73 o                         
   1   1   9        875.57        811.49        19.76 o                         
   2   1   9        113.35         91.69         6.91 o                         
   3   1   9         66.31         58.63         5.69 o                         
   4   1   9         27.86         26.18         4.94 o                         
   5   1   9        243.11        216.43        21.57 o                         
   6   1   9        562.50        577.25        30.90 o                         
   7   1   9        504.05        522.18        57.25 o                         
   8   1   9        370.92        412.53        21.47 o                         
   9   1   9          3.18          9.96         6.56 o                         
  -9   2   9         36.02         35.78        19.19 o                         
  -8   2   9        349.39        328.64        18.37 o                         
  -7   2   9        330.55        314.31        12.49 o                         
  -6   2   9        219.88        182.15        14.31 o                         
  -5   2   9        200.28        181.50        13.01 o                         
  -4   2   9        302.84        298.59        16.26 o                         
  -3   2   9        951.53        944.57        39.03 o                         
  -2   2   9       1073.46       1091.59        44.24 o                         
  -1   2   9        698.62        724.25        24.39 o                         
   0   2   9        906.99        823.51        20.01 o                         
   1   2   9       1840.58       1837.46        41.68 o                         
   2   2   9         63.62         44.45         5.20 o                         
   3   2   9        389.46        357.48        15.61 o                         
   4   2   9        263.01        244.74         8.95 o                         
   5   2   9        179.59        182.20         8.28 o                         
   6   2   9        178.68        153.23         8.66 o                         
   7   2   9        123.74        118.77        15.29 o                         
   8   2   9        226.86        236.57        16.91 o                         
   9   2   9        106.04        112.40        20.17 o                         
  -8   3   9        367.23        372.69        16.95 o                         
  -7   3   9        339.97        317.74        14.02 o                         
  -6   3   9        538.24        561.82        20.17 o                         
  -5   3   9        865.47        859.56        26.45 o                         
  -4   3   9          0.79          0.00         5.20 o                         
  -3   3   9         24.66         16.26         5.20 o                         
  -2   3   9          2.04          3.25         4.55 o                         
  -1   3   9        187.45        156.13        10.41 o                         
   0   3   9       1447.98       1524.90        35.05 o                         
   1   3   9         32.29         29.70         4.24 o                         
   2   3   9          7.73         10.83         2.64 o                         
   3   3   9         10.45          3.90         3.59 o                         
   4   3   9          4.37          7.69         3.73 o                         
   5   3   9        442.44        430.20        16.02 o                         
   6   3   9        633.27        639.73        20.76 o                         
   7   3   9        395.13        390.28        27.59 o                         
   8   3   9         35.11         25.19         5.15 o                         
   9   3   9         35.04         31.20         7.03 o                         
  -8   4   9         51.59         37.08         6.51 o                         
  -7   4   9        854.58        919.85        41.63 o                         
  -6   4   9        496.15        516.52        26.67 o                         
  -5   4   9         91.92         88.47         9.76 o                         
  -4   4   9         75.17         74.81         8.46 o                         
  -3   4   9        150.69        137.26        11.06 o                         
  -2   4   9        104.35        126.85         9.76 o                         
  -1   4   9         11.27         13.66         4.55 o                         
   0   4   9       1208.80       1259.79        29.79 o                         
   1   4   9        217.71        187.25         7.06 o                         
   2   4   9          9.07          8.28         2.58 o                         
   3   4   9        523.82        462.08        16.29 o                         
   4   4   9       1369.12       1369.78        40.23 o                         
   5   4   9       1558.87       1543.68        45.29 o                         
   6   4   9        252.17        244.90        11.09 o                         
   7   4   9       1033.93       1095.47        73.51 o                         
   8   4   9          6.43         -3.98         4.40 o                         
   9   4   9          0.38         -4.68         4.68 o                         
  -7   5   9          3.57          0.49         4.01 o                         
  -6   5   9          0.02          3.65         3.84 o                         
  -5   5   9         12.96         10.41         6.51 o                         
  -4   5   9        737.01        811.21        35.78 o                         
  -3   5   9       2942.65       3382.77       130.76 o                         
  -2   5   9        657.19        735.10        31.88 o                         
  -1   5   9        235.35        214.83         9.42 o                         
   0   5   9       1306.94       1335.55        38.41 o                         
   1   5   9        156.41        137.18         6.41 o                         
   2   5   9        737.66        731.15        18.75 o                         
   3   5   9        803.43        776.68        19.74 o                         
   4   5   9        218.68        185.31        10.28 o                         
   5   5   9        222.07        191.64        11.01 o                         
   6   5   9        605.48        631.31        40.33 o                         
   7   5   9        349.06        341.19        27.00 o                         
   8   5   9         77.41         70.11        12.36 o                         
   9   5   9        499.34        546.58        28.40 o                         
  -7   6   9         62.71         50.38         5.77 o                         
  -6   6   9         18.55         13.53         4.33 o                         
  -5   6   9        970.07       1066.55        31.70 o                         
  -4   6   9       2063.69       2334.50        64.60 o                         
  -3   6   9       1494.73       1663.41        67.00 o                         
  -2   6   9         15.27         15.61         5.85 o                         
  -1   6   9        323.00        301.16        16.59 o                         
   0   6   9        393.72        386.05        14.02 o                         
   1   6   9         44.42         29.78         3.93 o                         
   2   6   9       2253.68       2315.69        52.95 o                         
   3   6   9        541.13        530.55        14.84 o                         
   4   6   9        266.58        233.44         7.44 o                         
   5   6   9         26.88         21.66         7.16 o                         
   6   6   9        696.67        708.76        38.06 o                         
   7   6   9        245.73        227.22        22.12 o                         
   8   6   9        263.00        282.09        30.25 o                         
   9   6   9        330.20        333.86        15.92 o                         
  -6   7   9        111.23        106.30        12.36 o                         
  -5   7   9        149.72        161.62         9.43 o                         
  -4   7   9        188.68        178.78         9.76 o                         
  -3   7   9         10.66          7.42         5.85 o                         
  -2   7   9         54.21         60.27         4.49 o                         
  -1   7   9       2510.38       2677.85        60.21 o                         
   0   7   9         53.07         49.93         4.02 o                         
   1   7   9       1286.27       1286.34        31.14 o                         
   2   7   9       1132.49       1127.96        23.70 o                         
   3   7   9         62.48         52.29         5.80 o                         
   4   7   9         49.57         38.04         4.34 o                         
   5   7   9        134.17        126.34         6.74 o                         
   6   7   9         38.13         25.73         5.77 o                         
   7   7   9        393.01        411.91        16.56 o                         
   8   7   9        175.03        170.51        14.64 o                         
   9   7   9         10.99          1.76         6.72 o                         
  -5   8   9        191.31        195.55        10.74 o                         
  -4   8   9        151.37        174.89        15.36 o                         
  -3   8   9        151.62        145.76         7.20 o                         
  -2   8   9       1509.06       1576.78        37.04 o                         
  -1   8   9        555.81        568.85        15.48 o                         
   0   8   9         80.83         75.55         4.87 o                         
   1   8   9        165.88        139.81         8.70 o                         
   2   8   9        105.93         87.49         6.98 o                         
   3   8   9        385.35        358.43        11.50 o                         
   4   8   9        406.19        409.06        12.60 o                         
   5   8   9         12.72         10.63         4.30 o                         
   6   8   9        363.16        326.62        27.32 o                         
   7   8   9          4.52         -3.20         5.77 o                         
   8   8   9          0.30         -4.46         7.48 o                         
  -4   9   9          4.46          3.02         3.92 o                         
  -3   9   9         14.54         13.61         4.10 o                         
  -2   9   9         43.31         36.57         4.38 o                         
  -1   9   9        254.54        258.66         9.83 o                         
   0   9   9        200.47        174.92         8.02 o                         
   1   9   9         83.94         62.06        12.69 o                         
   2   9   9         92.96         68.08         9.91 o                         
   3   9   9        257.78        266.12        10.20 o                         
   4   9   9         16.73          7.19         4.49 o                         
   5   9   9        240.32        229.57        18.23 o                         
   6   9   9        191.19        187.53        15.29 o                         
   7   9   9        155.08        151.93        13.34 o                         
  -2  10   9        755.17        800.39        21.50 o                         
  -1  10   9        205.64        196.95        14.60 o                         
   0  10   9         20.97         19.37         4.79 o                         
   1  10   9         72.21         68.82         9.43 o                         
   2  10   9         56.54         42.22         5.45 o                         
   3  10   9         95.42         86.54         6.58 o                         
   4  10   9        329.37        320.21        15.83 o                         
   5  10   9         24.47         26.83         5.83 o                         
   6  10   9         40.31         33.31        14.31 o                         
   1  11   9          5.80         -1.52         6.20 o                         
   2  11   9        733.79        799.95        22.00 o                         
   3  11   9         48.99         41.08         9.53 o                         
  -2  -6  10         11.72         14.96        11.06 o                         
  -1  -6  10         68.40         63.10        13.01 o                         
   0  -6  10        213.17        209.70        13.32 o                         
  -5  -5  10        269.91        303.80        24.07 o                         
  -4  -5  10        376.05        417.64        26.02 o                         
  -3  -5  10        108.77        126.20        15.61 o                         
  -2  -5  10        229.18        240.70        20.82 o                         
  -1  -5  10         99.86         68.96        12.36 o                         
   0  -5  10        156.09        157.43        14.96 o                         
   1  -5  10         28.09         11.06         9.76 o                         
   2  -5  10        132.50        103.43        14.31 o                         
   3  -5  10        267.22        273.87        22.77 o                         
  -6  -4  10         28.78         15.61        11.06 o                         
  -5  -4  10        643.15        781.29        39.03 o                         
  -4  -4  10        241.13        247.20        20.17 o                         
  -3  -4  10         69.42         48.14        11.06 o                         
  -2  -4  10        373.48        402.03        24.72 o                         
  -1  -4  10          0.21         -1.14         5.63 o                         
   0  -4  10         64.09         81.32        11.06 o                         
   1  -4  10        498.17        575.07        29.27 o                         
   2  -4  10        330.33        336.32        22.12 o                         
   3  -4  10        378.31        409.18        25.37 o                         
   4  -4  10        337.73        377.31        25.37 o                         
   5  -4  10         17.20         11.71        11.06 o                         
  -7  -3  10         75.50         80.67        13.66 o                         
  -6  -3  10        248.31        263.47        22.12 o                         
  -5  -3  10        127.28        123.60        14.31 o                         
  -4  -3  10         26.74         14.96         9.11 o                         
  -3  -3  10       1514.02       1729.11        71.56 o                         
  -2  -3  10        453.58        484.65        26.67 o                         
  -1  -3  10         11.87         14.78         5.20 o                         
   0  -3  10        777.35        828.78        37.08 o                         
   1  -3  10         60.81         61.80         9.76 o                         
   2  -3  10          1.63         -3.90         7.16 o                         
   3  -3  10        106.15         89.77        12.36 o                         
   4  -3  10         20.25         16.26         9.11 o                         
   5  -3  10         11.95         25.37        10.41 o                         
   6  -3  10        155.28        139.86        16.91 o                         
  -7  -2  10        254.08        242.00        20.82 o                         
  -6  -2  10        226.20        256.96        20.17 o                         
  -5  -2  10         20.06          1.30         7.81 o                         
  -4  -2  10        297.83        300.55        20.17 o                         
  -3  -2  10        746.28        776.08        35.78 o                         
  -2  -2  10         69.34         59.85        10.41 o                         
  -1  -2  10        316.37        336.95        13.52 o                         
   0  -2  10         79.00         77.41         9.11 o                         
   1  -2  10        728.19        783.89        35.13 o                         
   2  -2  10        155.81        164.58        14.31 o                         
   3  -2  10         35.58         21.47         8.46 o                         
   4  -2  10         11.48          7.81         8.46 o                         
   5  -2  10        397.22        459.28        27.32 o                         
   6  -2  10         18.72          7.16        10.41 o                         
   7  -2  10        189.97        201.01        19.52 o                         
  -8  -1  10        349.96        350.64        24.72 o                         
  -7  -1  10        307.69        320.71        22.12 o                         
  -6  -1  10         51.16         41.63         9.76 o                         
  -5  -1  10        110.54         99.53        12.36 o                         
  -4  -1  10         21.19         14.31         7.81 o                         
  -3  -1  10          0.77          1.30         6.51 o                         
  -2  -1  10        175.25        165.24        14.31 o                         
  -1  -1  10       1137.03       1155.47        33.79 o                         
   0  -1  10         19.09         18.21         5.85 o                         
   1  -1  10         25.79         22.77         6.51 o                         
   2  -1  10         22.98         19.76         4.81 o                         
   3  -1  10        156.22        153.45         9.66 o                         
   4  -1  10         16.98         20.17         5.98 o                         
   5  -1  10         93.12         83.57        11.38 o                         
   6  -1  10        737.59        761.12        37.08 o                         
   7  -1  10         14.57         10.41        10.41 o                         
  -8   0  10         40.07         40.98        11.06 o                         
  -7   0  10        270.05        245.25        18.87 o                         
  -6   0  10          2.38         -5.20         7.81 o                         
  -5   0  10          3.14         -2.60         7.16 o                         
  -4   0  10         11.07         12.36         7.16 o                         
  -3   0  10          1.42          8.46         6.51 o                         
  -2   0  10          1.32         -2.32         4.88 o                         
  -1   0  10          4.85         -0.18         2.58 o                         
   0   0  10        183.35        174.52         6.74 o                         
   1   0  10         53.44         36.27         3.62 o                         
   2   0  10        292.97        296.71        12.42 o                         
   3   0  10       1218.47       1277.95        37.95 o                         
   4   0  10        104.31         87.00         8.46 o                         
   5   0  10        264.67        249.30        13.32 o                         
   6   0  10         53.23         37.73        10.41 o                         
   7   0  10       1151.69       1258.13        55.30 o                         
   8   0  10         16.97         22.88         6.72 o                         
  -8   1  10         12.71          9.11         9.76 o                         
  -7   1  10         68.39         53.99        10.41 o                         
  -6   1  10        155.58        147.67        13.66 o                         
  -5   1  10         21.41         23.42         7.81 o                         
  -4   1  10        313.94        303.80        18.21 o                         
  -3   1  10       1609.53       1727.81        68.96 o                         
  -2   1  10        918.84        977.85        23.52 o                         
  -1   1  10         24.49         21.86         3.34 o                         
   0   1  10        165.74        147.17         6.13 o                         
   1   1  10        292.66        279.45         7.53 o                         
   2   1  10         53.25         48.91         4.10 o                         
   3   1  10        943.67       1010.82        27.27 o                         
   4   1  10        288.65        262.81        12.64 o                         
   5   1  10         27.87         19.77         5.93 o                         
   6   1  10        563.18        577.67        29.92 o                         
   7   1  10        224.64        189.96        16.91 o                         
   8   1  10        398.21        451.95        25.70 o                         
  -8   2  10         59.54         47.12         7.58 o                         
  -7   2  10        433.70        407.61        16.79 o                         
  -6   2  10        140.43        123.19        12.03 o                         
  -5   2  10        862.65        885.37        38.38 o                         
  -4   2  10        440.71        472.94        23.42 o                         
  -3   2  10        762.24        804.06        34.48 o                         
  -2   2  10          5.60          0.65         5.20 o                         
  -1   2  10        538.95        547.24        14.51 o                         
   0   2  10        435.26        431.97        10.32 o                         
   1   2  10          4.67          0.10         2.36 o                         
   2   2  10       1730.14       1806.68        51.03 o                         
   3   2  10        489.87        487.47        21.37 o                         
   4   2  10         23.59         19.98         3.92 o                         
   5   2  10        322.84        289.68        10.68 o                         
   6   2  10        127.82         93.03        11.71 o                         
   7   2  10         34.29         21.47         9.76 o                         
   8   2  10        298.54        325.69        39.03 o                         
  -8   3  10         79.35         74.16        11.71 o                         
  -7   3  10        431.71        470.33        26.02 o                         
  -6   3  10        121.66         99.83        11.38 o                         
  -5   3  10         72.21         56.60         9.11 o                         
  -4   3  10          5.18          1.95         5.85 o                         
  -3   3  10        223.06        202.97        13.66 o                         
  -2   3  10          2.09          6.51         5.20 o                         
  -1   3  10       3227.90       3600.11        98.20 o                         
   0   3  10        831.41        895.15        21.89 o                         
   1   3  10        984.28       1058.03        25.39 o                         
   2   3  10        530.75        484.06        16.75 o                         
   3   3  10       1453.22       1461.85        42.29 o                         
   4   3  10         61.09         45.28         5.77 o                         
   5   3  10        628.49        626.02        21.95 o                         
   6   3  10          0.01         -5.06         5.06 o                         
   7   3  10         79.49         61.42         8.13 o                         
   8   3  10        276.54        280.59        22.12 o                         
   9   3  10         22.81         17.41         6.72 o                         
  -7   4  10         10.71         -4.55         7.81 o                         
  -6   4  10        726.45        759.17        35.78 o                         
  -5   4  10       1214.34       1306.27        54.64 o                         
  -4   4  10          8.56          3.25         6.51 o                         
  -3   4  10        327.77        362.35        19.52 o                         
  -2   4  10        841.47        931.56        39.68 o                         
  -1   4  10        291.37        315.51        16.91 o                         
   0   4  10        445.84        436.14        12.49 o                         
   1   4  10        492.66        476.17        16.10 o                         
   2   4  10         53.81         50.86         4.06 o                         
   3   4  10        283.29        227.62        23.74 o                         
   4   4  10        964.36        957.33        35.78 o                         
   5   4  10         15.06         12.36         6.51 o                         
   6   4  10        161.26        145.72        13.66 o                         
   7   4  10        525.21        552.03        62.13 o                         
   8   4  10        165.07        140.38         9.69 o                         
   9   4  10         11.07          5.02         6.25 o                         
  -7   5  10         33.04         12.48         4.52 o                         
  -6   5  10        171.16        165.24        14.31 o                         
  -5   5  10         90.13         86.52        11.06 o                         
  -4   5  10          0.73         -1.95         5.85 o                         
  -3   5  10         86.24         94.98        10.41 o                         
  -2   5  10        340.92        327.87        18.21 o                         
  -1   5  10       1766.28       1863.07        52.67 o                         
   0   5  10         56.80         59.15         4.72 o                         
   1   5  10        362.17        345.66        17.89 o                         
   2   5  10         72.78         69.76         4.87 o                         
   3   5  10        348.74        338.58        10.68 o                         
   4   5  10         18.12         10.87         4.81 o                         
   5   5  10       2600.46       2656.12       104.74 o                         
   6   5  10         29.42         14.96         8.46 o                         
   7   5  10         30.31         18.45         6.18 o                         
   8   5  10         98.56         80.38        13.34 o                         
   9   5  10          1.26         -3.46         5.13 o                         
  -6   6  10         85.49         77.41        11.06 o                         
  -5   6  10        345.03        347.74        17.24 o                         
  -4   6  10        737.21        800.15        36.43 o                         
  -3   6  10        109.29        109.94        11.06 o                         
  -2   6  10        484.66        493.31        17.25 o                         
  -1   6  10        720.22        790.70        24.61 o                         
   0   6  10         27.15         17.72         5.56 o                         
   1   6  10         10.49          7.42         3.34 o                         
   2   6  10         57.95         40.08         4.30 o                         
   3   6  10        133.40        121.65        14.41 o                         
   4   6  10        748.35        755.20        24.38 o                         
   5   6  10          1.70         -4.55         7.16 o                         
   6   6  10          1.12          1.21         4.68 o                         
   7   6  10        160.84        136.71        22.12 o                         
   8   6  10          4.50          0.14         6.10 o                         
  -6   7  10          4.86          2.47         4.33 o                         
  -5   7  10         41.22         44.64         6.18 o                         
  -4   7  10        117.16        131.41        12.36 o                         
  -3   7  10        223.63        218.48        11.47 o                         
  -2   7  10        119.65        131.73         8.74 o                         
  -1   7  10        506.25        510.99        25.70 o                         
   0   7  10       1188.20       1232.78        36.57 o                         
   1   7  10        877.23        867.89        26.91 o                         
   2   7  10       1151.81       1161.83        34.49 o                         
   3   7  10         55.86         42.95         5.74 o                         
   4   7  10        316.11        301.44        13.06 o                         
   5   7  10         80.95         59.11         6.25 o                         
   6   7  10         79.76         70.29         6.86 o                         
   7   7  10        751.98        840.48        58.87 o                         
   8   7  10        299.89        327.27        40.66 o                         
  -5   8  10       1172.24       1277.55        37.90 o                         
  -4   8  10        115.48        124.74        10.16 o                         
  -3   8  10        110.68        107.29         8.27 o                         
  -2   8  10          0.36         -0.68         4.35 o                         
  -1   8  10         97.33        105.14         7.82 o                         
   0   8  10        193.83        179.86        10.34 o                         
   1   8  10       2125.01       2287.15        64.39 o                         
   2   8  10        304.32        291.41        13.32 o                         
   3   8  10         98.58         90.52         9.48 o                         
   4   8  10        184.34        166.08        24.89 o                         
   5   8  10        176.95        174.41        10.28 o                         
   6   8  10        163.09        190.05        21.79 o                         
   7   8  10        206.90        220.80        12.49 o                         
  -3   9  10         86.46         77.66         9.56 o                         
  -2   9  10        411.65        431.18        13.44 o                         
  -1   9  10         90.81         81.52         5.83 o                         
   0   9  10        841.37        906.14        23.13 o                         
   1   9  10        786.80        804.42        26.45 o                         
   2   9  10        177.14        170.89        11.61 o                         
   3   9  10         62.95         55.82         5.53 o                         
   4   9  10        556.26        557.10        29.65 o                         
   5   9  10          1.79         -0.95         5.77 o                         
   6   9  10        419.67        461.95        31.23 o                         
  -1  10  10         30.40         20.56         4.79 o                         
   0  10  10         13.26         12.67         4.18 o                         
   1  10  10          5.16          0.29         5.74 o                         
   2  10  10          6.11         -2.16         4.48 o                         
   3  10  10        861.81        971.41        34.85 o                         
   4  10  10          0.10         -0.48         4.97 o                         
   5  10  10        249.26        235.15        18.32 o                         
  -2  -5  11         16.92         17.56        11.71 o                         
  -1  -5  11        262.45        259.56        22.77 o                         
   0  -5  11         64.33         55.49         9.42 o                         
  -4  -4  11        162.33        156.78        16.26 o                         
  -3  -4  11        160.44        125.55        14.96 o                         
  -2  -4  11         24.36         18.21        10.41 o                         
  -1  -4  11         57.79         50.09        11.71 o                         
   0  -4  11        113.44        107.69        17.24 o                         
   1  -4  11        176.04        178.25        16.26 o                         
   2  -4  11        257.92        294.69        21.47 o                         
   3  -4  11         63.40         68.96        13.01 o                         
  -6  -3  11          3.65         -9.76         9.76 o                         
  -5  -3  11        176.74        173.69        16.91 o                         
  -4  -3  11         81.77         65.70        11.71 o                         
  -3  -3  11          4.05         11.06         9.11 o                         
  -2  -3  11         15.04         11.06         9.76 o                         
  -1  -3  11        145.14        131.41        14.31 o                         
   0  -3  11        371.05        417.64        23.42 o                         
   1  -3  11          4.03         -2.60         7.81 o                         
   2  -3  11         18.93          9.11         9.11 o                         
   3  -3  11        226.00        240.05        20.17 o                         
   4  -3  11         44.17         41.63        11.71 o                         
  -6  -2  11         48.35         42.94        11.71 o                         
  -5  -2  11         69.81         65.70        12.36 o                         
  -4  -2  11          4.45          5.85         8.46 o                         
  -3  -2  11          7.71          3.90         7.81 o                         
  -2  -2  11        482.74        487.90        26.67 o                         
  -1  -2  11        893.59       1017.45        32.20 o                         
   0  -2  11        531.59        543.84        26.67 o                         
   1  -2  11        167.90        172.39        14.96 o                         
   2  -2  11         46.00         57.25        10.41 o                         
   3  -2  11          6.13         -1.95         8.46 o                         
   4  -2  11        242.42        274.52        20.82 o                         
   5  -2  11          1.40          5.85         9.76 o                         
   6  -2  11         98.75        111.89        14.96 o                         
  -7  -1  11          2.31          1.30         9.76 o                         
  -6  -1  11         95.76         60.50        11.71 o                         
  -5  -1  11          1.02         -7.16         7.81 o                         
  -4  -1  11        119.77        103.43        12.36 o                         
  -3  -1  11        397.05        422.85        23.42 o                         
  -2  -1  11          6.36          1.30         7.16 o                         
  -1  -1  11        421.64        445.14        16.02 o                         
   0  -1  11         38.26         39.68         7.16 o                         
   1  -1  11          2.43          3.25         5.85 o                         
   2  -1  11        828.54        914.65        40.33 o                         
   3  -1  11        107.42         96.28        11.71 o                         
   4  -1  11        220.21        211.42        18.21 o                         
   5  -1  11        333.18        323.96        22.77 o                         
   6  -1  11         14.76         17.56        10.41 o                         
  -7   0  11          0.23         -7.81         9.11 o                         
  -6   0  11         13.98          3.25         9.11 o                         
  -5   0  11        631.05        694.12        33.83 o                         
  -4   0  11         43.38         38.38         9.11 o                         
  -3   0  11          1.83         -0.65         6.51 o                         
  -2   0  11        124.28        128.81        12.36 o                         
  -1   0  11        129.96        121.19         8.78 o                         
   0   0  11         41.69         27.97         6.51 o                         
   1   0  11       1342.86       1436.99        67.00 o                         
   2   0  11         40.17         35.60         5.52 o                         
   3   0  11          1.58          0.33         7.48 o                         
   4   0  11        111.39         95.72         8.50 o                         
   5   0  11        267.76        250.45        19.52 o                         
   6   0  11          1.63          0.65         9.11 o                         
   7   0  11         49.46         59.85        13.01 o                         
  -7   1  11         67.58         61.80        11.71 o                         
  -6   1  11        338.16        342.18        21.47 o                         
  -5   1  11         21.44          9.11         7.81 o                         
  -4   1  11        616.21        617.35        29.92 o                         
  -3   1  11         77.88         74.81         9.76 o                         
  -2   1  11         28.87         21.71         5.00 o                         
  -1   1  11          3.45          1.08         3.00 o                         
   0   1  11         15.94         16.84         3.24 o                         
   1   1  11         22.43         15.95         2.75 o                         
   2   1  11         83.22         72.02         5.37 o                         
   3   1  11          1.77         -2.31         4.06 o                         
   4   1  11          7.37          5.20         5.20 o                         
   5   1  11        846.02        921.15        42.28 o                         
   6   1  11         32.92         17.56         9.76 o                         
   7   1  11         12.94         14.31         9.76 o                         
  -7   2  11         33.20         23.72        10.08 o                         
  -6   2  11        253.42        222.98        12.42 o                         
  -5   2  11        295.03        269.10        12.64 o                         
  -4   2  11         15.80         16.67         4.81 o                         
  -3   2  11         50.12         41.80         5.52 o                         
  -2   2  11        318.01        334.32        10.64 o                         
  -1   2  11         92.84         90.65         5.31 o                         
   0   2  11        153.44        144.22         5.73 o                         
   1   2  11       1165.48       1249.81        25.68 o                         
   2   2  11         60.04         50.40         4.40 o                         
   3   2  11         53.73         52.23         4.79 o                         
   4   2  11        447.59        424.59        22.80 o                         
   5   2  11         45.34         32.53         9.11 o                         
   6   2  11        109.01        100.83        13.01 o                         
   7   2  11        612.98        629.06        33.18 o                         
   8   2  11         29.08         35.78        11.71 o                         
  -7   3  11         67.01         40.98         9.76 o                         
  -6   3  11          1.08          6.51         7.81 o                         
  -5   3  11         39.92         31.23         8.46 o                         
  -4   3  11          2.11         -0.65         5.85 o                         
  -3   3  11        883.43        932.86        40.33 o                         
  -2   3  11        440.73        454.02        16.54 o                         
  -1   3  11        273.65        283.03        11.72 o                         
   0   3  11       1229.86       1269.68        30.16 o                         
   1   3  11          9.26          9.49         3.03 o                         
   2   3  11        593.09        553.26        18.79 o                         
   3   3  11        221.92        212.68        10.46 o                         
   4   3  11         17.41         16.26         5.85 o                         
   5   3  11        540.36        583.53        22.77 o                         
   6   3  11        191.56        193.77        28.62 o                         
   7   3  11        394.74        415.69        25.37 o                         
   8   3  11        160.25        162.63        16.91 o                         
  -7   4  11        113.66        115.79        13.66 o                         
  -6   4  11          3.21          2.60         7.81 o                         
  -5   4  11        463.41        521.73        27.32 o                         
  -4   4  11         30.90         24.07         7.81 o                         
  -3   4  11        240.47        234.84        15.61 o                         
  -2   4  11        215.80        225.73        14.96 o                         
  -1   4  11        310.39        300.62        10.23 o                         
   0   4  11        320.51        319.81        10.46 o                         
   1   4  11       1903.06       2044.97        47.05 o                         
   2   4  11        940.52        926.05        23.00 o                         
   3   4  11        378.55        364.34        14.63 o                         
   4   4  11        649.89        607.60        28.62 o                         
   5   4  11         24.54         25.37         7.81 o                         
   6   4  11        222.46        189.96        16.26 o                         
   7   4  11        412.33        390.42        30.57 o                         
   8   4  11        132.88        119.05        14.96 o                         
  -6   5  11        514.08        577.02        29.92 o                         
  -5   5  11         73.98         76.76        11.06 o                         
  -4   5  11         20.94         16.91         7.81 o                         
  -3   5  11        640.49        715.58        33.18 o                         
  -2   5  11        236.84        217.28        14.96 o                         
  -1   5  11        654.82        722.98        23.23 o                         
   0   5  11         86.38         82.52         5.57 o                         
   1   5  11        766.19        804.71        20.63 o                         
   2   5  11        529.03        502.30        14.43 o                         
   3   5  11        354.36        330.47        19.52 o                         
   4   5  11        622.65        619.31        29.92 o                         
   5   5  11          0.19          0.00         7.16 o                         
   6   5  11        504.33        462.53        26.02 o                         
   7   5  11        317.12        278.43        20.82 o                         
   8   5  11          0.06          3.76         5.05 o                         
  -6   6  11        905.59       1083.14        48.79 o                         
  -5   6  11         57.79         51.39         9.76 o                         
  -4   6  11        368.63        405.28        22.77 o                         
  -3   6  11       1695.08       1991.93        80.67 o                         
  -2   6  11          3.72          6.71         4.35 o                         
  -1   6  11         56.28         53.34         5.74 o                         
   0   6  11        208.17        202.63        10.34 o                         
   1   6  11          0.08          3.61         4.06 o                         
   2   6  11         11.90          8.46         4.35 o                         
   3   6  11       1726.67       1793.85        50.82 o                         
   4   6  11        108.23         93.68        11.71 o                         
   5   6  11          4.88          0.65         7.81 o                         
   6   6  11        164.96        116.45        13.66 o                         
   7   6  11        152.26        111.89        14.31 o                         
   8   6  11         41.00         35.84         7.81 o                         
  -5   7  11         68.27         65.70        10.41 o                         
  -4   7  11        996.35       1156.65        50.09 o                         
  -3   7  11          4.69          1.33         4.81 o                         
  -2   7  11        507.76        517.19        18.84 o                         
  -1   7  11        441.39        452.99        17.89 o                         
   0   7  11         43.36         34.37         5.27 o                         
   1   7  11         70.33         74.63         6.66 o                         
   2   7  11         73.51         62.47         6.39 o                         
   3   7  11          1.16         -2.28         8.78 o                         
   4   7  11         15.98         12.36         7.81 o                         
   5   7  11         12.53         18.21         9.11 o                         
   6   7  11          5.01         -7.16         9.11 o                         
   7   7  11         96.58         82.62        13.66 o                         
  -4   8  11        195.02        211.50        36.43 o                         
  -3   8  11         82.96         69.28        10.41 o                         
  -2   8  11        183.45        188.01        11.04 o                         
  -1   8  11        461.14        452.69        17.25 o                         
   0   8  11         52.37         40.96         6.18 o                         
   1   8  11          5.41          3.93         6.18 o                         
   2   8  11        210.77        190.49        11.26 o                         
   3   8  11        286.10        266.34        13.06 o                         
   4   8  11        215.39        215.98        18.21 o                         
   5   8  11        130.01        117.41        11.71 o                         
   6   8  11          0.69          1.10         5.77 o                         
  -2   9  11         79.69         76.08         5.61 o                         
  -1   9  11        234.52        232.31        12.86 o                         
   0   9  11        159.57        136.27         9.42 o                         
   1   9  11         58.67         44.20         6.66 o                         
   2   9  11        460.48        429.85        17.46 o                         
   3   9  11        282.10        288.24        14.24 o                         
   4   9  11        100.84         79.57         6.30 o                         
   5   9  11         90.92         81.08         8.13 o                         
   0  10  11         94.68         94.33         8.74 o                         
   1  10  11         37.81         35.81         5.26 o                         
   2  10  11         65.21         66.82         8.85 o                         
   3  10  11        173.43        148.70         8.10 o                         
  -1  -4  12         72.40         54.64        12.36 o                         
  -4  -3  12        229.27        219.88        19.52 o                         
  -3  -3  12        129.99        158.08        16.91 o                         
  -2  -3  12         52.99         36.43        11.71 o                         
  -1  -3  12        780.31        837.23        40.33 o                         
   0  -3  12          1.61          3.90        12.03 o                         
   1  -3  12         90.74         79.36        11.71 o                         
   2  -3  12         44.43         42.94        11.06 o                         
   3  -3  12          2.47         11.71        10.41 o                         
  -5  -2  12         47.13         47.49        11.71 o                         
  -4  -2  12         35.17          9.76         9.76 o                         
  -3  -2  12         35.26         35.13        10.41 o                         
  -2  -2  12         46.17         39.68        10.41 o                         
  -1  -2  12         16.03         16.91         9.11 o                         
   0  -2  12         43.99         41.37        12.36 o                         
   1  -2  12        929.50       1093.54        48.14 o                         
   2  -2  12        242.28        264.12        19.52 o                         
   3  -2  12         31.73         31.88        10.41 o                         
   4  -2  12         23.22         22.77        10.41 o                         
  -6  -1  12        233.00        225.73        19.52 o                         
  -5  -1  12        271.94        275.17        21.47 o                         
  -4  -1  12         53.27         35.13        10.41 o                         
  -3  -1  12        190.26        205.57        17.56 o                         
  -2  -1  12        618.58        661.59        33.18 o                         
  -1  -1  12          4.10          5.20         7.81 o                         
   0  -1  12       1026.16       1140.81        39.03 o                         
   1  -1  12       1122.30       1334.24        55.95 o                         
   2  -1  12        579.93        621.26        30.57 o                         
   3  -1  12         30.54         26.67         9.76 o                         
   4  -1  12         22.04         25.37        10.41 o                         
   5  -1  12        173.48        168.49        16.91 o                         
  -6   0  12         99.90         93.68        13.66 o                         
  -5   0  12          0.65          0.65         9.11 o                         
  -4   0  12          0.40          0.65         8.46 o                         
  -3   0  12        135.15        129.46        13.01 o                         
  -2   0  12        500.67        455.37        24.72 o                         
  -1   0  12        882.69        947.17        42.28 o                         
   0   0  12         69.56         58.71         6.39 o                         
   1   0  12        283.87        299.90        18.21 o                         
   2   0  12        647.24        744.86        34.48 o                         
   3   0  12       1090.36       1251.62        53.99 o                         
   4   0  12        914.06       1023.94        46.19 o                         
   5   0  12         54.66         46.19        11.06 o                         
   6   0  12         94.00         84.57        13.66 o                         
  -6   1  12         33.43         38.38        10.41 o                         
  -5   1  12         90.09         83.92        12.36 o                         
  -4   1  12        518.88        553.60        27.97 o                         
  -3   1  12       1500.58       1675.77        68.31 o                         
  -2   1  12        165.17        173.69        14.31 o                         
  -1   1  12        249.28        247.34        11.50 o                         
   0   1  12         97.31         74.97         4.40 o                         
   1   1  12         56.52         37.11         5.53 o                         
   2   1  12        960.47        987.15        36.76 o                         
   3   1  12       2431.72       2751.82       171.74 o                         
   4   1  12       1312.11       1421.41        60.50 o                         
   5   1  12          6.64          3.25         8.46 o                         
   6   1  12         97.29         84.57        13.01 o                         
  -6   2  12       1094.41       1140.38        50.74 o                         
  -5   2  12       1192.84       1310.31        56.27 o                         
  -4   2  12        764.51        838.86        37.08 o                         
  -3   2  12        207.30        185.09        12.03 o                         
  -2   2  12         30.45         30.30         4.25 o                         
  -1   2  12         25.52         17.49         2.83 o                         
   0   2  12        954.23       1002.39        19.02 o                         
   1   2  12        528.42        542.11        17.09 o                         
   2   2  12         77.61         71.40         5.45 o                         
   3   2  12        506.51        515.87        26.67 o                         
   4   2  12        126.22        113.19        13.01 o                         
   5   2  12        308.64        286.88        20.82 o                         
   6   2  12        543.91        601.09        31.88 o                         
   7   2  12         23.47         20.17        11.06 o                         
  -6   3  12        119.00         85.22        11.71 o                         
  -5   3  12        232.88        236.79        18.21 o                         
  -4   3  12        319.87        308.35        19.52 o                         
  -3   3  12          4.41          8.46         6.51 o                         
  -2   3  12         58.32         40.09         5.27 o                         
  -1   3  12       2053.82       2320.14        53.08 o                         
   0   3  12          1.86         -2.81         2.86 o                         
   1   3  12          1.31          3.00         3.12 o                         
   2   3  12         66.34         64.05        13.34 o                         
   3   3  12        244.94        237.44        15.61 o                         
   4   3  12        134.59        119.49         8.43 o                         
   5   3  12       1330.41       1541.11        65.05 o                         
   6   3  12        222.72        179.55        16.91 o                         
   7   3  12        188.07        189.30        18.21 o                         
  -6   4  12        154.86        151.57        14.96 o                         
  -5   4  12        158.52        135.31        13.66 o                         
  -4   4  12        577.45        628.41        31.23 o                         
  -3   4  12        628.66        663.54        31.88 o                         
  -2   4  12        873.16       1037.60        44.24 o                         
  -1   4  12         35.53         30.96         4.56 o                         
   0   4  12        692.39        763.20        20.09 o                         
   1   4  12          5.73          2.40         3.59 o                         
   2   4  12          1.16          0.65         5.20 o                         
   3   4  12          6.33          3.90         6.51 o                         
   4   4  12          3.54          7.16         6.51 o                         
   5   4  12          3.28          1.95         7.16 o                         
   6   4  12         33.03         28.73         7.12 o                         
   7   4  12        377.83        358.44        24.72 o                         
  -5   5  12        135.36        109.94        13.01 o                         
  -4   5  12          0.76         -7.16         7.16 o                         
  -3   5  12        205.56        228.99        16.91 o                         
  -2   5  12          0.84          4.21         4.81 o                         
  -1   5  12        737.84        788.77        25.07 o                         
   0   5  12         85.38         82.92         6.66 o                         
   1   5  12        154.81        147.62         8.70 o                         
   2   5  12        314.21        289.33        12.13 o                         
   3   5  12         63.21         37.73         8.46 o                         
   4   5  12        804.02        798.20        36.43 o                         
   5   5  12        897.45        868.46        39.68 o                         
   6   5  12        178.41        165.24        15.61 o                         
   7   5  12         51.06         29.92        11.06 o                         
  -5   6  12        508.94        591.33        30.57 o                         
  -4   6  12         76.90         65.70        10.41 o                         
  -3   6  12         50.41         40.33         8.46 o                         
  -2   6  12          3.41          5.53         5.06 o                         
  -1   6  12        896.39       1002.10        31.05 o                         
   0   6  12          0.66          2.89         4.53 o                         
   1   6  12        681.52        694.17        35.78 o                         
   2   6  12        286.03        285.90        12.39 o                         
   3   6  12        396.55        402.68        22.77 o                         
   4   6  12        302.94        247.85        18.21 o                         
   5   6  12         45.58         37.08         9.76 o                         
   6   6  12        234.27        194.51        16.91 o                         
   7   6  12         74.49         37.08        11.06 o                         
  -4   7  12       1158.24       1324.48        56.60 o                         
  -3   7  12        111.24        107.87        18.21 o                         
  -2   7  12         45.93         46.46         6.39 o                         
  -1   7  12        115.49         99.64         7.82 o                         
   0   7  12        194.82        180.59        10.58 o                         
   1   7  12        412.78        393.38        15.62 o                         
   2   7  12        544.19        545.71        19.30 o                         
   3   7  12         26.86         28.62         9.11 o                         
   4   7  12         51.97         28.62         9.11 o                         
   5   7  12        491.07        444.96        26.02 o                         
   6   7  12        549.11        565.31        31.23 o                         
  -3   8  12        330.27        335.48        15.16 o                         
  -2   8  12        153.52        141.82         9.63 o                         
  -1   8  12        264.73        282.10        13.56 o                         
   0   8  12         26.12         31.04        12.03 o                         
   1   8  12       1546.94       1700.03        49.67 o                         
   2   8  12         57.55         47.58         7.48 o                         
   3   8  12        161.64        144.28         9.82 o                         
   4   8  12          0.99         -0.65         8.46 o                         
   5   8  12        212.50        178.25        16.91 o                         
  -1   9  12         24.15         10.33         5.74 o                         
   0   9  12        326.93        330.62        15.16 o                         
   1   9  12        160.41        131.13         9.63 o                         
   2   9  12          3.89          0.68         7.48 o                         
   3   9  12         42.98         38.38         7.12 o                         
   4   9  12         87.01         78.06        12.36 o                         
  -3  -2  13        217.35        243.95        20.17 o                         
  -2  -2  13          1.72         -9.11         9.11 o                         
  -1  -2  13        130.49        109.94        14.31 o                         
   0  -2  13        189.01        193.21        18.21 o                         
   1  -2  13        239.72        270.62        20.17 o                         
   2  -2  13          8.60          9.76         9.11 o                         
  -4  -1  13        802.63        912.70        43.59 o                         
  -3  -1  13         87.11         83.27        13.01 o                         
  -2  -1  13         43.88         44.89        11.06 o                         
  -1  -1  13        254.50        255.01        19.52 o                         
   0  -1  13          2.95         17.56         9.11 o                         
   1  -1  13         28.39         39.03         9.11 o                         
   2  -1  13        213.78        216.63        18.21 o                         
   3  -1  13          1.75          3.90         9.11 o                         
  -5   0  13         27.21         26.67        11.06 o                         
  -4   0  13         17.30         18.21        10.41 o                         
  -3   0  13        288.75        272.57        20.17 o                         
  -2   0  13        496.54        447.57        25.37 o                         
  -1   0  13         21.93         20.17         9.11 o                         
   0   0  13        547.04        621.10        26.67 o                         
   1   0  13        122.27        141.17        13.01 o                         
   2   0  13         20.18         15.61         8.46 o                         
   3   0  13         11.41         15.61         9.11 o                         
   4   0  13          8.92          9.11         9.76 o                         
  -5   1  13         39.55         26.67        10.41 o                         
  -4   1  13          3.32         -4.55         8.46 o                         
  -3   1  13        194.28        189.30        16.91 o                         
  -2   1  13        332.95        309.65        19.52 o                         
  -1   1  13        139.56        123.44         9.11 o                         
   0   1  13         65.43         53.38        14.96 o                         
   1   1  13          2.55         -1.30         6.51 o                         
   2   1  13        198.35        200.36        16.26 o                         
   3   1  13          7.90          6.51         7.81 o                         
   4   1  13         63.07         48.79        11.06 o                         
   5   1  13        356.11        381.86        24.72 o                         
  -5   2  13         44.05         42.94         9.76 o                         
  -4   2  13         36.48         21.47         8.46 o                         
  -3   2  13        204.45        171.74        14.31 o                         
  -2   2  13        339.10        326.74        19.19 o                         
  -1   2  13        658.54        700.27        18.53 o                         
   0   2  13          1.93         -1.25         2.97 o                         
   1   2  13        221.00        231.28        13.84 o                         
   2   2  13        822.90        961.49        42.94 o                         
   3   2  13        107.65         85.22        11.71 o                         
   4   2  13        628.03        642.07        32.53 o                         
   5   2  13         54.64         53.99        11.71 o                         
   6   2  13        295.75        299.90        22.12 o                         
  -5   3  13        161.66        120.35        13.01 o                         
  -4   3  13        400.31        391.62        23.42 o                         
  -3   3  13        978.09       1066.87        46.84 o                         
  -2   3  13         18.62         18.87         7.16 o                         
  -1   3  13         35.82         30.53         5.27 o                         
   0   3  13          0.95          4.25         4.67 o                         
   1   3  13        227.08        212.77        13.34 o                         
   2   3  13        715.77        751.89        24.72 o                         
   3   3  13        253.79        247.85        18.87 o                         
   4   3  13         30.86         18.87         9.76 o                         
   5   3  13        180.35        178.90        16.91 o                         
   6   3  13        291.80        294.69        22.12 o                         
  -5   4  13        321.45        336.98        22.12 o                         
  -4   4  13        161.45        162.63        14.96 o                         
  -3   4  13         57.98         39.68         9.11 o                         
  -2   4  13        413.76        446.06        17.02 o                         
  -1   4  13        911.98        977.38        30.13 o                         
   0   4  13        369.43        391.85        14.94 o                         
   1   4  13       2226.21       2486.41        69.23 o                         
   2   4  13        175.20        154.83        13.01 o                         
   3   4  13         34.93         37.08         8.46 o                         
   4   4  13        279.32        295.99        18.87 o                         
   5   4  13        153.25        126.85        14.31 o                         
   6   4  13        269.46        266.72        21.47 o                         
  -4   5  13         28.58         31.23         9.11 o                         
  -3   5  13          0.64          2.60         7.81 o                         
  -2   5  13       1076.37       1257.73        45.54 o                         
  -1   5  13        873.12        954.81        29.90 o                         
   0   5  13        419.67        439.28        16.54 o                         
   1   5  13        133.15        146.06         8.96 o                         
   2   5  13        122.22         98.23        11.06 o                         
   3   5  13         25.86         26.67         8.46 o                         
   4   5  13        449.14        438.46        24.07 o                         
   5   5  13          0.91         -3.90         7.81 o                         
   6   5  13         66.45         52.69        11.06 o                         
  -3   6  13        709.71        855.13        28.29 o                         
  -2   6  13         59.60         62.64         7.12 o                         
  -1   6  13         32.66         31.18         5.98 o                         
   0   6  13        243.43        230.05        11.93 o                         
   1   6  13         99.15         80.54         9.76 o                         
   2   6  13         55.65         60.50         9.76 o                         
   3   6  13       1442.25       1584.70        66.35 o                         
   4   6  13          1.44          1.95         8.46 o                         
   5   6  13         41.68         37.08        10.41 o                         
  -2   7  13         84.12         85.17         7.82 o                         
  -1   7  13         20.44         28.48         5.98 o                         
   0   7  13        150.74        134.55         8.96 o                         
   1   7  13        258.30        267.79        12.86 o                         
   2   7  13        114.87        101.95         8.24 o                         
   3   7  13         91.10         79.36        11.71 o                         
   4   7  13        437.19        410.49        24.72 o                         
   5   7  13        214.31        186.70        16.91 o                         
  -1   8  13         41.60         39.83         6.51 o                         
   0   8  13          4.27         -1.12         5.20 o                         
   1   8  13          6.64         10.08         5.52 o                         
   2   8  13         96.58         76.93         7.58 o                         
   3   8  13         62.33         58.55        11.06 o                         
   4   8  13        224.23        155.48        15.61 o                         
  -2   0  14       1177.21       1310.17        57.25 o                         
  -1   0  14        461.59        451.47        26.67 o                         
   0   0  14        136.15        113.19        13.66 o                         
   1   0  14         60.56         50.23        12.03 o                         
   2   0  14         66.78         52.69        10.41 o                         
  -3   1  14        155.26        154.43        27.97 o                         
  -2   1  14        301.55        308.35        20.82 o                         
  -1   1  14        232.20        239.92        13.98 o                         
   0   1  14         15.96          5.20         8.46 o                         
   1   1  14        500.97        505.88        42.94 o                         
   2   1  14          6.37          7.81         8.46 o                         
   3   1  14        254.20        277.78        20.82 o                         
  -3   2  14         51.77         46.19         9.11 o                         
  -2   2  14         21.51         16.03        10.08 o                         
  -1   2  14         33.87         26.73         5.90 o                         
   1   2  14        161.77        169.79        14.96 o                         
   2   2  14          1.05         -2.60         7.81 o                         
   3   2  14         85.80         74.16        11.71 o                         
   4   2  14         34.73         44.24        11.06 o                         
  -3   3  14         20.75         19.52         8.46 o                         
  -2   3  14         87.64         77.77         7.32 o                         
  -1   3  14        110.86         98.06        10.41 o                         
   0   3  14         56.45         62.25         8.13 o                         
   1   3  14         22.78         22.17         5.74 o                         
   2   3  14         13.71         22.77         9.11 o                         
   3   3  14          4.01          4.55         8.46 o                         
   4   3  14        293.43        289.49        21.47 o                         
  -3   4  14         11.81         20.82         9.11 o                         
  -2   4  14        156.87        169.71        10.34 o                         
  -1   4  14        130.57        138.17        25.37 o                         
   0   4  14        129.23        111.57        14.64 o                         
   1   4  14         75.09         72.86         9.76 o                         
   2   4  14        300.26        296.64        18.87 o                         
   3   4  14         20.52         21.54         6.10 o                         
   4   4  14         37.62         33.83        10.41 o                         
  -3   5  14         83.35         96.93        11.71 o                         
  -2   5  14         11.69          8.46         5.52 o                         
  -1   5  14        208.22        212.67        15.61 o                         
   0   5  14        114.26        124.26        17.89 o                         
   1   5  14        195.64        183.45        16.26 o                         
   2   5  14         42.26         31.88         8.46 o                         
   3   5  14        164.85        147.67        13.66 o                         
   4   5  14        304.44        262.16        18.87 o                         
  -2   6  14         13.21         15.01         6.83 o                         
  -1   6  14          3.67         -0.42         5.27 o                         
   0   6  14       1255.13       1403.99        55.30 o                         
   1   6  14        641.79        677.31        24.12 o                         
   2   6  14         19.72         16.26         8.46 o                         
   3   6  14        480.30        497.01        27.32 o                         
   4   6  14         15.96          9.11         9.11 o                         
   0   7  14         17.46         18.21         5.74 o                         
   1   7  14         63.66         55.13         6.90 o                         
   2   7  14        333.09        350.64        22.77 o                         
                                                                                
